# Supplementary material for: Pseudomonas aeruginosa lectin LecB impairs keratinocyte fitness by abrogating growth factor signalling
Source: Life Sci Alliance. 2019 Nov 15;2(6):e201900422. doi: 10.26508/lsa.201900422 (PMC6858607; doi:10.26508/lsa.201900422)
Supplement: Supplementary file 2 [file LSA-2019-00422_Sdata_TS1.xlsx]

## Sheet: proteingroups_processed_MB.txt
Significant	-LOG(P-value)	Difference	Protein IDs	Majority protein IDs	Protein names	Gene names	Symbol color	Symbol type	Symbol size	Show label	Only identified by site	Reverse	Potential contaminant	Peptides	Razor + unique peptides	Unique peptides	Sequence coverage [%]	Unique + razor sequence coverage [%]	Unique sequence coverage [%]	Mol. weight [kDa]	Q-value	Score	Intensity	MS/MS count	LFQ intensity 170421_MB_TW_IP_AC	LFQ intensity 170421_MB_TW_IP_AT	LFQ intensity 170421_MB_TW_IP_BC	LFQ intensity 170421_MB_TW_IP_BT	LFQ intensity 170421_MB_TW_IP_CC	LFQ intensity 170421_MB_TW_IP_CT
	0.217409	-0.766071	O60462;O60462-5;A0A024R412;A0A024R3W6;Q7LBX6;X5D2Q8;O60462-4;O60462-2;O60462-3;O60462-6;C9JH98	O60462;O60462-5;A0A024R412;A0A024R3W6;Q7LBX6;X5D2Q8;O60462-4;O60462-2;O60462-3;O60462-6	Neuropilin-2	NRP2	Color [DarkGray]	1	4					5	5	5	6.2	6.2	6.2	104.86	0	10.903	73962000	8	22.3463	22.199	24.2982	23.3378	19.722	23.1279
	2.16187	-0.407555	A0A024R4E5;Q00341;Q00341-2;H0Y394;C9J5E5;C9JIZ1;H7C0A4;C9JZI8;H7BZC3;H7C2D1;C9JBS3;C9JEJ8;A0A0U1RVI6;C9JHN6;C9JT62;C9JHS7;C9JK79;C9JHZ8;C9JES8;C9JMQ6;C9JQ82;C9JHS9;C9J739;H7C3D0	A0A024R4E5;Q00341;Q00341-2;H0Y394	Vigilin	HDLBP	Color [DarkGray]	1	4					21	21	21	19.9	19.9	19.9	141.44	0	82.744	720930000	65	26.0581	26.5238	26.1787	26.3822	25.9493	26.5028
	1.99346	0.877221	P46781;A0A024R4M0;B5MCT8;C9JM19;F2Z3C0;A8MXK4	P46781;A0A024R4M0;B5MCT8;C9JM19	40S ribosomal protein S9	RPS9	Color [DarkGray]	1	4					23	23	23	62.9	62.9	62.9	22.591	0	66.182	6635100000	155	30.2477	29.1113	29.8854	29.4315	29.9407	28.8994
	0.218312	0.0963395	Q9H4M9;A0A024R571;C9JC03;C9J2Z4;C9JIJ3;C9IZH1;Q9NZN3-2;C9JDQ8	Q9H4M9;A0A024R571;C9JC03;C9J2Z4	EH domain-containing protein 1	EHD1	Color [DarkGray]	1	4					22	22	16	49.6	49.6	37.1	60.626	0	75.611	1489000000	100	27.276	27.1203	27.3023	27.2803	27.6509	27.5396
+	4.08729	-10.1176	Q96AY3;H0Y827;Q96AY3-2;K7ESG6;K7ELI6;C9JPC3;K7EM43	Q96AY3;H0Y827	Peptidyl-prolyl cis-trans isomerase FKBP10	FKBP10	Color [DarkGray]	1	4					27	27	27	48.3	48.3	48.3	64.244	0	181.44	2250600000	86	19.5518	28.8679	17.584	28.1848	18.5235	28.9593
	0.0898269	-0.0963885	Q9NR28;F5GXT8;F5H796;A0A024RBT2;Q9NR28-2;Q9NR28-3	Q9NR28;F5GXT8;F5H796;A0A024RBT2;Q9NR28-2;Q9NR28-3	Diablo homolog, mitochondrial	DIABLO	Color [DarkGray]	1	4					2	2	2	5	5	5	27.131	0	5.4944	37128000	2	21.7405	21.5013	22.2982	21.9734	21.8175	22.6707
+	5.03561	-10.0688	O43291;K7EM91;O43291-2;K7EKQ0;K7ESI5;K7EQZ3;K7EKC8;K7ES27	O43291;K7EM91;O43291-2;K7EKQ0;K7ESI5	Kunitz-type protease inhibitor 2	SPINT2	Color [DarkGray]	1	4					9	9	9	44	44	44	28.228	0	63.759	1532400000	40	17.5158	28.3808	18.6298	27.873	18.1227	28.2208
	0.170697	0.482551	P11532;P11532-5;E7EQR9;F5GZY3;E7EQS5;F8VX32;E7ESB2;H0Y304;A0A087WV90;E9PDN5;A0A087WTU7;A0A075B6G3;P11532-10;P11532-9;P11532-8;P11532-7;P11532-6;P11532-3;P11532-2;P11532-4	P11532;P11532-5;E7EQR9;F5GZY3;E7EQS5;F8VX32;E7ESB2;H0Y304;A0A087WV90;E9PDN5;A0A087WTU7;A0A075B6G3;P11532-10;P11532-9;P11532-8;P11532-7;P11532-6;P11532-3;P11532-2;P11532-4	Dystrophin	DMD	Color [DarkGray]	1	4					1	1	1	0.2	0.2	0.2	426.74	0.07734	0.56725	38098000	5	22.7171	22.4958	21.22	19.6439	22.2712	22.6209
+	4.19144	-9.6827	Q03405;M0R1I2;M0QYR6;Q03405-2;Q03405-3;M0R0H5;M0R0Y4;M0R2E9;M0QYS6;M0R383;M0QX27	Q03405;M0R1I2;M0QYR6;Q03405-2;Q03405-3;M0R0H5;M0R0Y4;M0R2E9	Urokinase plasminogen activator surface receptor	PLAUR	Color [DarkGray]	1	4					14	14	14	53.7	53.7	53.7	36.978	0	267.29	2408300000	48	19.7342	28.7995	19.2179	29.3651	18.2825	28.1182
+	3.06731	-9.65186	Q07954;Q6PJ72;H0YJI8;Q9NZR2;Q7Z7K9;A0A087WUR9;Q07954-2;H0YJ88;E7ERG8	Q07954	Prolow-density lipoprotein receptor-related protein 1;Low-density lipoprotein receptor-related protein 1 85 kDa subunit;Low-density lipoprotein receptor-related protein 1 515 kDa subunit;Low-density lipoprotein receptor-related protein 1 intracellular domain	LRP1	Color [DarkGray]	1	4					109	109	109	29.8	29.8	29.8	504.6	0	323.31	5166400000	287	19.1802	31.0658	19.5085	27.4483	20.0742	29.2044
	0.711617	1.14651	P82921;A0A075B746	P82921;A0A075B746	28S ribosomal protein S21, mitochondrial	MRPS21	Color [DarkGray]	1	4					3	3	3	37.9	37.9	37.9	10.741	0	8.5242	332770000	10	24.5771	23.6043	26.5329	25.2233	25.7041	24.547
+	3.72668	-9.49323	P32004;P32004-2;P32004-3;H0Y5C3;E7EVM4;E7EPI4;E9PHJ4;E7EMY4	P32004;P32004-2;P32004-3	Neural cell adhesion molecule L1	L1CAM	Color [DarkGray]	1	4					33	33	33	33.7	33.7	33.7	140	0	233.31	2412800000	104	18.6366	29.2183	20.0875	27.5626	18.7512	29.1741
	0.628958	0.675736	Q9P275;A0A075B784;Q9P275-2	Q9P275;A0A075B784;Q9P275-2	Ubiquitin carboxyl-terminal hydrolase 36;Ubiquitin carboxyl-terminal hydrolase	USP36	Color [DarkGray]	1	4					1	1	1	1.9	1.9	1.9	122.65	0.034312	0.95629	4177500	1	19.0373	19.2837	20.3176	19.0553	19.3328	18.3215
	0.346679	0.24509	Q96HA1;A8CG34;A0A087WY75;A0A075B7F8;Q96HA1-2;A8CG34-2;Q96HA1-3	Q96HA1;A8CG34;A0A087WY75;A0A075B7F8;Q96HA1-2;A8CG34-2;Q96HA1-3	Nuclear envelope pore membrane protein POM 121;Nuclear envelope pore membrane protein POM 121C	POM121;POM121C	Color [DarkGray]	1	4					2	2	2	3	3	3	127.72	0.005117	1.8457	15071000	4	21.3783	20.7864	20.3899	20.603	20.9952	20.6386
	0.958113	1.45256	Q9NV06;A0A087WT20;B3KME9;E5RHM4;A0A087X1F8;Q9NV06-2	Q9NV06;A0A087WT20;B3KME9	DDB1- and CUL4-associated factor 13	DCAF13	Color [DarkGray]	1	4					6	6	6	15.5	15.5	15.5	51.402	0	11.106	98092000	8	23.4404	21.6854	24.5051	23.8186	24.1999	22.2837
	0.379475	-0.718667	O95394;A0A087WT27;J3KN95;O95394-3;O95394-4;H0Y8I3;H0Y987;D6RIS6	O95394;A0A087WT27;J3KN95;O95394-3;O95394-4	Phosphoacetylglucosamine mutase	PGM3	Color [DarkGray]	1	4					5	5	5	10.9	10.9	10.9	59.851	0	20.439	35721000	9	22.1645	21.8343	19.8583	22.1133	22.2077	22.4389
	1.01522	1.34182	Q13402;B9A012;A0A087WT71;Q13402-3;Q13402-4;Q13402-8;Q13402-2;Q13402-7;Q13402-6	Q13402;B9A012;A0A087WT71;Q13402-3;Q13402-4;Q13402-8;Q13402-2;Q13402-7;Q13402-6	Unconventional myosin-VIIa	MYO7A	Color [DarkGray]	1	4					1	1	1	0.4	0.4	0.4	254.39	0.050992	0.7424	23872000	1	22.2257	21.4307	22.0748	21.4746	22.2286	19.5983
+	5.97868	-9.3899	P13473-2;H0YCG2	P13473-2;H0YCG2	Lysosome-associated membrane glycoprotein 2	LAMP2	Color [DarkGray]	1	4					9	9	1	24.6	24.6	2	44.955	0	46.045	1712600000	41	18.814	28.5361	18.8573	27.9467	19.0456	28.4038
	0.798778	0.666887	O75251;F5H5N1;A0A087WXF6;A0A087WTI3;F5GXJ1;O75251-2	O75251;F5H5N1;A0A087WXF6;A0A087WTI3;F5GXJ1;O75251-2	NADH dehydrogenase [ubiquinone] iron-sulfur protein 7, mitochondrial	NDUFS7	Color [DarkGray]	1	4					2	2	2	10.8	10.8	10.8	23.563	0	14.111	40701000	5	22.6148	21.4001	22.0828	21.5684	22.7343	22.4627
	0.531395	-0.843005	Q9Y6N7;A0A087WTM1;Q9Y6N7-6;Q9Y6N7-5;Q9Y6N7-4;Q9Y6N7-3;Q9Y6N7-2;A0A087WZ85;A0A0A0MSX4;Q9HCK4;H7C4Y7;F8WBR3;R4GMM8;F8W703;Q9HCK4-2;Q9HCK4-3	Q9Y6N7;A0A087WTM1;Q9Y6N7-6;Q9Y6N7-5;Q9Y6N7-4;Q9Y6N7-3;Q9Y6N7-2;A0A087WZ85;A0A0A0MSX4	Roundabout homolog 1	ROBO1	Color [DarkGray]	1	4					12	12	12	10.8	10.8	10.8	180.93	0	26.339	307390000	16	25.4244	25.3596	24.6361	24.6751	23.3711	25.9258
	0.253589	0.437052	P14324;A0A087WTP2;A0A087X1D8;A0A087WVN4;P14324-2	P14324;A0A087WTP2;A0A087X1D8;A0A087WVN4;P14324-2	Farnesyl pyrophosphate synthase	FDPS	Color [DarkGray]	1	4					1	1	1	2.9	2.9	2.9	48.275	0.0050909	1.7947	15316000	1	20.3329	20.3718	22.1925	20.3905	19.9917	20.4437
	3.6453	-0.776741	Q92945;A0A087WTP3;M0R0I5;M0QYH3;M0R3J3;M0QXW7;M0R251;M0QYG1;M0R263;M0R0C6	Q92945;A0A087WTP3;M0R0I5	Far upstream element-binding protein 2	KHSRP	Color [DarkGray]	1	4					15	12	12	25.9	22.6	22.6	73.114	0	64.721	359100000	38	24.8233	25.5859	24.8329	25.5349	24.869	25.7346
	0.92688	-1.97354	Q96C36;P32322;J3QKT4;A0A087WTV6;E2QRB3;A0A087WZR9;J3KR12;P32322-2;P32322-3	Q96C36;P32322;J3QKT4;A0A087WTV6;E2QRB3;A0A087WZR9;J3KR12;P32322-2;P32322-3	Pyrroline-5-carboxylate reductase 2;Pyrroline-5-carboxylate reductase 1, mitochondrial;Pyrroline-5-carboxylate reductase	PYCR2;PYCR1	Color [DarkGray]	1	4					1	1	1	4.1	4.1	4.1	33.637	0	3.8172	20339000	3	21.2852	21.5295	17.918	21.9532	20.1233	21.7645
+	4.62354	-9.38024	P32926	P32926	Desmoglein-3	DSG3	Color [DarkGray]	1	4					31	31	31	39.3	39.3	39.3	107.53	0	287.83	3024700000	103	19.2799	29.4638	20.5052	28.8374	19.4857	29.1104
	2.02282	-0.457842	Q92504;A2AAT0;A0A087WTX2	Q92504;A2AAT0;A0A087WTX2	Zinc transporter SLC39A7	SLC39A7	Color [DarkGray]	1	4					1	1	1	2.8	2.8	2.8	50.117	0	4.0213	39189000	4	21.9912	22.4491	21.7651	22.205	21.8264	22.3021
	0.526086	-1.24748	Q04323;A0A087WTZ5;E9PJ81;E9PRQ7;Q04323-2	Q04323;A0A087WTZ5;E9PJ81;E9PRQ7;Q04323-2	UBX domain-containing protein 1	UBXN1	Color [DarkGray]	1	4					2	2	2	6.1	6.1	6.1	33.325	0	24.598	27454000	3	19.3352	20.9873	19.7197	22.591	22.2988	21.5178
	0.299468	-0.433413	Q96RQ1;F8VPA6;A0A087WU02;F8W0R1;F8VR88;F8VUZ2;H0YI50	Q96RQ1;F8VPA6;A0A087WU02;F8W0R1;F8VR88;F8VUZ2;H0YI50	Endoplasmic reticulum-Golgi intermediate compartment protein 2	ERGIC2	Color [DarkGray]	1	4					4	4	4	10.9	10.9	10.9	42.548	0	13.674	135950000	14	23.5676	24.6195	23.0642	22.7654	23.6345	24.1816
	0.828605	0.44153	Q15005;E9PRB9;E9PL01;A0A087WUC6;E9PI68	Q15005;E9PRB9;E9PL01;A0A087WUC6;E9PI68	Signal peptidase complex subunit 2	SPCS2	Color [DarkGray]	1	4					2	2	2	11.5	11.5	11.5	25.003	0	14.132	80183000	9	23.7572	22.8134	22.9272	22.9839	23.2666	22.8291
	0.0950356	-0.112672	Q9NRP0;A0A087WUD3;Q9NRP0-2	Q9NRP0;A0A087WUD3;Q9NRP0-2	Oligosaccharyltransferase complex subunit OSTC	OSTC	Color [DarkGray]	1	4					1	1	1	8.1	8.1	8.1	16.829	0	3.4841	13382000	6	19.8442	20.3704	21.1747	20.9039	20.7241	20.8068
+	4.81538	-9.14175	Q13740;Q13740-2;F5GXJ9;H7C543;Q13740-4;Q13740-3	Q13740;Q13740-2;F5GXJ9	CD166 antigen	ALCAM	Color [DarkGray]	1	4					21	21	21	45.8	45.8	45.8	65.102	0	152.88	1878900000	68	19.9498	28.6653	18.8119	28.1701	19.1856	28.5371
	0.203362	0.177535	O14979;A0A087WUK2;O14979-3;O14979-2	O14979;A0A087WUK2;O14979-3;O14979-2	Heterogeneous nuclear ribonucleoprotein D-like	HNRNPDL	Color [DarkGray]	1	4					6	4	4	16	13.6	13.6	46.437	0	16.061	258960000	14	25.0631	25.3911	24.7971	24.2796	24.9798	24.6368
	0.785071	-1.99187	P57105;A0A087X1F5;A0A087WYV9;A0A087WUM0	P57105;A0A087X1F5;A0A087WYV9;A0A087WUM0	Synaptojanin-2-binding protein	SYNJ2BP;SYNJ2BP-COX16	Color [DarkGray]	1	4					1	1	1	6.9	6.9	6.9	15.928	0	3.1599	17105000	1	21.4325	21.6364	17.3959	21.4316	19.5519	21.288
	0.868444	0.488477	Q9GZT3;H0YJW7;A0A087WUN7;H0YJ40;G3V4X6;G3V2S9;Q9GZT3-2;H0YJ07;H0YJU7	Q9GZT3;H0YJW7;A0A087WUN7;H0YJ40;G3V4X6;G3V2S9;Q9GZT3-2	SRA stem-loop-interacting RNA-binding protein, mitochondrial	SLIRP	Color [DarkGray]	1	4					3	3	3	30.3	30.3	30.3	12.349	0	10.814	119360000	11	24.2869	23.4136	23.9899	23.9215	23.7433	23.2196
	1.40276	1.54687	Q01954;F5GY04;A0A087WUP5	Q01954;F5GY04;A0A087WUP5	Zinc finger protein basonuclin-1	BNC1	Color [DarkGray]	1	4					4	4	4	5.1	5.1	5.1	110.97	0	10.135	72260000	6	22.9412	21.4468	24.2784	22.5077	23.7632	22.3877
	1.68684	0.760131	P07203;A0A087WUQ6	P07203;A0A087WUQ6	Glutathione peroxidase 1;Glutathione peroxidase	GPX1	Color [DarkGray]	1	4					3	3	3	19.7	19.7	19.7	22.088	0	15.381	77271000	6	23.517	22.4064	23.4913	23.1086	23.4711	22.6841
	1.03343	0.318961	P62847;E7ETK0;A0A087WUS0;P62847-2;P62847-3;P62847-4	P62847;E7ETK0;A0A087WUS0;P62847-2;P62847-3;P62847-4	40S ribosomal protein S24	RPS24	Color [DarkGray]	1	4					5	5	5	35.3	35.3	35.3	15.423	0	16.877	730210000	42	26.5164	26.4264	26.373	26.0145	26.642	26.1337
	0.126843	0.0563348	O60841;A0A087WUT6	O60841;A0A087WUT6	Eukaryotic translation initiation factor 5B	EIF5B	Color [DarkGray]	1	4					15	15	15	16.4	16.4	16.4	138.83	0	54.885	358380000	35	25.6637	25.5904	25.2742	25.2457	25.344	25.2768
	0.0997553	0.100138	Q6UXV4;A0A087WUX8;A0A087WYF7	Q6UXV4;A0A087WUX8;A0A087WYF7	MICOS complex subunit MIC27	APOOL	Color [DarkGray]	1	4					5	5	5	24.6	24.6	24.6	29.159	0	14.067	145010000	11	24.6315	24.2288	23.6121	23.573	23.9444	24.0859
	0.136876	-0.100081	Q01082;A0A087WUZ3	Q01082;A0A087WUZ3	Spectrin beta chain, non-erythrocytic 1	SPTBN1	Color [DarkGray]	1	4					1	1	1	0.6	0.6	0.6	274.61	0	4.42	14723000	3	20.5128	20.8233	21.1892	20.8205	20.3124	20.6708
	0.324642	-0.781342	Q99417;A0A087WV05;A0A0D9SEI7	Q99417;A0A087WV05;A0A0D9SEI7	C-Myc-binding protein	MYCBP	Color [DarkGray]	1	4					2	2	2	28.2	28.2	28.2	11.967	0	3.8758	16321000	4	21.4927	20.9615	21.0579	21.1452	18.3387	21.1266
	1.79008	1.13545	F8W7C6;A0A087WV22;H7C123;H7C2C5;H7C2U2	F8W7C6;A0A087WV22;H7C123;H7C2C5		RPL10	Color [DarkGray]	1	4					13	1	1	55.2	6.1	6.1	18.565	0.00079334	2.7144	492950000	24	25.595	24.6762	26.4885	25.0558	26.063	25.008
	0.0377856	-0.0430126	O14681;E9PQN7;A0A087WV44;E9PLB8;E9PL33;E9PM05;E9PS58;E9PK61;O14681-3	O14681;E9PQN7;A0A087WV44;E9PLB8;E9PL33;E9PM05;E9PS58;E9PK61;O14681-3	Etoposide-induced protein 2.4 homolog	EI24	Color [DarkGray]	1	4					1	1	1	2.4	2.4	2.4	38.964	0.0051095	1.8308	28687000	4	22.161	21.5395	20.9158	21.6422	21.8448	21.869
	0.494003	0.47389	A0A087WV46;C9JXA7;Q0VGL1	A0A087WV46;C9JXA7;Q0VGL1	Ragulator complex protein LAMTOR4;Ragulator complex protein LAMTOR4, N-terminally processed	LAMTOR4	Color [DarkGray]	1	4					1	1	1	12.2	12.2	12.2	8.8779	0	3.803	15877000	2	21.3676	20.7223	21.0546	19.9466	21.0072	21.3389
+	3.89095	-9.12204	P11117;E9PQY3;E9PHY0;B7Z7D2;E9PP23;E9PKW9;E9PQW9;B7Z6U3;P11117-2	P11117;E9PQY3;E9PHY0;B7Z7D2;E9PP23	Lysosomal acid phosphatase	ACP2	Color [DarkGray]	1	4					12	12	12	28.8	28.8	28.8	48.344	0	49.364	970550000	40	18.448	27.6034	17.2875	27.2847	19.4168	27.6303
	1.43522	1.28883	P46013;A0A087WV66;P46013-2	P46013;A0A087WV66;P46013-2	Antigen KI-67	MKI67	Color [DarkGray]	1	4					49	49	49	24.5	24.5	24.5	358.69	0	180.11	1210300000	113	27.6827	25.7863	28.0547	27.1223	27.5127	26.475
	1.17291	1.32035	P56645;A0A087WV69;P56645-2	P56645;A0A087WV69;P56645-2	Period circadian protein homolog 3	PER3	Color [DarkGray]	1	4					1	1	1	1	1	1	131.89	0.018295	1.2651	476010000	16	26.5435	25.3775	25.7249	24.8512	25.747	23.8255
+	4.79554	-8.99805	Q96PD2;Q96PD2-2;C9JIW6	Q96PD2;Q96PD2-2	Discoidin, CUB and LCCL domain-containing protein 2	DCBLD2	Color [DarkGray]	1	4					23	23	23	36.6	36.6	36.6	85.034	0	210.55	1826100000	73	19.0802	28.653	19.0692	28.1298	20.0697	28.4305
	0.0990087	0.161995	O00622;A0A087WVM3	O00622;A0A087WVM3	Protein CYR61	CYR61	Color [DarkGray]	1	4					6	6	6	21.8	21.8	21.8	42.026	0	18.236	79105000	12	22.3998	23.6816	24.0427	22.5361	23.0976	22.8364
	0.228935	0.355826	Q6UB35;A0A087WVM4;B7ZM99;Q4VXM1;Q4VXM0;H0Y327;Q6UB35-2	Q6UB35;A0A087WVM4;B7ZM99	Monofunctional C1-tetrahydrofolate synthase, mitochondrial	MTHFD1L	Color [DarkGray]	1	4					7	6	6	6.6	5.9	5.9	105.79	0	7.2606	94447000	8	23.6737	23.1693	22.7638	22.5049	24.2711	23.9668
+	4.10381	-8.98923	P01189;E9PHK5	P01189;E9PHK5	Pro-opiomelanocortin;NPP;Melanotropin gamma;Potential peptide;Corticotropin;Melanotropin alpha;Corticotropin-like intermediary peptide;Lipotropin beta;Lipotropin gamma;Melanotropin beta;Beta-endorphin;Met-enkephalin	POMC	Color [DarkGray]	1	4					2	2	2	3	3	3	29.424	0	3.7454	1781500000	12	19.9781	28.8071	18.5642	27.6474	18.9442	27.9997
	1.41247	-0.224098	Q00610;A0A087WVQ6;Q00610-2;J3KS13;K7EJJ5;J3KRF5;J3KSQ2;J3QL20;F5H5N6	Q00610;A0A087WVQ6;Q00610-2	Clathrin heavy chain 1;Clathrin heavy chain	CLTC	Color [DarkGray]	1	4					62	62	48	42.3	42.3	34.2	191.61	0	323.31	5247400000	297	29.0675	29.4079	29.1106	29.3607	29.0879	29.1697
	0.527164	1.63666	P19388;A0A087WWX0;A0A087WVZ9;A0A0A0MQR7	P19388;A0A087WWX0;A0A087WVZ9;A0A0A0MQR7	DNA-directed RNA polymerases I, II, and III subunit RPABC1	POLR2E	Color [DarkGray]	1	4					3	3	3	13.3	13.3	13.3	24.551	0	6.2149	37248000	6	23.0819	22.1627	22.4517	22.5732	22.4464	18.3342
	1.67109	1.23201	Q96AY4;A0A087WW06	Q96AY4;A0A087WW06	Tetratricopeptide repeat protein 28	TTC28	Color [DarkGray]	1	4					1	1	1	0.4	0.4	0.4	270.88	0.0064865	1.69	215310000	6	25.4913	23.4653	24.7449	24.2005	25.3352	24.2096
	0.551843	-0.33065	Q9Y371;A0A087WW40;Q9Y371-2;Q9NR46;F8WFB9;B7ZC39;B7ZC38;Q9NR46-2	Q9Y371;A0A087WW40;Q9Y371-2;Q9NR46;F8WFB9;B7ZC39;B7ZC38;Q9NR46-2	Endophilin-B1;Endophilin-B2	SH3GLB1;SH3GLB2	Color [DarkGray]	1	4					2	2	2	4.4	4.4	4.4	40.796	0.0051114	1.8335	20420000	3	21.1733	20.8345	20.979	21.571	20.8442	21.5829
	1.30699	0.419062	Q99460;A0A087WW66;Q99460-2;H7BZR6;H7C378;C9J9M4	Q99460;A0A087WW66;Q99460-2	26S proteasome non-ATPase regulatory subunit 1	PSMD1	Color [DarkGray]	1	4					20	20	20	27.5	27.5	27.5	105.84	0	95.294	772300000	61	27.0075	26.3351	26.5667	26.2816	26.5577	26.258
	0.0482707	-0.0509313	Q15334;A0A087WW77	Q15334;A0A087WW77	Lethal(2) giant larvae protein homolog 1	LLGL1	Color [DarkGray]	1	4					3	3	3	3.6	3.6	3.6	115.42	0	9.0294	41317000	6	22.0336	21.6404	21.9364	21.9947	22.3136	22.8013
	1.11062	-1.39045	O43617;A0A087WWM0;O43617-2;A0A087WYS5;A6NKE1	O43617;A0A087WWM0;O43617-2;A0A087WYS5;A6NKE1	Trafficking protein particle complex subunit 3	TRAPPC3	Color [DarkGray]	1	4					2	2	2	10.6	10.6	10.6	20.274	0	3.0578	20613000	3	19.5943	21.5174	21.4601	21.7133	19.8888	21.8837
	0.898417	-1.33986	Q13418;A0A087WWY6;A0A0A0MTH3;Q13418-2	Q13418;A0A087WWY6;A0A0A0MTH3;Q13418-2	Integrin-linked protein kinase	ILK	Color [DarkGray]	1	4					1	1	1	5.8	5.8	5.8	51.419	0.00079114	2.665	11213000	2	18.624	20.7477	20.8368	20.8022	18.9086	20.8392
	0.176744	-0.0631536	Q13148;A0A087WX29;B1AKP7;G3V162;A0A087X260;A0A087WYY0;A0A087WXQ5;K7EJM5;A0A087WV68;K7EN94;Q13148-4;A0A087WW61;A0A087WX67;A0A087WXV3;A0A087WTZ4;K7EL26;A0A087WYE7;A0A087WZC9	Q13148;A0A087WX29;B1AKP7;G3V162;A0A087X260;A0A087WYY0;A0A087WXQ5;K7EJM5;A0A087WV68;K7EN94;Q13148-4	TAR DNA-binding protein 43	TARDBP	Color [DarkGray]	1	4					5	5	5	15.5	15.5	15.5	44.739	0	56.591	351510000	19	25.3827	25.2427	25.0486	25.4855	25.393	25.2856
	1.03403	-1.4467	P53675;A0A087WX41;P53675-2	P53675;A0A087WX41;P53675-2	Clathrin heavy chain 2	CLTCL1	Color [DarkGray]	1	4					15	1	1	9.3	1	1	187.03	0	4.8837	8487200	2	19.3737	20.1675	19.8817	20.4675	17.769	20.7295
	0.329389	-0.162363	Q16186;A0A087WX59	Q16186;A0A087WX59	Proteasomal ubiquitin receptor ADRM1	ADRM1	Color [DarkGray]	1	4					1	1	1	3.9	3.9	3.9	42.153	0	16.709	71026000	5	23.0617	23.3292	22.5957	22.9469	23.0688	22.9372
	0.652676	-0.516657	Q6NVY1;H7C1A5;F8W8A6;B9A058;A0A087WXI1	Q6NVY1;H7C1A5;F8W8A6;B9A058;A0A087WXI1	3-hydroxyisobutyryl-CoA hydrolase, mitochondrial	HIBCH	Color [DarkGray]	1	4					1	1	1	2.3	2.3	2.3	43.482	0.065297	0.64037	4937900	1	19.3756	19.3168	19.4561	20.4643	19.0759	19.6765
	1.99269	0.599699	P18621;A0A087WXM6;J3QQT2;J3KRX5;A0A0A6YYL6;P18621-3;J3QLC8;A0A0A0MRF8;P18621-2;J3KRB3;A0A087WWH0;J3QS96;A0A087WY81;J3KSJ0	P18621;A0A087WXM6;J3QQT2;J3KRX5;A0A0A6YYL6;P18621-3;J3QLC8;A0A0A0MRF8;P18621-2;J3KRB3;A0A087WWH0;J3QS96;A0A087WY81	60S ribosomal protein L17	RPL17;RPL17-C18orf32	Color [DarkGray]	1	4					12	12	12	57.1	57.1	57.1	21.397	0	60.975	3376200000	124	28.6581	28.2281	29.0814	28.3702	28.893	28.2352
+	4.48886	-8.93296	P50895;A0A087WXM8;K7ENU8;K7ERB7	P50895;A0A087WXM8;K7ENU8	Basal cell adhesion molecule	BCAM	Color [DarkGray]	1	4					32	32	32	59.7	59.7	59.7	67.404	0	323.31	5526800000	130	21.7677	30.1161	20.3153	29.8129	21.1523	30.1051
	0.689521	-0.894187	O43681;A0A087WXS7;K7ERW9	O43681;A0A087WXS7	ATPase ASNA1	ASNA1	Color [DarkGray]	1	4					4	4	4	16.1	16.1	16.1	38.792	0	13.327	46190000	6	21.3616	21.3149	21.4932	23.2936	21.706	22.6348
+	3.7413	-8.89934	P06756;P06756-3;P06756-2;H7BZG1	P06756;P06756-3;P06756-2	Integrin alpha-V;Integrin alpha-V heavy chain;Integrin alpha-V light chain	ITGAV	Color [DarkGray]	1	4					34	34	34	35.3	35.3	35.3	116.04	0	159.14	1258100000	88	19.7678	28.0259	17.6958	27.5324	19.4494	28.0527
	1.00268	0.627497	Q9Y4I1;A0A087WY00;G3V394;F8WE88;F8W6H6;Q9Y4I1-2;Q9Y4I1-3;G3V3C9;H0YM96;Q9UES5;O95317;H0YMK3;Q9NQX4-2	Q9Y4I1;A0A087WY00;G3V394;F8WE88;F8W6H6;Q9Y4I1-2;Q9Y4I1-3	Unconventional myosin-Va	MYO5A	Color [DarkGray]	1	4					6	6	5	3.7	3.7	3.1	215.4	0	9.4572	82279000	7	23.0263	23.0427	23.7046	22.6466	23.1637	22.3228
	0.669632	-1.14732	Q9NP79;A0A087WY55;Q5TGM0;Q9NP79-2	Q9NP79;A0A087WY55;Q5TGM0;Q9NP79-2	Vacuolar protein sorting-associated protein VTA1 homolog	VTA1	Color [DarkGray]	1	4					2	2	2	5.9	5.9	5.9	33.879	0.0026465	2.1613	20293000	2	20.8481	21.1191	18.7305	21.2662	21.1123	21.7476
	1.17838	0.495334	Q96CW1;Q96CW1-2;A0A087WY71;E9PFW3;C9JJ47;C9JGT8;C9JJD3;H7C4C3;C9JTK4;C9JPV8	Q96CW1;Q96CW1-2;A0A087WY71;E9PFW3;C9JJ47;C9JGT8	AP-2 complex subunit mu	AP2M1	Color [DarkGray]	1	4					6	6	6	14.9	14.9	14.9	49.654	0	29.361	214990000	23	24.9113	24.5874	25.0872	24.4671	24.6374	24.0954
+	3.30465	-8.82468	Q8NBN3;Q8NBN3-3;Q8NBN3-2;H3BM87;H3BSZ0;H3BUZ1;H3BPJ4;H3BMU0	Q8NBN3;Q8NBN3-3;Q8NBN3-2	Transmembrane protein 87A	TMEM87A	Color [DarkGray]	1	4					10	10	10	16.4	16.4	16.4	63.429	0	48.143	1089600000	42	20.1177	27.7945	17.2258	27.4224	19.102	27.7027
	0.868152	-0.679993	Q8N5M9;A0A087WY88	Q8N5M9;A0A087WY88	Protein jagunal homolog 1	JAGN1	Color [DarkGray]	1	4					1	1	1	6.6	6.6	6.6	21.125	0	4.0382	18159000	5	20.9543	21.0978	19.8804	21.2216	20.8992	21.4544
+	4.49278	-8.79628	Q9UIQ6;Q9UIQ6-3;Q9UIQ6-2	Q9UIQ6;Q9UIQ6-3;Q9UIQ6-2	Leucyl-cystinyl aminopeptidase;Leucyl-cystinyl aminopeptidase, pregnancy serum form	LNPEP	Color [DarkGray]	1	4					27	27	27	27.4	27.4	27.4	117.35	0	172.18	1817400000	74	19.3065	29.0203	19.657	28.2871	19.5481	27.5931
	0.638271	0.221151	Q5T280;A0A087WYA7	Q5T280;A0A087WYA7	Putative methyltransferase C9orf114	C9orf114	Color [DarkGray]	1	4					1	1	1	2.9	2.9	2.9	42.008	0.016286	1.305	13854000	2	20.8357	20.258	20.6684	20.6553	20.8075	20.7349
+	4.9224	-8.67109	Q14108;Q14108-2;D6RDG0	Q14108;Q14108-2	Lysosome membrane protein 2	SCARB2	Color [DarkGray]	1	4					15	15	15	31.4	31.4	31.4	54.29	0	129.78	1689500000	51	19.5026	28.6728	19.3372	28.3829	19.9822	27.7795
	0.9903	0.363188	Q7Z478;A0A087WYN9	Q7Z478;A0A087WYN9	ATP-dependent RNA helicase DHX29	DHX29	Color [DarkGray]	1	4					2	2	2	2	2	2	155.23	0	8.5019	19653000	4	21.5775	21.0184	21.0445	20.8857	21.4584	21.0868
	0.0496609	-0.076273	P09132;A0A087WYR0	P09132;A0A087WYR0	Signal recognition particle 19 kDa protein	SRP19	Color [DarkGray]	1	4					1	1	1	11.1	11.1	11.1	16.156	0.034323	0.95706	4093700	2	19.7712	20.2142	18.8381	19.1787	19.2323	18.6775
	1.00362	-0.486174	Q16851;A0A087WYS1;E7EUC7;Q16851-2;C9JTZ5;C9JUW1;C9JWG0;C9JVG3;C9JQU9;C9JNZ1	Q16851;A0A087WYS1;E7EUC7;Q16851-2;C9JTZ5;C9JUW1;C9JWG0;C9JVG3;C9JQU9;C9JNZ1	UTP--glucose-1-phosphate uridylyltransferase	UGP2	Color [DarkGray]	1	4					3	3	3	6.9	6.9	6.9	56.94	0	3.3508	70954000	6	22.5722	22.8412	22.811	23.07	22.6417	23.5723
	0.24512	0.222492	Q15185;A0A087WYT3;Q15185-3;Q15185-4;Q15185-2;B4DDC6	Q15185;A0A087WYT3;Q15185-3;Q15185-4;Q15185-2	Prostaglandin E synthase 3	PTGES3	Color [DarkGray]	1	4					4	4	4	28.1	28.1	28.1	18.697	0	10.727	131020000	15	23.4648	23.4615	24.4661	24.1616	24.1616	23.8018
	0.0707142	-0.0445385	Q9Y5X1;A0A087WYU1	Q9Y5X1;A0A087WYU1	Sorting nexin-9;Sorting nexin	SNX9	Color [DarkGray]	1	4					3	3	3	6.7	6.7	6.7	66.591	0	12.921	64277000	9	22.9571	23.1292	22.6849	22.443	22.7097	22.9132
+	3.97984	-8.58914	O95274	O95274	Ly6/PLAUR domain-containing protein 3	LYPD3	Color [DarkGray]	1	4					7	7	7	24.9	24.9	24.9	35.97	0	46.236	562290000	24	18.9803	27.0352	17.1832	26.3175	18.1397	26.7179
+	3.60915	-8.58614	Q9UBG0;E7EME3;J3QQZ6;J3KRF1	Q9UBG0	C-type mannose receptor 2	MRC2	Color [DarkGray]	1	4					22	22	22	21.6	21.6	21.6	166.67	0	131.72	745850000	61	19.074	25.9028	18.0847	26.892	17.7572	27.8795
	1.12764	0.752018	Q8IY67-2;A0A087WZ13;E9PAU2;Q8IY67;K7EKR9;Q8IY67-3;K7EQG2	Q8IY67-2;A0A087WZ13;E9PAU2;Q8IY67	Ribonucleoprotein PTB-binding 1	RAVER1	Color [DarkGray]	1	4					7	7	7	18.3	18.3	18.3	77.859	0	17.282	112180000	11	23.9029	22.737	24.2262	23.4727	24.0747	23.738
+	4.55153	-8.55555	Q9NZU0;Q9NZU1	Q9NZU0	Leucine-rich repeat transmembrane protein FLRT3	FLRT3	Color [DarkGray]	1	4					22	22	22	37.9	37.9	37.9	73.003	0	136.72	1243900000	70	19.89	27.9614	18.5698	27.6514	19.426	27.9397
	0.590189	0.709634	Q15651;A0A087WZE9;Q15651-2	Q15651;A0A087WZE9;Q15651-2	High mobility group nucleosome-binding domain-containing protein 3	HMGN3	Color [DarkGray]	1	4					3	1	1	15.2	11.1	11.1	10.666	0.0037244	2.025	81541000	11	23.4368	21.8438	23.2772	23.1476	23.9037	23.4974
	0.0929975	0.0667801	P29966;A0A087WZH7	P29966;A0A087WZH7	Myristoylated alanine-rich C-kinase substrate	MARCKS	Color [DarkGray]	1	4					5	5	5	23.5	23.5	23.5	31.554	0	38.121	211730000	16	24.9984	24.9192	24.7094	24.4916	24.3065	24.4032
	0.0923741	0.209277	P49366;P49366-3;M0R1T2;M0R264;Q5J8M5;A0A087WZK0;P49366-2	P49366;P49366-3;M0R1T2;M0R264;Q5J8M5;A0A087WZK0;P49366-2	Deoxyhypusine synthase	DHPS	Color [DarkGray]	1	4					1	1	1	2.4	2.4	2.4	40.97	0.09939	0.45598	6134100	1	18.5953	18.385	20.7504	19.5798	18.5777	19.3308
	1.1936	-0.383647	O15372;A0A087WZK9;B3KS98;E5RHC7;E5RH59;E5RFW7;E5RFH0;E5RGU4;E5RJT0	O15372;A0A087WZK9;B3KS98;E5RHC7;E5RH59;E5RFW7;E5RFH0;E5RGU4;E5RJT0	Eukaryotic translation initiation factor 3 subunit H	EIF3H	Color [DarkGray]	1	4					2	2	2	11.1	11.1	11.1	39.93	0	11.994	92329000	12	23.0423	23.7877	23.2142	23.3506	23.3265	23.5957
	0.591981	-0.127857	O43837;A0A087WZN1;O43837-2;A0A087X2E5;A0A0D9SG66;O43837-3	O43837;A0A087WZN1;O43837-2;A0A087X2E5	Isocitrate dehydrogenase [NAD] subunit beta, mitochondrial;Isocitrate dehydrogenase [NAD] subunit, mitochondrial	IDH3B	Color [DarkGray]	1	4					6	6	6	21.8	21.8	21.8	42.183	0	15.864	97350000	10	23.4675	23.3684	23.3867	23.6297	23.2605	23.5002
	0.886605	1.48395	Q12866;A0A087WZQ5;E9PHX8	Q12866;A0A087WZQ5;E9PHX8	Tyrosine-protein kinase Mer;Receptor protein-tyrosine kinase	MERTK	Color [DarkGray]	1	4					1	1	1	1	1	1	110.25	0.030928	0.99669	88391000	3	23.2223	21.3237	24.9435	23.2664	23.5708	22.6946
+	3.88625	-8.51541	P42892;P42892-3;B4DKB2;P42892-4;P42892-2;E9PJG1;E9PHZ1;E9PN99	P42892;P42892-3;B4DKB2;P42892-4;P42892-2	Endothelin-converting enzyme 1	ECE1	Color [DarkGray]	1	4					18	18	18	30.5	30.5	30.5	87.163	0	75.875	754730000	54	19.0997	26.5936	17.9215	26.385	18.3035	27.8923
	0.441916	0.218307	Q99729-3;D6R9P3;D6RD18;D6RBZ0;A0A087WZV1;Q99729-2;Q99729;Q99729-4	Q99729-3;D6R9P3;D6RD18;D6RBZ0;A0A087WZV1;Q99729-2;Q99729;Q99729-4	Heterogeneous nuclear ribonucleoprotein A/B	HNRNPAB	Color [DarkGray]	1	4					6	6	6	24.9	24.9	24.9	30.588	0	19.397	363390000	19	25.5982	25.6629	25.4856	25.1589	25.3809	24.988
	1.24851	0.577683	Q13435;A0A087WZZ5;E9PPJ0;E9PJT3;E9PJ04;H0YCG1;E9PIL8;H0YEX5	Q13435;A0A087WZZ5;E9PPJ0;E9PJT3	Splicing factor 3B subunit 2	SF3B2	Color [DarkGray]	1	4					7	7	7	12.5	12.5	12.5	100.23	0	25.045	146160000	16	24.5544	23.6464	24.0367	23.7503	24.5933	24.0546
	0.0423649	0.0738964	Q9UI32;A0A087X004	Q9UI32;A0A087X004	Glutaminase liver isoform, mitochondrial	GLS2	Color [DarkGray]	1	4					1	1	1	1.2	1.2	1.2	66.322	0.029224	1.0415	17491000	4	21.6667	21.6739	20.3442	20.8727	20.862	20.1046
	0.122886	0.150278	Q9Y3A5;A0A087X020	Q9Y3A5;A0A087X020	Ribosome maturation protein SBDS	SBDS	Color [DarkGray]	1	4					1	1	1	4	4	4	28.763	0.0074786	1.5863	23416000	2	20.717	21.5288	21.783	21.57	21.7945	20.7448
	0.618224	1.53499	Q5T8P6;Q5T8P6-3;E2PSN0;A0A087X0H9;Q5T8P6-5;Q5T8P6-4;Q5T8P6-2	Q5T8P6;Q5T8P6-3;E2PSN0;A0A087X0H9;Q5T8P6-5;Q5T8P6-4;Q5T8P6-2	RNA-binding protein 26	RBM26	Color [DarkGray]	1	4					1	1	1	1.4	1.4	1.4	113.6	0	3.2892	12110000	1	20.9993	21.5372	20.9795	17.6935	21.1853	19.3285
	0.035923	-0.0181382	O14579;A0A087X0I4;M0QXB4;O14579-2;O14579-3;M0R061	O14579;A0A087X0I4;M0QXB4;O14579-2;O14579-3;M0R061	Coatomer subunit epsilon	COPE	Color [DarkGray]	1	4					12	12	12	52.6	52.6	52.6	34.482	0	70.898	504810000	48	25.5927	25.9943	26.0837	25.6711	25.7762	25.8417
	0.373697	0.183718	Q07157;Q07157-2;A0A087X0K9;G5E9E7;G3V1L9;H0Y3R8;H0YKB1	Q07157;Q07157-2;A0A087X0K9;G5E9E7;G3V1L9	Tight junction protein ZO-1	TJP1	Color [DarkGray]	1	4					18	18	18	14.9	14.9	14.9	195.46	0	54.704	458500000	53	26.0467	25.9187	25.6244	25.4754	25.6894	25.4152
	0.109827	-0.0461655	Q7Z739;A0A087X0Q1;A0A024R7W5;A0A087WY31;A0A087X0C3;S4R373	Q7Z739;A0A087X0Q1;A0A024R7W5;A0A087WY31	YTH domain-containing family protein 3	YTHDF3	Color [DarkGray]	1	4					8	5	3	15.7	11.8	7.2	63.86	0	19.825	128600000	15	23.9678	23.71	23.7721	24.1834	23.8565	23.8415
	0.328202	-0.270695	Q04206;Q2TAM5;E9PKH5;A0A087X0W8;Q04206-2;Q04206-3;Q04206-4	Q04206;Q2TAM5;E9PKH5;A0A087X0W8;Q04206-2;Q04206-3;Q04206-4	Transcription factor p65	RELA	Color [DarkGray]	1	4					1	1	1	2.5	2.5	2.5	60.218	0	4.5704	25627000	1	21.5036	21.0132	21.3817	22.1038	21.0983	21.6786
	0.829396	-0.86206	Q15155;Q5JPE7;P69849;J3KN36;A0A0G2JN29;A0A087X117;Q5JPE7-2;A0A0G2JP90;A0A087WW46;Q5JPE7-3;A0A087WTD5	Q15155;Q5JPE7;P69849;J3KN36;A0A0G2JN29;A0A087X117;Q5JPE7-2;A0A0G2JP90;A0A087WW46;Q5JPE7-3	Nodal modulator 1;Nodal modulator 2;Nodal modulator 3	NOMO1;NOMO2;NOMO3	Color [DarkGray]	1	4					6	6	6	7.2	7.2	7.2	134.32	0	20.991	170270000	15	24.0878	24.9036	23.1832	23.6432	23.47	24.7804
	0.976637	-0.289768	Q92599;Q92599-4;A0A087X142;A6NMH6;A6NFQ9;F8W8I8;Q92599-3;Q92599-2;C9JV02;A0A0A0MRP8;C9J4G8	Q92599;Q92599-4;A0A087X142;A6NMH6;A6NFQ9;F8W8I8;Q92599-3;Q92599-2	Septin-8	2008-09-01	Color [DarkGray]	1	4					5	2	2	14.7	7.7	7.7	55.756	0	5.2318	53397000	3	22.4061	22.6258	22.5702	22.8907	22.2357	22.5648
	1.26561	-0.752218	P02792;A0A087X1B9	P02792;A0A087X1B9	Ferritin light chain;Ferritin	FTL	Color [DarkGray]	1	4					2	2	2	13.1	13.1	13.1	20.019	0	4.4853	40732000	4	21.3287	22.1104	22.1123	22.5046	21.4717	22.5544
+	4.61368	-8.42601	P11169;Q8TDB8;Q8TDB8-4;Q8TDB8-2;Q8TDB8-5;Q8TDB8-3;F5GYR5	P11169;Q8TDB8;Q8TDB8-4;Q8TDB8-2;Q8TDB8-5	Solute carrier family 2, facilitated glucose transporter member 3;Solute carrier family 2, facilitated glucose transporter member 14	SLC2A3;SLC2A14	Color [DarkGray]	1	4					11	11	11	17.5	17.5	17.5	53.924	0	166.58	1186600000	31	19.9355	27.888	19.5197	27.64	18.6758	27.881
	0.723135	-1.3287	O60613;A0A0J9YX89;A0A087X1G7;A0A0B4J1S4;A0A087WXL0;A0A0B4J1T0;A8MZD0;O60613-2	O60613;A0A0J9YX89;A0A087X1G7;A0A0B4J1S4;A0A087WXL0;A0A0B4J1T0;A8MZD0;O60613-2	15 kDa selenoprotein	2015-09-01	Color [DarkGray]	1	4					2	2	2	17.3	17.3	17.3	17.79	0	13.655	12444000	2	20.1365	22.3574	19.5921	20.1017	18.8427	20.0983
	0.0056374	0.00439008	P50502;H7C3I1;A0A087X1H6;F6VDH7;Q3KNR6;Q8IZP2;Q8NFI4	P50502;H7C3I1;A0A087X1H6;F6VDH7;Q3KNR6;Q8IZP2;Q8NFI4	Hsc70-interacting protein;Putative protein FAM10A4;Putative protein FAM10A5	ST13;ST13P4;ST13P5	Color [DarkGray]	1	4					4	4	4	17.1	17.1	17.1	41.331	0	9.9486	107780000	9	23.3797	23.2925	23.4081	23.7953	24.0056	23.6924
	1.12774	0.659146	O75608;A0A087X1K9;B4DP64;E5RGR0;O75608-2	O75608;A0A087X1K9;B4DP64;E5RGR0;O75608-2	Acyl-protein thioesterase 1	LYPLA1	Color [DarkGray]	1	4					1	1	1	4.8	4.8	4.8	24.669	0.0081705	1.5673	24754000	2	22.1207	21.4242	21.9438	20.8516	21.3951	21.2063
	1.3294	1.56529	Q03701;A0A087X1N2;C9J9W7	Q03701;A0A087X1N2	CCAAT/enhancer-binding protein zeta	CEBPZ	Color [DarkGray]	1	4					8	8	8	10.2	10.2	10.2	120.97	0	15.239	190710000	17	24.5246	22.6212	25.4906	24.2327	25.1895	23.655
	0.435744	0.484448	P20929;H0Y786;A0A087X1N7;P20929-4;P20929-3;P20929-2	P20929;H0Y786;A0A087X1N7;P20929-4;P20929-3;P20929-2	Nebulin	NEB	Color [DarkGray]	1	4					1	1	1	0.1	0.1	0.1	772.91	0.095461	0.47429	376440000	4	25.4026	24.6802	24.0701	24.1853	25.4433	24.5971
	1.17991	1.37329	A0A087X1U6	A0A087X1U6		EPPK1	Color [DarkGray]	1	4					110	99	0	55	48.8	0	555.65	0	323.31	4642400000	341	29.2664	27.4199	30.2273	29.0037	29.4643	28.4145
	1.00134	-1.11588	Q9UL46;H0YM70;A0A087X1Z3;H0YKU2	Q9UL46;H0YM70;A0A087X1Z3	Proteasome activator complex subunit 2	PSME2	Color [DarkGray]	1	4					6	6	6	28.9	28.9	28.9	27.401	0	18.639	148590000	11	22.8091	23.7553	22.6281	24.1073	23.9362	24.8584
	0.998042	1.0467	Q8TCG1;A0A087X211;Q8TCG1-2	Q8TCG1;A0A087X211;Q8TCG1-2	Protein CIP2A	KIAA1524	Color [DarkGray]	1	4					1	1	1	0.9	0.9	0.9	102.18	0.03694	0.89851	128590000	5	25.1824	22.8727	23.6711	23.5088	24.1509	23.4827
	1.57686	0.929529	Q13490;A0A087X2B2;E9PMH5;Q13490-2;Q13489;E9PQZ9;E9PIW1;H0YDY3;E9PI77	Q13490;A0A087X2B2;E9PMH5;Q13490-2;Q13489;E9PQZ9;E9PIW1;H0YDY3	Baculoviral IAP repeat-containing protein 2;Baculoviral IAP repeat-containing protein 3	BIRC2;BIRC3	Color [DarkGray]	1	4					4	4	4	7.3	7.3	7.3	69.899	0	7.4095	50471000	7	23.3881	22.402	22.8672	22.2869	22.9285	21.7063
+	3.4125	-8.31097	O60449;O60449-2;O60449-3	O60449;O60449-2;O60449-3	Lymphocyte antigen 75	LY75	Color [DarkGray]	1	4					18	18	18	13.5	13.5	13.5	198.31	0	69.241	429050000	37	19.3993	26.6831	17.1409	25.8388	17.3978	26.349
+	4.60371	-8.23523	P05067;P05067-8;P05067-7;P05067-11;P05067-9;E9PG40;P05067-4;A0A0A0MRG2;P05067-3;P05067-5;P05067-6;P05067-10;H7C0V9;P05067-2;H7C2L2	P05067;P05067-8;P05067-7;P05067-11;P05067-9;E9PG40;P05067-4;A0A0A0MRG2;P05067-3;P05067-5;P05067-6;P05067-10;H7C0V9	Amyloid beta A4 protein;N-APP;Soluble APP-alpha;Soluble APP-beta;C99;Beta-amyloid protein 42;Beta-amyloid protein 40;C83;P3(42);P3(40);C80;Gamma-secretase C-terminal fragment 59;Gamma-secretase C-terminal fragment 57;Gamma-secretase C-terminal fragment 50;C31	APP	Color [DarkGray]	1	4					22	22	21	35.2	35.2	34.2	86.942	0	122.87	1587600000	82	19.6233	28.4696	19.7708	27.6291	20.4402	28.4413
	0.142116	-0.0584418	P62333;A0A087X2I1;H0YJC0;H0YJS8;H0YJX2;H0YJE9;H0YJT1	P62333;A0A087X2I1;H0YJC0	26S protease regulatory subunit 10B	PSMC6	Color [DarkGray]	1	4					12	12	12	39.6	39.6	39.6	44.172	0	46.658	415650000	41	25.6479	25.7334	25.2787	25.4239	25.6497	25.5943
	0.440811	0.50763	Q9UK45;A0A087X2I5	Q9UK45;A0A087X2I5	U6 snRNA-associated Sm-like protein LSm7	LSM7	Color [DarkGray]	1	4					1	1	1	7.8	7.8	7.8	11.602	0.019521	1.2131	12258000	1	20.6738	20.8513	20.7416	20.7996	21.1807	19.4223
	0.0462758	-0.0668519	P46100;A0A096LNN3;A0A096LNW1;A0A096LNL9;P46100-6;P46100-2;P46100-5;P46100-3;P46100-4	P46100;A0A096LNN3;A0A096LNW1;A0A096LNL9;P46100-6;P46100-2;P46100-5;P46100-3;P46100-4	Transcriptional regulator ATRX	ATRX	Color [DarkGray]	1	4					1	1	1	0.5	0.5	0.5	282.58	0.0081647	1.5593	6682600	1	20.077	21.0005	20.5019	19.6604	19.6537	19.7724
	1.02709	0.824255	Q53H96;A0A0A0MQS1;Q53H96-2;B5MD87;F8WEI0	Q53H96;A0A0A0MQS1;Q53H96-2;B5MD87	Pyrroline-5-carboxylate reductase 3;Pyrroline-5-carboxylate reductase	PYCRL	Color [DarkGray]	1	4					3	3	3	16.4	16.4	16.4	28.663	0	11.341	101180000	9	24.37	23.3291	23.2977	22.6755	24.0406	23.2309
	0.060875	-0.0354627	Q9NR56;C9JP00;A0A0A0MQX8;Q9NR56-3;Q9NR56-4;Q9NR56-7;Q9NR56-6;Q9NR56-2;Q9NR56-5	Q9NR56;C9JP00;A0A0A0MQX8;Q9NR56-3;Q9NR56-4;Q9NR56-7;Q9NR56-6;Q9NR56-2;Q9NR56-5	Muscleblind-like protein 1	MBNL1	Color [DarkGray]	1	4					1	1	1	2.8	2.8	2.8	41.817	0	2.8657	21600000	2	20.9244	21.4348	21.5826	21.2402	21.284	21.2225
	0.163236	0.170389	P45880;A0A0A0MR02;P45880-2;P45880-1;Q5JSD2;Q5JSD1;A2A3S1	P45880;A0A0A0MR02;P45880-2;P45880-1;Q5JSD2;Q5JSD1	Voltage-dependent anion-selective channel protein 2	VDAC2	Color [DarkGray]	1	4					13	13	13	60.9	60.9	60.9	31.566	0	183.58	1977500000	71	28.1457	28.1609	27.2389	27.4081	28.2194	27.5239
	0.745864	0.441928	Q15884;A0A0A0MR12;Q15884-1	Q15884;A0A0A0MR12;Q15884-1	Protein FAM189A2	FAM189A2	Color [DarkGray]	1	4					1	1	1	2.4	2.4	2.4	49.703	0.030938	0.99758	438970000	8	26.1496	25.777	25.8622	25.5861	25.6752	24.998
+	4.65508	-8.20586	P15586;H7C3P4;F6S8M0;P15586-2;H0YFA9;F5H4C6	P15586;H7C3P4;F6S8M0;P15586-2;H0YFA9	N-acetylglucosamine-6-sulfatase	GNS	Color [DarkGray]	1	4					14	14	14	26.4	26.4	26.4	62.081	0	59.77	1515300000	47	20.2375	28.4217	20.0209	27.6095	19.3483	28.193
+	1.75349	-8.17853	LECB	LECB			Color [DarkGray]	1	4					2	2	2	20.2	20.2	20.2	11.732	0	13.042	3431900000	19	19.8591	29.7801	25.1617	28.8231	18.2755	29.2287
	0.685792	0.820007	P98175;P98175-2;P98175-3;A0A0A0MR66;P98175-4	P98175;P98175-2;P98175-3;A0A0A0MR66;P98175-4	RNA-binding protein 10	RBM10	Color [DarkGray]	1	4					2	2	2	2.2	2.2	2.2	103.53	0	3.5916	17242000	3	21.9485	20.6949	20.2548	20.5045	21.699	20.2427
	0.526398	2.52336	Q96L91;A0A0A0MR72;A0A0A0MR80;Q96L91-4;Q96L91-3;Q96L91-5;Q96L91-2	Q96L91;A0A0A0MR72;A0A0A0MR80;Q96L91-4;Q96L91-3;Q96L91-5;Q96L91-2	E1A-binding protein p400	EP400	Color [DarkGray]	1	4					1	1	1	0.2	0.2	0.2	343.48	0.046415	0.799	139790000	2	23.3236	19.0117	24.7225	25.6583	24.2061	20.0121
	0.88448	1.61563	Q8WZ42;A0A0A0MRA3;A0A0A0MTS7;Q8WZ42-3;Q8WZ42-10;Q8WZ42-9;Q8WZ42-5;Q8WZ42-11;Q8WZ42-4;Q8WZ42-7;Q8WZ42-2;Q8WZ42-8;Q8WZ42-13;Q8WZ42-12;Q8WZ42-6	Q8WZ42;A0A0A0MRA3;A0A0A0MTS7;Q8WZ42-3;Q8WZ42-10;Q8WZ42-9;Q8WZ42-5;Q8WZ42-11;Q8WZ42-4;Q8WZ42-7;Q8WZ42-2;Q8WZ42-8;Q8WZ42-13;Q8WZ42-12	Titin	TTN	Color [DarkGray]	1	4					3	3	3	0.1	0.1	0.1	3816	0.015956	1.3141	194330000	4	26.1349	22.6813	24.2955	23.0203	24.9201	24.802
	1.04732	0.496246	Q9BUJ2;A0A0A0MRA5;B7Z4B8;Q9BUJ2-4;Q9BUJ2-2;M0R3F1;Q9BUJ2-3;M0QYZ0;M0QYI8;M0QZV6;M0R0K8;M0R203;M0QYM5	Q9BUJ2;A0A0A0MRA5;B7Z4B8;Q9BUJ2-4;Q9BUJ2-2;M0R3F1;Q9BUJ2-3;M0QYZ0;M0QYI8	Heterogeneous nuclear ribonucleoprotein U-like protein 1	HNRNPUL1	Color [DarkGray]	1	4					8	8	8	11.9	11.9	11.9	95.737	0	21.051	156250000	22	24.8122	24.178	24.2502	23.8998	24.2625	23.7584
	2.55526	0.887001	G3V5X4;A0A0A0MRE3;Q8WXH0;G3V3D4;G3V4T3;A0A0C4DGK3;Q8WXH0-7;Q8WXH0-2	G3V5X4;A0A0A0MRE3;Q8WXH0;G3V3D4;G3V4T3;A0A0C4DGK3;Q8WXH0-7;Q8WXH0-2	Nesprin-2	SYNE2	Color [DarkGray]	1	4					2	2	2	0.3	0.3	0.3	787.71	0.05928	0.68401	15288000	2	21.3757	20.2605	21.1267	20.341	21.3738	20.6136
	0.378939	-0.240467	A0A0A0MRI0;Q8N726;Q8N726-2	A0A0A0MRI0;Q8N726;Q8N726-2	Tumor suppressor ARF	CDKN2A	Color [DarkGray]	1	4					2	1	1	18.2	11.2	11.2	18.519	0	5.7046	36355000	6	22.1076	22.3476	21.6297	21.6469	21.8482	22.3123
	0.153244	0.0972716	Q9UNH7;A0A0A0MRI2;Q9UNH7-2	Q9UNH7;A0A0A0MRI2;Q9UNH7-2	Sorting nexin-6;Sorting nexin-6, N-terminally processed	SNX6	Color [DarkGray]	1	4					2	2	2	8.1	8.1	8.1	46.648	0	17.938	40060000	3	22.5081	22.0305	22.2354	21.9475	21.7455	22.2192
	1.68317	0.518644	P22061;A0A0A0MRJ6;H7BY58;P22061-2;F6S8N6;C9J0F2;F8WDT3;F8WAV5;F8WAX2	P22061;A0A0A0MRJ6;H7BY58;P22061-2;F6S8N6	Protein-L-isoaspartate(D-aspartate) O-methyltransferase;Protein-L-isoaspartate O-methyltransferase	PCMT1	Color [DarkGray]	1	4					10	10	10	64.8	64.8	64.8	24.636	0	53.991	544800000	35	26.1749	25.9211	26.1292	25.5277	26.3921	25.6915
	0.0365277	-0.0532099	Q9UM54-6;A0A0A0MRM8;Q9UM54;Q9UM54-5;Q9UM54-4;A0A0D9SGC1;E7EW20;Q9UM54-2;Q9UM54-1	Q9UM54-6;A0A0A0MRM8;Q9UM54;Q9UM54-5;Q9UM54-4;A0A0D9SGC1;E7EW20;Q9UM54-2;Q9UM54-1	Unconventional myosin-VI	MYO6	Color [DarkGray]	1	4					4	4	4	5.1	5.1	5.1	148.66	0	26.065	29297000	4	21.0733	22.1087	22.2291	20.9674	21.1912	21.5771
	1.64314	1.00294	A0A0A0MRM9;Q14978-2;Q14978;Q14978-3;S4R349;S4R402;S4R341;S4R3C2	A0A0A0MRM9;Q14978-2;Q14978;Q14978-3	Nucleolar and coiled-body phosphoprotein 1	NOLC1	Color [DarkGray]	1	4					12	12	12	16.4	16.4	16.4	74.543	0	23.037	479330000	43	26.2592	24.8191	26.4166	25.7615	26.2232	25.3095
	0.21471	-0.160819	P09234;A0A0A0MRR7	P09234;A0A0A0MRR7	U1 small nuclear ribonucleoprotein C	SNRPC	Color [DarkGray]	1	4					3	3	3	19.5	19.5	19.5	17.394	0	11.205	108010000	10	23.8353	23.9848	23.3261	23.2049	23.2748	23.729
	0.139765	0.0646534	Q8IZP0;Q8IZP0-3;Q8IZP0-2;A0A0A0MRT6;Q8IZP0-4;Q8IZP0-5;Q8IZP0-6;Q8IZP0-9;B6VEX4;Q8IZP0-10;Q8IZP0-8;Q8IZP0-7;Q8IZP0-12;Q8IZP0-11;Q9NYB9;Q9NYB9-2;B7Z836;E9PEZ7;E7EW77;E7EP65;A0A0C4DG21;F8WAL6;Q9NYB9-3;Q9NYB9-4;H0Y6B5	Q8IZP0;Q8IZP0-3;Q8IZP0-2;A0A0A0MRT6;Q8IZP0-4;Q8IZP0-5;Q8IZP0-6;Q8IZP0-9;B6VEX4;Q8IZP0-10;Q8IZP0-8;Q8IZP0-7;Q8IZP0-12;Q8IZP0-11	Abl interactor 1	ABI1	Color [DarkGray]	1	4					11	11	11	26.2	26.2	26.2	55.08	0	66.916	999580000	61	26.9682	27.0273	26.6183	26.6305	27.0091	26.7439
	1.89523	0.31224	Q9P2E9;A0A0A0MRV0;Q9P2E9-2;A0A087WVV2;Q9P2E9-3;F8W7S5;A0A087WU26;V9GY78;A2A2S5	Q9P2E9;A0A0A0MRV0;Q9P2E9-2;A0A087WVV2;Q9P2E9-3;F8W7S5	Ribosome-binding protein 1	RRBP1	Color [DarkGray]	1	4					28	28	28	22.8	22.8	22.8	152.47	0	160.19	842870000	96	26.7107	26.5732	26.7453	26.4167	26.8564	26.3858
	0.499842	-0.568923	O75935;X6RA56;A0A0A0MRV8;X6RLR1;O75935-3;O75935-2	O75935;X6RA56;A0A0A0MRV8;X6RLR1;O75935-3;O75935-2	Dynactin subunit 3	DCTN3	Color [DarkGray]	1	4					1	1	1	4.3	4.3	4.3	21.119	0.0061394	1.7121	10248000	1	20.1568	20.1378	20.551	20.7745	19.0119	20.5142
+	4.05832	-8.10321	O00469-2;O00469;E7ETU9;O00469-3;C9JXZ0;F8WEW3	O00469-2;O00469;E7ETU9;O00469-3	Procollagen-lysine,2-oxoglutarate 5-dioxygenase 2	PLOD2	Color [DarkGray]	1	4					27	27	27	37.9	37.9	37.9	87.097	0	121.8	1463100000	74	20.45	28.4962	19.7995	27.2055	19.3615	28.219
	0.795269	-1.39391	Q96HY6;A0A0A0MRX2;Q96HY6-2	Q96HY6;A0A0A0MRX2;Q96HY6-2	DDRGK domain-containing protein 1	DDRGK1	Color [DarkGray]	1	4					2	2	2	8.9	8.9	8.9	35.61	0	7.8647	31840000	5	21.7604	22.5486	21.5084	22.2319	19.273	21.9431
	0.691269	-1.62734	Q99836;A0A0A0MSI9;A0A0A0MS70;H0Y4G9;A0A0A0MST0;Q99836-4;Q99836-3;Q99836-2;Q99836-5;Q99836-6	Q99836;A0A0A0MSI9;A0A0A0MS70;H0Y4G9;A0A0A0MST0;Q99836-4;Q99836-3;Q99836-2;Q99836-5;Q99836-6	Myeloid differentiation primary response protein MyD88	MYD88	Color [DarkGray]	1	4					1	1	1	5.1	5.1	5.1	33.233	0.0037313	2.0358	20563000	1	21.9287	20.896	18.5743	21.8749	19.3023	21.9165
+	4.95961	-8.05558	P11717;S4R328	P11717	Cation-independent mannose-6-phosphate receptor	IGF2R	Color [DarkGray]	1	4					99	99	99	46.3	46.3	46.3	274.37	0	323.31	8177800000	309	22.7221	30.9613	22.1145	30.1927	22.6862	30.5354
	1.81388	0.722727	Q14192;J3KNW4;A0A0A0MSG2;C9J3S8;F8WDA8;U3KQT4;Q14192-2	Q14192;J3KNW4;A0A0A0MSG2	Four and a half LIM domains protein 2	FHL2	Color [DarkGray]	1	4					18	18	18	63.8	63.8	63.8	32.193	0	88.918	1144600000	68	27.6174	26.7231	27.0849	26.5688	27.5406	26.7828
	0.684701	-0.155869	Q9NUQ6;A0A0A0MSG5;B8ZZZ7;Q9NUQ6-2;Q9NUQ6-4;Q9NUQ6-3;C9JW67;F8W6C2	Q9NUQ6;A0A0A0MSG5;B8ZZZ7;Q9NUQ6-2;Q9NUQ6-4;Q9NUQ6-3	SPATS2-like protein	SPATS2L	Color [DarkGray]	1	4					5	5	5	11.6	11.6	11.6	61.728	0	12.786	94074000	12	23.4265	23.6174	23.2405	23.5868	23.4232	23.3535
	0.208998	0.353977	Q86XP3;A0A0A0MSJ0;Q86XP3-2	Q86XP3;A0A0A0MSJ0;Q86XP3-2	ATP-dependent RNA helicase DDX42	DDX42	Color [DarkGray]	1	4					3	3	3	5.3	5.3	5.3	102.97	0	4.7127	17935000	4	20.3816	20.4834	22.4124	20.8732	20.6694	21.045
	0.279382	0.405747	O75170;O75170-2;A0A0A0MSJ8;T1ECW5;O75170-6;O75170-4;O75170-3;O75170-5	O75170;O75170-2;A0A0A0MSJ8;T1ECW5;O75170-6;O75170-4;O75170-3;O75170-5	Serine/threonine-protein phosphatase 6 regulatory subunit 2	PPP6R2	Color [DarkGray]	1	4					1	1	1	0.7	0.7	0.7	104.94	0.017295	1.2818	178360000	5	24.925	23.046	24.006	24.7688	24.4687	24.3677
	0.78395	-0.495158	Q5JTV8;A0A0A0MSK5;H0YD16;H0Y4R4;H0YDU3	Q5JTV8;A0A0A0MSK5	Torsin-1A-interacting protein 1	TOR1AIP1	Color [DarkGray]	1	4					12	1	1	28.5	2.4	2.4	66.248	0	5.0177	41153000	6	22.2526	22.3594	21.348	22.5485	22.1102	22.2883
	0.00703033	-0.0359491	Q13017;A0A0A0MSK6;Q13017-2	Q13017;A0A0A0MSK6;Q13017-2	Rho GTPase-activating protein 5	ARHGAP5	Color [DarkGray]	1	4					1	1	1	0.7	0.7	0.7	172.46	0.064387	0.65022	286130000	1	26.9174	23.7464	21.1743	24.51	24.419	24.3621
	1.49369	-0.740313	P13797;A0A0A0MSQ0;P13797-3;P13797-2;U3KQI3;H7C4N2;Q5TBN3;Q14651;C9JAM8	P13797;A0A0A0MSQ0;P13797-3;P13797-2	Plastin-3	PLS3	Color [DarkGray]	1	4					13	13	9	26.2	26.2	19.2	70.81	0	63.531	545550000	37	25.0898	26.1151	25.8137	26.0156	25.2851	26.2789
	0.895283	-0.302094	Q6PJG2;A0A0A0MSU2	Q6PJG2;A0A0A0MSU2	ELM2 and SANT domain-containing protein 1	ELMSAN1	Color [DarkGray]	1	4					1	1	1	1.8	1.8	1.8	114.99	0.094163	0.47987	4761500	1	19.0932	19.4121	18.8558	19.152	19.2373	19.5285
	1.17449	-1.04233	O15533;Q6P1N7;C9JA35;A0A0G2JKZ1;A2AB90;A0A0G2JH37;A0A0A0MSV9;O15533-2;O15533-3	O15533;Q6P1N7;C9JA35;A0A0G2JKZ1;A2AB90;A0A0G2JH37;A0A0A0MSV9;O15533-2;O15533-3	Tapasin	TAPBP	Color [DarkGray]	1	4					2	2	2	5.4	5.4	5.4	47.625	0	9.2432	42678000	6	21.9174	23.0684	20.9912	21.9608	21.5152	22.5216
	0.169414	-0.0730896	P48739;A0A0A0MSW4;P48739-2;P48739-3;B3KYB6;B3KYB7;Q00169;I3L3W1;I3L2X8;I3L471;I3L4C0;I3L4U7;I3L459;I3L4H1;F5GWE5	P48739;A0A0A0MSW4;P48739-2;P48739-3;B3KYB6;B3KYB7	Phosphatidylinositol transfer protein beta isoform	PITPNB	Color [DarkGray]	1	4					5	5	5	29.9	29.9	29.9	31.54	0	17.573	154380000	17	23.946	23.8393	24.1588	24.1891	24.0552	24.3508
	2.67637	0.673325	P27448;P27448-3;A0A0A0MT23;P27448-4;A0A0A0MST9;A0A0A0MSZ1;J3KNR0;P27448-8;P27448-2;P27448-6;A0A0A0MQR8;P27448-7;H0YIY6;H0YNV4;A2SY06;Q9P0L2;H0YKP9;B4DIB3;A0A087X0I6;Q9P0L2-2;Q9P0L2-3;H0YKJ3;Q96L34;Q96L34-2;K7EK17;K7EKG8	P27448;P27448-3;A0A0A0MT23;P27448-4;A0A0A0MST9;A0A0A0MSZ1;J3KNR0;P27448-8;P27448-2;P27448-6;A0A0A0MQR8;P27448-7;H0YIY6	MAP/microtubule affinity-regulating kinase 3	MARK3	Color [DarkGray]	1	4					14	9	9	28.2	21.8	21.8	84.488	0	29.61	190040000	26	24.8252	24.0123	24.8104	24.3261	24.806	24.0833
+	3.46866	-8.01796	Q16270;Q16270-2	Q16270;Q16270-2	Insulin-like growth factor-binding protein 7	IGFBP7	Color [DarkGray]	1	4					11	11	11	56.4	56.4	56.4	29.13	0	52.878	679110000	36	19.2312	27.5505	17.7187	26.5167	19.849	26.7856
+	3.70371	-7.95362	P08069;C9J5X1;H0YMJ5;P06213;P06213-2;H0YNR0;H3BSZ8	P08069;C9J5X1	Insulin-like growth factor 1 receptor;Insulin-like growth factor 1 receptor alpha chain;Insulin-like growth factor 1 receptor beta chain;Tyrosine-protein kinase receptor	IGF1R	Color [DarkGray]	1	4					21	21	21	20.1	20.1	20.1	154.79	0	57.92	424930000	40	17.5795	26.9052	19.2548	25.8261	17.9884	25.9523
	1.21622	1.88349	Q8WWI1;Q8WWI1-3;Q8WWI1-2;E9PMP7;H0Y424;E9PMS6;A0A0A0MTE2;E9PMT2;F8WD26;J3KP06;Q8WWI1-5;Q8WWI1-4	Q8WWI1;Q8WWI1-3;Q8WWI1-2;E9PMP7;H0Y424;E9PMS6;A0A0A0MTE2;E9PMT2;F8WD26;J3KP06;Q8WWI1-5;Q8WWI1-4	LIM domain only protein 7	LMO7	Color [DarkGray]	1	4					1	1	1	0.9	0.9	0.9	192.69	0.040803	0.84788	13485000	1	21.1399	19.1045	20.8026	18.7615	22.2365	20.6624
	0.478508	-0.313162	Q6PIU2;A0A0R4J2G3;A0A0A0MTJ9;Q6PIU2-2;H7C046;Q6PIU2-3	Q6PIU2;A0A0R4J2G3;A0A0A0MTJ9;Q6PIU2-2;H7C046;Q6PIU2-3	Neutral cholesterol ester hydrolase 1	NCEH1	Color [DarkGray]	1	4					4	4	4	11.3	11.3	11.3	45.807	0	12.228	91464000	10	23.4172	23.1163	22.7346	23.3707	23.1989	23.8034
	1.15628	2.23648	P21266;A0A0A0MTN3;Q03013;P46439;Q5T8R1;A0A0A0MR85;Q03013-3;Q03013-2	P21266;A0A0A0MTN3	Glutathione S-transferase Mu 3	GSTM3	Color [DarkGray]	1	4					3	3	2	10.2	10.2	7.1	26.559	0	3.5401	49312000	7	23.2716	19.4249	22.5057	21.1892	23.8089	22.2626
	0.563135	-1.18969	P56378;A0A0A0MTQ5;G3V556	P56378;A0A0A0MTQ5;G3V556	6.8 kDa mitochondrial proteolipid	MP68;C14orf2	Color [DarkGray]	1	4					1	1	1	12.1	12.1	12.1	6.662	0.065357	0.64239	12670000	3	21.4465	20.3467	18.579	21.2785	18.9722	20.9416
+	5.42863	-7.91265	P04062;P04062-4;P04062-2;A0A0G2JNZ5;A0A0G2JLB3;P04062-5;A0A0G2JNZ0;P04062-3	P04062;P04062-4;P04062-2;A0A0G2JNZ5;A0A0G2JLB3;P04062-5;A0A0G2JNZ0;P04062-3	Glucosylceramidase	GBA	Color [DarkGray]	1	4					18	18	18	47.9	47.9	47.9	59.716	0	140.84	1046600000	52	20.0323	27.8386	19.4408	27.3697	19.6025	27.6052
	0.333562	0.361559	O75676;A0A0A6YYC0;E9PJN1;O75676-2	O75676;A0A0A6YYC0;E9PJN1;O75676-2	Ribosomal protein S6 kinase alpha-4;Ribosomal protein S6 kinase	RPS6KA4	Color [DarkGray]	1	4					3	3	3	3.9	3.9	3.9	85.605	0	6.8498	36685000	5	23.0764	22.3257	21.8986	21.5794	21.9077	21.8928
	0.521991	-2.34844	A0A0A6YYF2;Q16787-1;A0A0A0MTS5;Q16787-4;K7EIP4;K7ERM0;K7EPP3	A0A0A6YYF2;Q16787-1;A0A0A0MTS5;Q16787-4;K7EIP4	Laminin subunit alpha-3	LAMA3	Color [DarkGray]	1	4					107	2	2	68.4	2	2	190.46	0	13.233	148500000	13	18.1471	24.7335	24.5676	24.0498	23.3337	24.3105
	0.162534	0.133156	Q9Y3D7;I3L0X9;I3L3T0;P57737-3;A0A0A6YYL4;I3L1U7	Q9Y3D7;I3L0X9;I3L3T0;P57737-3;A0A0A6YYL4;I3L1U7	Mitochondrial import inner membrane translocase subunit TIM16;Coronin	PAM16;CORO7-PAM16	Color [DarkGray]	1	4					3	3	3	33.6	33.6	33.6	13.825	0	31.418	93093000	5	23.5808	23.5188	23.9683	23.6473	23.0898	23.0732
	0.656502	0.429398	Q16629;A0A0B4J1Z1;C9JAB2;Q16629-3;Q16629-2;Q16629-4;F8WEA1	Q16629;A0A0B4J1Z1;C9JAB2;Q16629-3;Q16629-2;Q16629-4	Serine/arginine-rich splicing factor 7	SRSF7	Color [DarkGray]	1	4					8	8	8	38.2	38.2	38.2	27.366	0	38.104	464520000	40	25.6819	25.1537	25.9112	25.8347	26.3926	25.7092
	0.905758	0.822723	E9PLD3;A0A0B4J220;E9PRG8	E9PLD3;A0A0B4J220;E9PRG8	Uncharacterized protein C11orf98	C11orf98	Color [DarkGray]	1	4					1	1	1	13.1	13.1	13.1	11.6	0	3.8816	12680000	1	21.7571	20.0051	20.5337	20.108	20.4565	20.1659
	0.633035	1.7693	P13693;J3KPG2;E9PJF7;Q5W0H4;A0A0B4J2C3;P13693-2;Q56UQ5	P13693;J3KPG2;E9PJF7;Q5W0H4;A0A0B4J2C3;P13693-2	Translationally-controlled tumor protein	TPT1	Color [DarkGray]	1	4					3	3	3	22.1	22.1	22.1	19.595	0	3.8694	46673000	6	22.9039	22.8606	23.3572	18.7945	22.8	22.098
	0.703248	0.702271	Q16850;H7C0D0;A0A0C4DFL7;Q16850-2	Q16850;H7C0D0;A0A0C4DFL7;Q16850-2	Lanosterol 14-alpha demethylase	CYP51A1	Color [DarkGray]	1	4					1	1	1	2	2	2	56.805	0.021865	1.193	12488000	1	21.7221	20.0704	20.2649	20.2193	20.4892	20.0798
	0.423178	-0.133355	Q92544;A0A0C4DFM1;F8WCN2;F2Z2L1	Q92544;A0A0C4DFM1	Transmembrane 9 superfamily member 4	TM9SF4	Color [DarkGray]	1	4					5	5	5	12.9	12.9	12.9	74.518	0	18.487	79999000	8	23.1009	23.002	22.9641	23.0682	23.0213	23.4162
	0.293122	-1.9177	Q8NDG6;A0A0C4DFS5;H0YJJ2;Q8NDG6-2	Q8NDG6;A0A0C4DFS5;H0YJJ2;Q8NDG6-2	Putative ATP-dependent RNA helicase TDRD9	TDRD9	Color [DarkGray]	1	4					1	1	1	1.7	1.7	1.7	155.68	0.09974	0.44801	317210000	2	17.6417	24.6638	25.6304	24.9373	25.5362	24.9603
+	4.23502	-7.84963	P43121;P43121-2	P43121;P43121-2	Cell surface glycoprotein MUC18	MCAM	Color [DarkGray]	1	4					22	22	22	40.9	40.9	40.9	71.607	0	179.2	1288900000	70	20.0543	28.1057	20.705	27.5247	19.3096	27.9874
	0.816478	0.827731	Q6P3V2;Q52M93;E9PQH3;A0A0C4DFY4;Q6P3V2-2	Q6P3V2;Q52M93;E9PQH3;A0A0C4DFY4;Q6P3V2-2	Zinc finger protein 585A;Zinc finger protein 585B	ZNF585A;ZNF585B	Color [DarkGray]	1	4					1	1	1	2.3	2.3	2.3	87.974	0.077848	0.56562	200180000	2	24.7138	23.9071	24.3936	24.355	24.4483	22.8103
	1.30027	-1.87038	A0A0C4DFZ2;P15289	A0A0C4DFZ2;P15289	Arylsulfatase A;Arylsulfatase A component B;Arylsulfatase A component C	ARSA	Color [DarkGray]	1	4					1	1	1	2.2	2.2	2.2	53.806	0.00079083	2.6567	12606000	3	20.6567	21.2275	19.0794	21.1585	18.3862	21.3475
	0.896489	0.110333	P08865;C9J9K3;A0A0C4DG17;F8WD59	P08865;C9J9K3;A0A0C4DG17;F8WD59	40S ribosomal protein SA	RPSA	Color [DarkGray]	1	4					12	12	12	59.7	59.7	59.7	32.854	0	159.24	2233700000	69	27.9891	27.8758	27.9691	27.9346	28.1357	27.9525
	0.0529288	0.0542126	Q8NF91;Q8NF91-4;E7ENN3;A0A0C4DG40;Q8NF91-8;Q8NF91-2;Q8NF91-7	Q8NF91;Q8NF91-4;E7ENN3;A0A0C4DG40;Q8NF91-8;Q8NF91-2	Nesprin-1	SYNE1	Color [DarkGray]	1	4					3	3	3	0.3	0.3	0.3	1011.1	0.0095272	1.5012	72181000	3	23.1585	23.6959	23.218	22.5156	22.9614	22.9637
+	3.8253	-7.81279	O75054;O75054-2	O75054;O75054-2	Immunoglobulin superfamily member 3	IGSF3	Color [DarkGray]	1	4					24	24	24	27.1	27.1	27.1	135.19	0	133.28	837760000	58	19.401	27.7193	18.8948	26.1459	19.7125	27.5814
+	5.71879	-7.80822	Q14956;Q14956-2;Q96F58	Q14956;Q14956-2	Transmembrane glycoprotein NMB	GPNMB	Color [DarkGray]	1	4					9	9	9	18	18	18	63.922	0	61.344	490920000	22	18.8104	26.669	18.7004	26.1593	18.585	26.6922
	1.83763	0.731285	Q7L014;A0A0C4DG89;D6RJA6;H0Y9U3	Q7L014;A0A0C4DG89	Probable ATP-dependent RNA helicase DDX46	DDX46	Color [DarkGray]	1	4					17	17	16	20.1	20.1	19.4	117.36	0	39.575	311450000	25	25.7834	24.992	25.2656	24.8163	25.6524	24.6992
	0.50658	-1.08466	O75521;A0A0C4DGA2;O75521-2	O75521;A0A0C4DGA2;O75521-2	Enoyl-CoA delta isomerase 2, mitochondrial	ECI2	Color [DarkGray]	1	4					1	1	1	3.8	3.8	3.8	43.585	0.074018	0.58542	14059000	1	18.3339	21.0235	21.428	21.5418	20.1712	20.6218
	0.93942	0.727574	O94929;A0A0C4DGA7;O94929-2;O94929-3;A0A0A0MRD5;O94929-4	O94929;A0A0C4DGA7;O94929-2;O94929-3;A0A0A0MRD5;O94929-4	Actin-binding LIM protein 3	ABLIM3	Color [DarkGray]	1	4					4	4	4	7.6	7.6	7.6	77.801	0	10.131	51668000	6	22.7774	21.5598	22.731	22.6613	23.2247	22.3293
	1.89769	1.03235	Q14839;F5GWX5;A0A0C4DGG9;Q14839-2;Q8TDI0;K7EMY3;Q12873;Q12873-3;F5H6N4;Q12873-2;F6T542;F2Z2R5	Q14839;F5GWX5;A0A0C4DGG9;Q14839-2	Chromodomain-helicase-DNA-binding protein 4	CHD4	Color [DarkGray]	1	4					15	15	15	12.1	12.1	12.1	218	0	66.582	247770000	26	24.8903	24.3219	25.5384	24.4449	25.5877	24.1527
+	4.98716	-7.79263	Q08345;Q08345-5;A0A0G2JNZ7;A0A0A0MSX3;Q08345-2;Q08345-6;A0A0G2JIA2;E7EPN2;E7EUP7;A2ABL2;A0A0G2JIZ7;E7EQ30;E7EPH4;A0A0G2JI85;Q08345-4;E7ERI6;E7ETI3;A2ABM8;A0A140T972;E7EVT1;E7ES06;E7ETX3;E7EUD5;E7EVW6;E7ERN0;A0A0G2JHK4;E7ESR9;A2ABL0;H0Y717;H0Y9F4;E7EN94;E7ENJ2;A0A0G2JJA0;E7EQ23;E7EX99;E7EXB0;D6R9C4;D6RB35;D6RB82;D6RBU7;H0YAH6;Q16832	Q08345;Q08345-5;A0A0G2JNZ7;A0A0A0MSX3;Q08345-2;Q08345-6	Epithelial discoidin domain-containing receptor 1	DDR1	Color [DarkGray]	1	4					26	26	26	31.4	31.4	31.4	101.13	0	139.81	1256400000	73	19.5953	28.0487	20.5227	27.7691	20.1647	27.8427
	0.370607	0.308136	P62070;A0A0C4DGH2;P62070-4;E9PK85;P62070-2;P62070-3	P62070;A0A0C4DGH2;P62070-4;E9PK85;P62070-2;P62070-3	Ras-related protein R-Ras2	RRAS2	Color [DarkGray]	1	4					2	1	1	11.3	5.9	5.9	23.399	0	6.7922	48635000	5	22.6494	22.2801	23.1765	22.166	22.0115	22.4668
	0.0642834	-0.0677083	P33316;P33316-2;H0YMM5;A0A0C4DGL3;H0YNJ9;H0YNW5;H0YKC5;H0YKI0	P33316;P33316-2;H0YMM5;A0A0C4DGL3;H0YNJ9;H0YNW5;H0YKC5;H0YKI0	Deoxyuridine 5-triphosphate nucleotidohydrolase, mitochondrial	DUT	Color [DarkGray]	1	4					1	1	1	4	4	4	26.563	0.0078236	1.5693	8785600	3	20.1736	19.9239	19.9172	19.411	19.5618	20.5208
	1.49901	-0.728897	P04632;K7ELJ7;A0A0C4DGQ5;U3KQE2;K7EIV0;A0A075B7C0;K7EKD8;U3KPR7;K7EM73;Q96L46;K7ES78;K7EMQ1	P04632;K7ELJ7;A0A0C4DGQ5;U3KQE2;K7EIV0;A0A075B7C0;K7EKD8;U3KPR7;K7EM73	Calpain small subunit 1	CAPNS1	Color [DarkGray]	1	4					10	10	10	33.6	33.6	33.6	28.315	0	56.727	497410000	33	25.4397	26.24	25.4091	25.6686	24.9994	26.1262
	0.700242	0.54202	O95834;O95834-3;K7EII6;K7EKG3;A0A0C4DGQ7;C9JRL6;K7EIK7;O95834-2	O95834;O95834-3;K7EII6;K7EKG3;A0A0C4DGQ7;C9JRL6;K7EIK7;O95834-2	Echinoderm microtubule-associated protein-like 2	EML2	Color [DarkGray]	1	4					1	1	1	2.2	2.2	2.2	70.678	0.0037064	1.9744	12635000	1	21.7044	20.973	20.7584	20.2945	20.9349	20.5042
	0.79691	-0.357838	P39656;A0A0C4DGS1;P39656-3;P39656-2;U3KQ84	P39656;A0A0C4DGS1;P39656-3;P39656-2;U3KQ84	Dolichyl-diphosphooligosaccharide--protein glycosyltransferase 48 kDa subunit	DDOST	Color [DarkGray]	1	4					9	9	9	31.4	31.4	31.4	50.8	0	56.075	814700000	50	26.1146	26.7894	26.1462	26.3598	26.5875	26.7727
	0.341361	-0.271895	Q9NWU5;E7ESL0;A0A0C4DGX2;J3KQY1;Q9NWU5-2;Q9NWU5-3	Q9NWU5;E7ESL0;A0A0C4DGX2;J3KQY1;Q9NWU5-2;Q9NWU5-3	39S ribosomal protein L22, mitochondrial	MRPL22	Color [DarkGray]	1	4					2	2	2	10.7	10.7	10.7	23.64	0	5.0077	42670000	8	21.9489	22.4567	21.6129	22.1641	22.6819	22.4385
	0.748693	3.15419	Q86TI4;A0A0C4DGX6;Q86TI4-1	Q86TI4;A0A0C4DGX6;Q86TI4-1	WD repeat-containing protein 86	WDR86	Color [DarkGray]	1	4					1	1	1	2.1	2.1	2.1	40.731	0.098456	0.46411	243320000	2	26.0081	23.6426	25.3639	25.0558	25.4954	18.7064
	1.4804	0.917548	P24928;A0A0C4DGZ0;A0A087WWE2;P24928-2	P24928;A0A0C4DGZ0;A0A087WWE2	DNA-directed RNA polymerase II subunit RPB1;DNA-directed RNA polymerase	POLR2A	Color [DarkGray]	1	4					7	7	7	4.5	4.5	4.5	217.17	0	11.65	51491000	12	23.0462	22.0589	23.5803	22.4127	22.6735	22.0757
+	5.65622	-7.78542	Q86X27;A0A0A0MR31;Q86X27-2;Q86X27-3	Q86X27;A0A0A0MR31;Q86X27-2;Q86X27-3	Ras-specific guanine nucleotide-releasing factor RalGPS2	RALGPS2	Color [DarkGray]	1	4					1	1	1	1.5	1.5	1.5	65.166	0.0011596	2.4238	929680000	7	19.437	27.5736	19.5562	27.3104	20.0139	27.4794
	1.60387	1.02629	Q9BZK7;C9JLJ1;C9JCK0;C9JBN1;A0A0D9SF25;F8W9D8;C9IYU9;A0A0D9SF63	Q9BZK7;C9JLJ1;C9JCK0;C9JBN1;A0A0D9SF25;F8W9D8;C9IYU9;A0A0D9SF63	F-box-like/WD repeat-containing protein TBL1XR1	TBL1XR1	Color [DarkGray]	1	4					1	1	1	4.5	4.5	4.5	55.594	0	3.5593	35918000	5	22.6693	20.9422	22.4613	21.8387	22.4827	21.7534
	1.40249	0.630479	O00571;A0A0D9SFB3;A0A0D9SG12;A0A0D9SF53;O00571-2;A0A0J9YYH6;B4DLA0;A0A0J9YVQ7;C9J8G5;A0A087WVZ1;A0A087WX09;Q9NQI0;Q9NQI0-3;D6RCM4;Q9NQI0-2;Q9NQI0-4;H0Y960	O00571;A0A0D9SFB3;A0A0D9SG12;A0A0D9SF53;O00571-2	ATP-dependent RNA helicase DDX3X	DDX3X	Color [DarkGray]	1	4					43	43	15	70.5	70.5	25.2	73.243	0	300.15	4145300000	226	29.0002	28.3601	29.4886	28.8833	29.1834	28.5373
	1.12058	-1.47941	Q13813;Q13813-3;Q13813-2;A0A0D9SF54;A0A0D9SGF6	Q13813;Q13813-3;Q13813-2;A0A0D9SF54;A0A0D9SGF6	Spectrin alpha chain, non-erythrocytic 1	SPTAN1	Color [DarkGray]	1	4					2	2	2	0.8	0.8	0.8	284.54	0	3.9028	10842000	2	20.4342	21.3166	19.1601	20.4513	18.5024	20.7669
	0.230511	0.485612	Q8N6H7;A0A0D9SF70;G5E9L0;Q8N6H7-2;E9PQP3;E9PIY6;Q8N6H7-3;H0YDN9;E9PMU9	Q8N6H7;A0A0D9SF70;G5E9L0;Q8N6H7-2;E9PQP3;E9PIY6;Q8N6H7-3;H0YDN9	ADP-ribosylation factor GTPase-activating protein 2	ARFGAP2	Color [DarkGray]	1	4					4	4	4	7.5	7.5	7.5	56.72	0	5.5736	35373000	3	22.3539	19.9813	21.9596	22.674	21.8062	22.0075
	1.54549	0.701612	Q13642-1;Q13642;A0A0D9SFI6;A0A0D9SFB0;Q5JXH9;A0A0D9SFZ9;Q5JXH8;Q5JXH7;Q5JXI3;Q5JXI2;Q5JXI8;Q13642-3;Q13642-5;Q13642-4	Q13642-1;Q13642;A0A0D9SFI6;A0A0D9SFB0;Q5JXH9;A0A0D9SFZ9;Q5JXH8;Q5JXH7;Q5JXI3;Q5JXI2;Q5JXI8;Q13642-3;Q13642-5;Q13642-4	Four and a half LIM domains protein 1	FHL1	Color [DarkGray]	1	4					1	1	1	3.9	3.9	3.9	31.895	0.013561	1.351	14851000	2	21.3893	20.2221	20.7707	20.5551	21.2034	20.4814
	0.553767	1.21867	Q92614;Q92614-4;A0A0D9SFK2;Q92614-3;Q92614-2;Q92614-5;H0YEV9	Q92614;Q92614-4;A0A0D9SFK2;Q92614-3;Q92614-2;Q92614-5	Unconventional myosin-XVIIIa	MYO18A	Color [DarkGray]	1	4					8	8	8	5.9	5.9	5.9	233.11	0	10.184	32547000	8	20.8449	20.4413	23.7567	21.7713	21.6795	20.4126
	0.429444	0.361555	Q01844;A0A0D9SFL3;B0QYK0;C9JGE3;Q01844-2;Q01844-6;Q01844-3;Q01844-5;H7BY36	Q01844;A0A0D9SFL3;B0QYK0;C9JGE3;Q01844-2;Q01844-6;Q01844-3;Q01844-5;H7BY36	RNA-binding protein EWS	EWSR1	Color [DarkGray]	1	4					4	4	4	8.4	8.4	8.4	68.477	0	33.593	109400000	9	23.3748	23.5594	24.3417	22.9934	23.5839	23.663
	1.33487	0.483777	Q02218;A0A0D9SFS3;E9PDF2;E9PCR7;Q02218-2;E9PFG7;Q02218-3;C9J4G7;Q9ULD0;Q9ULD0-3;Q9ULD0-2	Q02218;A0A0D9SFS3;E9PDF2;E9PCR7;Q02218-2;E9PFG7	2-oxoglutarate dehydrogenase, mitochondrial	OGDH	Color [DarkGray]	1	4					14	14	14	19.9	19.9	19.9	115.93	0	31.003	208420000	21	24.5479	24.0523	24.9053	24.3898	24.8882	24.4478
	0.383982	0.198769	Q8IWS0;A0A0D9SGE8;Q8IWS0-5;Q8IWS0-3;Q5JRC6;Q8IWS0-2;Q8IWS0-4	Q8IWS0;A0A0D9SGE8;Q8IWS0-5;Q8IWS0-3;Q5JRC6;Q8IWS0-2;Q8IWS0-4	PHD finger protein 6	PHF6	Color [DarkGray]	1	4					4	4	4	14.2	14.2	14.2	41.29	0	5.3703	67165000	11	23.3188	22.9416	22.7835	23.0582	23.0446	22.5507
+	3.10491	-7.78283	Q14517;A0A087WVP1;D6RCE4;H0Y9C8;H0Y9H4;H0Y8F5	Q14517;A0A087WVP1	Protocadherin Fat 1;Protocadherin Fat 1, nuclear form	FAT1	Color [DarkGray]	1	4					53	53	53	15.2	15.2	15.2	506.27	0	192.94	942470000	91	20.9015	28.0049	19.2943	26.4687	18.4573	27.528
+	4.19427	-7.76795	Q04721;D2WEZ3;R4GN02;A0A096LNW5;A0A087WV16;A0A087X002;A0A0B4J2B3;Q7Z3S9-2;Q7Z3S9;Q7Z3S9-3	Q04721	Neurogenic locus notch homolog protein 2;Notch 2 extracellular truncation;Notch 2 intracellular domain	NOTCH2	Color [DarkGray]	1	4					32	32	30	17.5	17.5	17.2	265.4	0	191.88	887940000	72	20.2622	27.77	18.9595	26.9483	19.5062	27.3136
+	4.43111	-7.73463	Q8IWA5;Q8IWA5-2;Q8IWA5-3;K7EPV6;K7ESF5;K7EMR2;K7ER17	Q8IWA5;Q8IWA5-2;Q8IWA5-3;K7EPV6;K7ESF5	Choline transporter-like protein 2	SLC44A2	Color [DarkGray]	1	4					9	9	9	11.9	11.9	11.9	80.123	0	22.299	648710000	25	18.8351	26.8798	19.7909	26.6862	18.5155	26.7793
	0.0403083	-0.0336768	O60610;O60610-2;H9KV28;A0A140T8Z0;A0A0G2JH68;O60610-3	O60610;O60610-2;H9KV28;A0A140T8Z0;A0A0G2JH68;O60610-3	Protein diaphanous homolog 1	DIAPH1	Color [DarkGray]	1	4					8	8	8	5.9	5.9	5.9	141.35	0	12.864	104890000	16	23.6015	23.2857	23.2068	23.2267	23.6106	24.0075
	0.246445	-0.384768	Q6NYC8;A0A0G2JHC2;Q6NYC8-3;Q6NYC8-2;Q6NYC8-4	Q6NYC8;A0A0G2JHC2;Q6NYC8-3;Q6NYC8-2	Phostensin	PPP1R18	Color [DarkGray]	1	4					4	4	4	10.9	10.9	10.9	67.942	0	13.097	62881000	5	21.8697	22.9818	23.3031	21.9936	22.0914	23.4432
	0.00814944	0.00197728	A0A0G2JIW1;P0DMV9;P0DMV8;P0DMV8-2;V9GZ37	A0A0G2JIW1;P0DMV9;P0DMV8;P0DMV8-2;V9GZ37	Heat shock 70 kDa protein 1B;Heat shock 70 kDa protein 1A	HSPA1B;HSPA1A	Color [DarkGray]	1	4					28	22	12	48.1	40.3	23.7	70.108	0	128.67	1729800000	118	27.5922	27.6517	27.4959	27.5316	27.7376	27.6364
	0.713853	-0.307606	Q04837;C9K0U8;A0A0G2JLD8;E7EUY5	Q04837;C9K0U8;A0A0G2JLD8;E7EUY5	Single-stranded DNA-binding protein, mitochondrial	SSBP1	Color [DarkGray]	1	4					4	4	4	27	27	27	17.259	0	15.258	367930000	18	24.8382	25.622	25.2306	25.3368	25.4497	25.4825
	0.610314	-0.17061	Q5SRQ6;Q5SRQ3;N0E472;A0A0G2JM12;P67870;N0E644;A0A0G2JM58	Q5SRQ6;Q5SRQ3;N0E472;A0A0G2JM12;P67870	Casein kinase II subunit beta	CSNK2B;CSNK2B-LY6G5B-1181;CSNK2B-LY6G5B--991	Color [DarkGray]	1	4					3	3	3	14.1	14.1	14.1	26.925	0	18.7	247800000	17	24.7567	25.1219	24.6548	24.8262	24.74	24.7152
	1.40048	-0.504049	Q7Z3B3;I3L4J3;A0A0J9YVS1;A0A0G2JQF5;A0A0G2JNB1;A0A0G2JQF4;A0A0G2JNT7;Q7Z3B3-2	Q7Z3B3;I3L4J3;A0A0J9YVS1;A0A0G2JQF5;A0A0G2JNB1;A0A0G2JQF4;A0A0G2JNT7;Q7Z3B3-2	KAT8 regulatory NSL complex subunit 1	KANSL1	Color [DarkGray]	1	4					1	1	1	1.1	1.1	1.1	121.02	0.041114	0.84564	93047000	6	23.2501	23.8681	22.9956	23.5262	23.0104	23.374
	0.67598	1.7915	Q13075;H0YAX2;A0A0G2JQE0;A0A0G2JNC7;E7EQW0;B7ZLE8;A0A0G2JS53;Q13075-2	Q13075;H0YAX2;A0A0G2JQE0;A0A0G2JNC7;E7EQW0;B7ZLE8;A0A0G2JS53;Q13075-2	Baculoviral IAP repeat-containing protein 1	NAIP	Color [DarkGray]	1	4					1	1	1	0.6	0.6	0.6	159.58	0.066401	0.63462	28810000	3	21.2031	18.6955	22.538	22.3473	23.1745	20.4984
+	4.21548	-7.73451	O95297;O95297-2;O95297-4;O95297-3;Q9UEL6;O95297-5	O95297;O95297-2;O95297-4	Myelin protein zero-like protein 1	MPZL1	Color [DarkGray]	1	4					7	7	7	32.3	32.3	32.3	29.082	0	61.144	862350000	24	20.3646	27.5908	19.3617	26.999	19.0192	27.3593
	0.323404	-0.50161	O94973;A0A0G2JS82;O94973-2;A0A0G2JQM1;O94973-3	O94973;A0A0G2JS82;O94973-2;A0A0G2JQM1;O94973-3	AP-2 complex subunit alpha-2	AP2A2	Color [DarkGray]	1	4					6	3	3	6.5	3.3	3.3	103.96	0	4.4764	29017000	3	21.5634	22.8615	21.2295	21.9535	21.2174	20.7002
	1.58295	0.501794	Q9Y4K1;A0A0J9YWL0;Q9Y4K1-2;Q96QW7	Q9Y4K1;A0A0J9YWL0	Absent in melanoma 1 protein	AIM1	Color [DarkGray]	1	4					13	13	13	10.1	10.1	10.1	188.67	0	31.23	175890000	26	24.7477	23.9805	24.7461	24.2869	24.4003	24.1212
	1.21868	0.642097	O75190;O75190-2;C9JB42;C9JDR7;C9JDX6;F8WCZ4;C9J2P2;E9PH18;C9J2C4;A0A0J9YX62;O75190-3;Q8WWF6;C9JN01;Q7Z6W7	O75190;O75190-2;C9JB42;C9JDR7;C9JDX6;F8WCZ4;C9J2P2;E9PH18;C9J2C4;A0A0J9YX62;O75190-3;Q8WWF6;C9JN01	DnaJ homolog subfamily B member 6;DnaJ homolog subfamily B member 3	DNAJB6;DNAJB3	Color [DarkGray]	1	4					3	3	3	12	12	12	36.087	0	6.4584	59575000	6	23.4799	22.5194	22.7184	22.6588	23.1886	22.2824
	0.335746	-0.391563	P48059;P48059-4;P48059-5;A0A0M3HER1;A0A0J9YXC7;P48059-2;P48059-3	P48059;P48059-4;P48059-5;A0A0M3HER1;A0A0J9YXC7;P48059-2;P48059-3	LIM and senescent cell antigen-like-containing domain protein 1	LIMS1	Color [DarkGray]	1	4					1	1	1	3.7	3.7	3.7	37.251	0	3.326	24926000	3	20.9288	21.7879	20.7581	20.8081	21.752	22.0176
	0.521382	-1.08969	A0A0J9YXF2;Q15165;J3QT77;A0A0J9YYG4;Q15165-3;Q15165-1;A0A0J9YXU7;G3XAK4	A0A0J9YXF2;Q15165;J3QT77;A0A0J9YYG4;Q15165-3;Q15165-1	Serum paraoxonase/arylesterase 2	PON2	Color [DarkGray]	1	4					3	3	3	10.7	10.7	10.7	41.527	0	5.6835	21506000	4	18.6279	21.4162	21.2818	21.6797	21.4566	21.5395
	0.58575	-1.25753	Q6P996;Q6P474;H3BPV5;H3BM88;A0A0J9YXH6;J3KNK7;Q86XE2;Q6P996-2;Q6P996-4;Q6P996-5	Q6P996;Q6P474;H3BPV5;H3BM88;A0A0J9YXH6;J3KNK7;Q86XE2;Q6P996-2;Q6P996-4;Q6P996-5	Pyridoxal-dependent decarboxylase domain-containing protein 1;Putative pyridoxal-dependent decarboxylase domain-containing protein 2	PDXDC1;PDXDC2P	Color [DarkGray]	1	4					1	1	1	1.4	1.4	1.4	86.706	0.015945	1.3087	11160000	1	18.9176	20.4634	17.9687	20.6944	21.1879	20.6889
	0.0653148	-0.0606473	Q8TD08;A0A0M3HER4;Q8TD08-2;Q8TD08-3	Q8TD08;A0A0M3HER4;Q8TD08-2;Q8TD08-3	Mitogen-activated protein kinase 15	MAPK15	Color [DarkGray]	1	4					1	1	1	1.5	1.5	1.5	59.831	0	2.8366	53456000	4	22.0092	22.3728	22.7283	22.9572	22.8761	22.4655
	2.64182	0.713685	P43243;A8MXP9;A0A0R4J2E8;D6REM6;D6R991;H0Y8T4;B3KM87;P43243-2;Q68E03;D6RB45;D6R9F3;D6RAM9;D6RAY2;D6RBS2;D6RCM3;D6REK4;D6R8Z5;D6RBI2;D6RE02;D6RIA2;D6RBK5	P43243;A8MXP9;A0A0R4J2E8;D6REM6;D6R991	Matrin-3	MATR3	Color [DarkGray]	1	4					19	19	19	31.9	31.9	31.9	94.622	0	89.227	940050000	73	27.0226	26.5338	27.0608	26.3775	27.271	26.3021
+	4.56616	-7.70576	Q02487	Q02487	Desmocollin-2	DSC2	Color [DarkGray]	1	4					21	18	2	33.3	29.4	2.8	99.961	0	169.29	782980000	53	19.4482	27.4237	19.9879	26.757	19.0026	27.3753
	1.88078	1.169	O75122;E3W994;J3KR49;A0A0U1RQI6;E7ERI8;E7EW49;O75122-3	O75122;E3W994;J3KR49;A0A0U1RQI6;E7ERI8;E7EW49;O75122-3	CLIP-associating protein 2	CLASP2	Color [DarkGray]	1	4					2	1	1	2.2	1.2	1.2	141.13	0	5.7829	20592000	4	21.9367	20.4855	21.2809	20.486	22.0954	20.8345
	0.875685	-2.28586	P22681;A0A0U1RQX8;A0A0U1RR39	P22681;A0A0U1RQX8;A0A0U1RR39	E3 ubiquitin-protein ligase CBL	CBL	Color [DarkGray]	1	4					2	2	2	3.3	3.3	3.3	99.632	0	5.7074	26714000	2	19.6021	22.0169	21.9751	22.331	17.8029	21.8898
	1.04192	1.5962	A6NJ78;A0A0U1RRF2;B5MC64;A0A0U1RR64;A0A0U1RRD2;F8WD83;A0A0U1RR76;A6NJ78-3;A6NJ78-2;A6NJ78-4	A6NJ78;A0A0U1RRF2;B5MC64;A0A0U1RR64;A0A0U1RRD2;F8WD83;A0A0U1RR76;A6NJ78-3;A6NJ78-2;A6NJ78-4	Probable methyltransferase-like protein 15	METTL15	Color [DarkGray]	1	4					1	1	1	3.2	3.2	3.2	46.121	0.016274	1.2999	12287000	1	21.2053	21.1303	21.3348	18.8889	21.3418	19.0742
	0.535918	0.719517	A0A0U1RR79	A0A0U1RR79			Color [DarkGray]	1	4					2	1	1	32	13.3	13.3	8.2373	0.0047917	1.909	608890000	6	26.8226	24.7833	25.9425	26.6319	26.4862	25.6776
+	2.68481	-7.67486	Q9NYQ8;H0YBK2	Q9NYQ8	Protocadherin Fat 2	FAT2	Color [DarkGray]	1	4					84	84	84	26	26	26	479.31	0	323.31	2750600000	177	22.494	29.4605	22.1501	28.473	19.2136	28.9488
	0.965401	-0.389331	P26599;A6NLN1;A0A0U1RRM4;P26599-2;P26599-3;A0A0D9SF20;K7EK45;K7EKJ7;A0A087WUW5;K7ELW5;K7ES59;A0A087WU68;X6R242	P26599;A6NLN1;A0A0U1RRM4;P26599-2;P26599-3	Polypyrimidine tract-binding protein 1	PTBP1	Color [DarkGray]	1	4					13	13	10	36.9	36.9	32.2	57.221	0	105.14	1032900000	64	26.9277	27.0372	26.3651	26.9929	26.415	26.8458
	0.130399	-0.264174	O75955;A0A140T907;A0A140T9W4;A0A140T9X0;A2AB09;A0A140T9R1;O75955-2	O75955;A0A140T907;A0A140T9W4;A0A140T9X0;A2AB09;A0A140T9R1;O75955-2	Flotillin-1	FLOT1	Color [DarkGray]	1	4					1	1	1	2.1	2.1	2.1	47.355	0.069081	0.61405	2356200	1	18.3227	17.2044	18.0325	19.7091	17.8692	18.1034
+	2.8001	-7.66277	Q96AE7;Q96AE7-2;A0A075B7B2;H0Y6S0	Q96AE7;Q96AE7-2	Tetratricopeptide repeat protein 17	TTC17	Color [DarkGray]	1	4					20	20	20	21.4	21.4	21.4	129.56	0	65.2	391630000	42	18.6444	26.9044	18.9321	24.2855	16.9685	26.3434
	0.947572	0.43869	Q03518;A0A140T9T7	Q03518;A0A140T9T7	Antigen peptide transporter 1	TAP1	Color [DarkGray]	1	4					1	1	1	1.7	1.7	1.7	87.217	0	4.4495	13518000	1	20.7856	20.3825	20.5764	20.5786	21.2678	20.3528
	1.00432	-0.402085	Q5XKP0;A0A140TA86	Q5XKP0;A0A140TA86	Protein QIL1	QIL1	Color [DarkGray]	1	4					1	1	1	5.9	5.9	5.9	13.087	0.044051	0.81818	41005000	5	21.6192	22.3571	22.0468	22.4677	22.2208	22.2683
	0.196109	0.431602	A0AVT1;H0Y8S8;A0AVT1-4;A0AVT1-3;A0AVT1-2	A0AVT1;H0Y8S8;A0AVT1-4;A0AVT1-3;A0AVT1-2	Ubiquitin-like modifier-activating enzyme 6	UBA6	Color [DarkGray]	1	4					2	2	2	2.7	2.7	2.7	117.97	0	3.6205	18540000	2	19.7904	20.3574	22.6221	20.621	20.7436	20.883
	0.719874	-0.348557	A0FGR8-2;H7BXI1;A0FGR8;A0A087WXU3;A0FGR8-6;A0FGR8-5;A0FGR8-4	A0FGR8-2;H7BXI1;A0FGR8;A0A087WXU3;A0FGR8-6;A0FGR8-5	Extended synaptotagmin-2	ESYT2	Color [DarkGray]	1	4					15	15	15	21.9	21.9	21.9	98.9	0	40.922	229850000	31	24.6403	24.885	24.0276	24.774	24.7177	24.7722
	0.15664	0.120481	Q9HAU0;A0JP02;B4DJX4;Q9HAU0-5;Q9HAU0-8;Q9HAU0-2;Q9HAU0-4;Q9HAU0-6;Q9HAU0-3	Q9HAU0;A0JP02;B4DJX4;Q9HAU0-5;Q9HAU0-8;Q9HAU0-2;Q9HAU0-4;Q9HAU0-6;Q9HAU0-3	Pleckstrin homology domain-containing family A member 5	PLEKHA5	Color [DarkGray]	1	4					2	2	2	1.6	1.6	1.6	127.46	0.0019253	2.3564	26728000	3	21.934	21.0816	21.3298	21.3719	21.3547	21.8036
+	4.60094	-7.65526	P42785;P42785-2;E9PQB5;E9PL85;E9PQN3;E9PKN6;E9PIG4;E9PNF7;E9PR42;E9PL49;E9PLY4;E9PNJ1	P42785;P42785-2	Lysosomal Pro-X carboxypeptidase	PRCP	Color [DarkGray]	1	4					9	9	9	16.7	16.7	16.7	55.799	0	46.789	328860000	29	18.1582	26.3088	17.8499	25.5047	18.7314	25.8919
	0.221309	-0.0839176	A1L0T0;M0R026	A1L0T0;M0R026	Acetolactate synthase-like protein	ILVBL	Color [DarkGray]	1	4					3	3	3	7	7	7	67.867	0	14.679	91063000	10	23.5155	23.3914	23.0439	23.2436	23.2561	23.4322
	1.14631	1.38528	Q99798;A2A274	Q99798;A2A274	Aconitate hydratase, mitochondrial	ACO2	Color [DarkGray]	1	4					8	8	8	14	14	14	85.424	0	44.072	269520000	15	24.8674	23.2349	25.5355	24.6833	26.0891	24.418
+	3.76821	-7.6109	P01033;Q5H9A7;H0Y789;Q5H9B5;Q5H9B4	P01033;Q5H9A7;H0Y789	Metalloproteinase inhibitor 1	TIMP1	Color [DarkGray]	1	4					7	7	7	41.1	41.1	41.1	23.171	0	44.26	458820000	24	19.0339	26.9668	17.8656	25.8693	19.3906	26.2867
+	3.66392	-7.53578	Q15043;Q15043-2;Q15043-3;E5RIP4;E5RFT1;E5RFZ8;E5RGA7;E5RJ40;E5RJG5	Q15043;Q15043-2;Q15043-3;E5RIP4;E5RFT1	Zinc transporter ZIP14	SLC39A14	Color [DarkGray]	1	4					6	6	6	16.7	16.7	16.7	54.212	0	19.991	528900000	17	18.0463	26.8899	19.9976	26.3061	19.1726	26.6278
+	3.87433	-7.50046	P05026;P05026-2;V9GYR2	P05026;P05026-2;V9GYR2	Sodium/potassium-transporting ATPase subunit beta-1	ATP1B1	Color [DarkGray]	1	4					11	11	11	32.7	32.7	32.7	35.061	0	36.802	1002200000	39	19.3172	27.6879	21.0455	27.4876	19.7987	27.4874
	0.798965	-0.408831	O14965;A3KFJ1;Q5QPD4;A3KFJ0;A3KFJ2;Q5QPD1;Q5QPD2	O14965;A3KFJ1;Q5QPD4;A3KFJ0;A3KFJ2;Q5QPD1;Q5QPD2	Aurora kinase A	AURKA	Color [DarkGray]	1	4					2	1	1	5	3	3	45.809	0.008156	1.5549	9859800	3	20.039	19.9062	19.6197	20.5649	19.977	20.3911
+	4.61211	-7.49402	O75976;O75976-2;J3QQJ4;J3QRJ9	O75976;O75976-2	Carboxypeptidase D	CPD	Color [DarkGray]	1	4					41	41	41	35.4	35.4	35.4	152.93	0	224.82	2736300000	123	21.4341	29.4803	21.3811	28.3231	21.5085	29.0025
	0.797846	0.708781	A5YKK6;A5YKK6-4;H3BR89;H3BMH0	A5YKK6;A5YKK6-4;H3BR89;H3BMH0	CCR4-NOT transcription complex subunit 1	CNOT1	Color [DarkGray]	1	4					1	1	1	0.6	0.6	0.6	266.94	0	5.2746	13024000	1	21.1894	20.6319	20.4394	19.8344	21.5273	20.5635
	0.765866	-0.887195	O95070;E9PIZ0;C9JST7;A6NGW1	O95070;E9PIZ0;C9JST7;A6NGW1	Protein YIF1A	YIF1A	Color [DarkGray]	1	4					1	1	1	4.1	4.1	4.1	32.011	0	4.3564	38123000	6	22.2759	22.5567	20.5259	22.0542	21.6154	22.4679
	0.50056	0.580268	A6NHQ2	A6NHQ2	rRNA/tRNA 2-O-methyltransferase fibrillarin-like protein 1	FBLL1	Color [DarkGray]	1	4					2	1	1	6.6	3.3	3.3	34.803	0	3.1861	63795000	3	23.0587	21.8858	23.6135	23.3859	22.7527	22.4124
	1.03933	0.631671	Q16540;A6NJD9;A8MVT4;A8MYK1	Q16540;A6NJD9;A8MVT4;A8MYK1	39S ribosomal protein L23, mitochondrial	MRPL23	Color [DarkGray]	1	4					1	1	1	5.2	5.2	5.2	17.781	0.0057992	1.7309	26592000	1	21.6126	21.2375	22.486	21.4589	21.7184	21.2256
	1.07979	0.831632	Q9H4A4;A6NKB8	Q9H4A4;A6NKB8	Aminopeptidase B	RNPEP	Color [DarkGray]	1	4					1	1	1	1.1	1.1	1.1	72.595	0.079137	0.55741	10258000	1	20.4801	19.6078	20.1911	20.1257	21.2821	19.725
	0.00658898	0.0229918	P60033;E9PJK1;E9PRJ8;H0YDL9;H0YDJ9;E9PIF1;A6NMH8	P60033;E9PJK1;E9PRJ8;H0YDL9;H0YDJ9;E9PIF1;A6NMH8	CD81 antigen;Tetraspanin	CD81	Color [DarkGray]	1	4					1	1	1	9.7	9.7	9.7	25.809	0	9.4586	36479000	5	20.4914	23.1193	22.1552	19.8083	22.4002	22.0502
	0.830331	0.662572	P11908;A6NMS2;D3YTJ7;P11908-2;P60891;P21108;B1ALA7;B1ALA9;A0A0B4J207;P60891-2	P11908;A6NMS2;D3YTJ7;P11908-2	Ribose-phosphate pyrophosphokinase 2	PRPS2	Color [DarkGray]	1	4					3	3	3	12.6	12.6	12.6	34.769	0	5.9617	63983000	2	22.7244	22.5126	23.8991	22.4502	22.8766	22.5495
	1.08248	0.778041	A6NMU1	A6NMU1	Olfactory receptor 52A4	OR52A4P	Color [DarkGray]	1	4					1	1	1	3.3	3.3	3.3	34.901	0.094245	0.48049	32066000	1	22.4064	20.9334	22.3037	22.0863	22.2196	21.5759
	2.05156	-1.01539	P21926;A6NNI4;G8JLH6;A0A087WZG3;A0A087WU13	P21926;A6NNI4;G8JLH6	CD9 antigen;Tetraspanin	CD9	Color [DarkGray]	1	4					4	4	4	20.2	20.2	20.2	25.416	0	9.9353	633370000	18	25.6614	26.7982	25.403	26.284	25.2394	26.2677
	1.39986	0.980456	P01308;A6XGL2;C9JNR5;F8WCM5	P01308;A6XGL2;C9JNR5;F8WCM5	Insulin;Insulin B chain;Insulin A chain;Insulin, isoform 2	INS;INS-IGF2	Color [DarkGray]	1	4					2	2	2	25.5	25.5	25.5	11.981	0.00078647	2.5929	528400000	13	25.9336	25.305	26.6413	25.8438	26.5399	25.0246
+	2.65267	-7.49154	O00754;O00754-2;M0QZ24;M0R174;M0R2P5	O00754;O00754-2	Lysosomal alpha-mannosidase;Lysosomal alpha-mannosidase A peptide;Lysosomal alpha-mannosidase B peptide;Lysosomal alpha-mannosidase C peptide;Lysosomal alpha-mannosidase D peptide;Lysosomal alpha-mannosidase E peptide	MAN2B1	Color [DarkGray]	1	4					16	16	16	21.5	21.5	21.5	113.74	0	66.496	494900000	43	17.2141	27.369	20.2725	25.2628	18.7686	26.098
+	4.08535	-7.45001	P30533;D6REW6	P30533	Alpha-2-macroglobulin receptor-associated protein	LRPAP1	Color [DarkGray]	1	4					22	22	22	52.9	52.9	52.9	41.465	0	108.49	1273600000	65	20.2562	28.5116	20.051	27.0612	20.6642	27.7487
	0.513302	0.401478	P14678;P63162;P14678-2;J3QLE5;A8MT02;P63162-2;P14678-3;J3KRY3;S4R3P3	P14678;P63162;P14678-2;J3QLE5;A8MT02;P63162-2;P14678-3;J3KRY3;S4R3P3	Small nuclear ribonucleoprotein-associated proteins B and B;Small nuclear ribonucleoprotein-associated protein N	SNRPB;SNRPN	Color [DarkGray]	1	4					5	5	5	22.1	22.1	22.1	24.61	0	15.898	375050000	24	25.1404	25.6898	25.8775	24.846	25.7715	25.0492
	0.770486	-0.681692	P62308;C9JVQ0;A8MWD9;Q49AN9;F5H013	P62308;C9JVQ0;A8MWD9;Q49AN9;F5H013	Small nuclear ribonucleoprotein G;Putative small nuclear ribonucleoprotein G-like protein 15	SNRPG;SNRPGP15	Color [DarkGray]	1	4					2	2	2	19.7	19.7	19.7	8.496	0.0050983	1.8059	51298000	5	21.5611	23.0279	21.7609	22.6079	22.7712	22.5025
	0.445637	0.763165	P49593;C9J2F3;B5MCT7;A8MX49;P49593-2	P49593;C9J2F3;B5MCT7;A8MX49;P49593-2	Protein phosphatase 1F	PPM1F	Color [DarkGray]	1	4					1	1	1	2.6	2.6	2.6	49.83	0.0037106	1.9906	21704000	2	21.5629	21.6678	21.3976	21.6037	22.1319	19.5315
	0.490591	0.925246	Q9BZG1;Q96PJ7;C9JBG0;A8MYQ9;E7ES60;Q9BZG1-4;C9JY26;Q9BZG1-2;V9GY61;K7EJW7;K7EIF2;J3QLC6;H7C0Y7	Q9BZG1;Q96PJ7;C9JBG0;A8MYQ9;E7ES60;Q9BZG1-4;C9JY26;Q9BZG1-2	Ras-related protein Rab-34	RAB34	Color [DarkGray]	1	4					3	3	3	12.4	12.4	12.4	29.044	0	6.0156	39972000	1	23.1026	19.962	22.0218	22.1363	21.9045	22.1549
	1.52078	0.589262	Q8IYB3;A9Z1X7;Q8IYB3-2;E9PCT1;M0R088;M0R1E7;M0QXG5	Q8IYB3;A9Z1X7;Q8IYB3-2;E9PCT1;M0R088	Serine/arginine repetitive matrix protein 1	SRRM1	Color [DarkGray]	1	4					7	7	7	10.1	10.1	10.1	102.33	0	15.343	174990000	16	24.5317	24.2958	24.472	23.8887	24.8611	23.9125
	0.828467	-0.93915	Q9Y262;B0QY89;Q9Y262-2;B0QY90;H0Y7E6;C9JHP4;C9K0Q7;H7C3A0	Q9Y262;B0QY89;Q9Y262-2;B0QY90	Eukaryotic translation initiation factor 3 subunit L	EIF3L	Color [DarkGray]	1	4					9	9	9	16.8	16.8	16.8	66.726	0	21.446	119870000	13	22.8908	23.3745	23.8465	24.1551	22.4638	24.489
	0.540035	0.672265	P63279;H3BPC4;H3BQQ9;B0QYN7	P63279;H3BPC4;H3BQQ9;B0QYN7	SUMO-conjugating enzyme UBC9	UBE2I	Color [DarkGray]	1	4					1	1	1	7.6	7.6	7.6	18.007	0.0064888	1.69	10663000	1	20.5637	18.9978	21.0939	20.273	20.2282	20.5983
+	4.25804	-7.41293	O75882;O75882-2;O75882-3	O75882;O75882-2;O75882-3	Attractin	ATRN	Color [DarkGray]	1	4					18	18	18	17.3	17.3	17.3	158.54	0	130.99	486580000	40	18.7125	27.0004	18.8676	25.9195	19.578	26.4771
	0.255489	-0.174095	B1AH87;P30536	B1AH87;P30536	Translocator protein	TSPO	Color [DarkGray]	1	4					2	2	2	29	29	29	11.896	0	11.705	334830000	14	25.6268	25.4376	24.8275	25.262	24.88	25.1571
+	3.63096	-7.41216	P98160;A0A0U1RQT3;H7BYA5;H0Y5A9	P98160	Basement membrane-specific heparan sulfate proteoglycan core protein;Endorepellin;LG3 peptide	HSPG2	Color [DarkGray]	1	4					72	72	72	24.8	24.8	24.8	468.83	0	322.16	1460700000	130	20.8192	28.6679	21.1667	27.2621	19.7376	28.03
+	4.21907	-7.31209	Q9NT68;H7BYZ1;F5H2D1;G3V106;Q9NT68-2;F8VNQ3;H0YCJ4	Q9NT68;H7BYZ1;F5H2D1;G3V106;Q9NT68-2;F8VNQ3	Teneurin-2;Ten-2, soluble form;Ten-2 intracellular domain	TENM2	Color [DarkGray]	1	4					30	30	28	16.1	16.1	15.5	307.78	0	131.37	601080000	58	19.6446	26.9162	20.1154	26.6869	18.7237	26.817
	0.340821	-0.45168	Q86Y82;B1AJQ6	Q86Y82;B1AJQ6	Syntaxin-12	STX12	Color [DarkGray]	1	4					1	1	1	6.2	6.2	6.2	31.642	0.00079177	2.6781	25342000	1	21.4804	21.1362	21.1714	22.6798	20.9015	21.0923
	0.668471	0.305792	O75832;B1AJY7;B1AJY5;O75832-2;B1AJY6	O75832;B1AJY7;B1AJY5;O75832-2	26S proteasome non-ATPase regulatory subunit 10	PSMD10	Color [DarkGray]	1	4					4	4	4	29.2	29.2	29.2	24.428	0	12.62	114190000	13	24.0075	23.9324	23.92	23.3348	23.6914	23.4343
	0.959269	-0.160129	P47756-2;B1AK87;B1AK88;P47756;B1AK85	P47756-2;B1AK87;B1AK88;P47756;B1AK85	F-actin-capping protein subunit beta	CAPZB	Color [DarkGray]	1	4					11	11	11	46.7	46.7	46.7	30.628	0	31.835	339480000	35	25.2244	25.1765	25.037	25.3419	25.1258	25.3493
+	4.00336	-7.30606	Q06481;Q06481-3;Q06481-6;Q06481-4;Q06481-2;Q06481-5;E9PQS3;E9PK76;E9PSC7	Q06481;Q06481-3;Q06481-6;Q06481-4;Q06481-2;Q06481-5	Amyloid-like protein 2	APLP2	Color [DarkGray]	1	4					19	18	18	31.5	30.4	30.4	86.955	0	111.76	731800000	56	19.7865	26.8737	19.3575	26.2589	19.8532	27.7828
+	4.17125	-7.29718	O15118;K7EQ23;O15118-2;K7ERM4;K7ERW2	O15118;K7EQ23;O15118-2	Niemann-Pick C1 protein	NPC1	Color [DarkGray]	1	4					24	24	24	24.6	24.6	24.6	142.17	0	263.88	3215100000	83	21.7336	29.8956	21.9099	28.4871	21.7188	28.8711
	0.672329	-3.65311	P50993;B1AKY9	P50993;B1AKY9	Sodium/potassium-transporting ATPase subunit alpha-2	ATP1A2	Color [DarkGray]	1	4					19	2	2	20	2.5	2.5	112.26	0	5.1656	241490000	5	20.0708	24.8328	17.625	24.7852	25.9348	24.972
	0.254531	0.195081	Q9Y3B2;R4GNH9;R4GMQ7;B1AMU7;B1AMU3;B1AMU4	Q9Y3B2;R4GNH9;R4GMQ7;B1AMU7;B1AMU3;B1AMU4	Exosome complex component CSL4	EXOSC1	Color [DarkGray]	1	4					1	1	1	8.2	8.2	8.2	21.452	0	6.4081	17070000	4	20.5808	21.1599	21.4676	20.8041	21.105	20.6041
+	3.10032	-7.26403	P46531	P46531	Neurogenic locus notch homolog protein 1;Notch 1 extracellular truncation;Notch 1 intracellular domain	NOTCH1	Color [DarkGray]	1	4					23	21	21	12.5	11.8	11.8	272.5	0	148.78	671280000	48	20.4312	27.8784	18.843	25.7423	19.0959	26.5416
	0.0985748	0.030227	Q13310;Q13310-2;B1ANR0;Q13310-3;H0Y5F5;B1ANR1;H0YCC8;H0YEU6;H0YEQ8;H0Y6X6;H0YER0	Q13310;Q13310-2;B1ANR0;Q13310-3;H0Y5F5	Polyadenylate-binding protein 4;Polyadenylate-binding protein	PABPC4	Color [DarkGray]	1	4					17	9	8	31.4	15.7	14.3	70.782	0	18.024	275270000	27	25.1388	24.9032	24.8922	25.1085	24.9248	24.8533
+	3.93322	-7.20898	Q14767;G3V3X5;G3V511	Q14767;G3V3X5;G3V511	Latent-transforming growth factor beta-binding protein 2	LTBP2	Color [DarkGray]	1	4					11	11	11	8.2	8.2	8.2	195.05	0	28.074	542130000	18	18.9305	27.4297	19.9825	26.1788	19.7018	26.6333
	1.00247	1.2171	Q13136;O75334;O75335;H0YIJ4;H0YHJ4;H0YDW2;M0QZB5;H0YHK3;B1APN9;G3V200;O75334-8;O75335-2;O75335-1;O75334-7;O75334-6;O75334-5;Q13136-2;O75334-2;O75334-4;O75334-3	Q13136;O75334;O75335;H0YIJ4;H0YHJ4;H0YDW2;M0QZB5;H0YHK3;B1APN9;G3V200;O75334-8;O75335-2;O75335-1;O75334-7;O75334-6;O75334-5;Q13136-2;O75334-2;O75334-4;O75334-3	Liprin-alpha-1;Liprin-alpha-2;Liprin-alpha-4	PPFIA1;PPFIA2;PPFIA4	Color [DarkGray]	1	4					1	1	1	1.2	1.2	1.2	135.78	0.02578	1.1174	12739000	1	20.9923	19.5527	22.1672	20.4152	20.4282	19.9685
+	3.11017	-7.15068	P15151;A0A0C4DG49;P15151-3;P15151-2;A0A0A0MSA9;P15151-4	P15151;A0A0C4DG49;P15151-3;P15151-2;A0A0A0MSA9;P15151-4	Poliovirus receptor	PVR	Color [DarkGray]	1	4					7	7	7	15.1	15.1	15.1	45.302	0	18.984	430920000	21	20.6306	26.7175	18.4583	25.8974	18.3633	26.2894
	0.954101	0.285483	P07910;P07910-2;G3V4W0;B4DY08;B2R5W2;G3V4C1;G3V2Q1;P07910-4;G3V576;G3V555;G3V575;P07910-3;G3V5X6;G3V3K6;G3V251;B4DSU6;G3V4M8;O60812;B7ZW38;B2RXH8;G3V2H6;G3V5V7;G3V2D6;A0A0G2JPF8;A0A0G2JNQ3;P0DMR1;Q86SE5;E5RG71;B3KT61;Q86SE5-3	P07910;P07910-2;G3V4W0;B4DY08;B2R5W2;G3V4C1;G3V2Q1;P07910-4;G3V576;G3V555;G3V575;P07910-3;G3V5X6;G3V3K6;G3V251;B4DSU6;G3V4M8	Heterogeneous nuclear ribonucleoproteins C1/C2	HNRNPC	Color [DarkGray]	1	4					14	14	14	39.9	39.9	39.9	33.67	0	44.899	1831200000	85	28.0575	27.6319	27.6348	27.6582	27.9021	27.4479
+	3.35063	-7.13431	Q8NHP8;Q8NHP8-2	Q8NHP8;Q8NHP8-2	Putative phospholipase B-like 2;Putative phospholipase B-like 2 32 kDa form;Putative phospholipase B-like 2 45 kDa form	PLBD2	Color [DarkGray]	1	4					6	6	6	10.9	10.9	10.9	65.471	0	23.264	314110000	14	19.538	26.2452	19.2157	25.5992	17.4652	25.7774
	1.30279	-1.0139	P12081;E7ETE2;B4DDD8;P12081-4;B4E1C5;B3KWE1;P12081-3;P12081-2;P49590;D6RF05;B4DQ67;P49590-2	P12081;E7ETE2;B4DDD8;P12081-4;B4E1C5;B3KWE1;P12081-3;P12081-2	Histidine--tRNA ligase, cytoplasmic	HARS	Color [DarkGray]	1	4					3	3	3	5.7	5.7	5.7	57.41	0	5.4538	32178000	3	21.2368	22.8461	21.2415	21.9655	20.9632	21.6716
	1.82009	-0.796335	Q99439;B4DDF4;B4DUT8;A0A087X271;Q99439-2;A0A087X1X5;H3BVI6;K7ES69;U3KPS3;H3BQH0	Q99439;B4DDF4;B4DUT8;A0A087X271;Q99439-2;A0A087X1X5;H3BVI6	Calponin-2;Calponin	CNN2	Color [DarkGray]	1	4					7	7	6	27.2	27.2	23.6	33.697	0	32.651	235870000	20	24.3685	25.0761	24.236	24.7196	23.8376	25.0354
	1.04611	-0.821691	P49821;B4DE93;G3V0I5;P49821-2;E9PPD6;E9PJL9;H0YD04;H0YE81;E9PLC6;E9PPR0;E9PQP1;E9PMX3	P49821;B4DE93;G3V0I5;P49821-2	NADH dehydrogenase [ubiquinone] flavoprotein 1, mitochondrial	NDUFV1	Color [DarkGray]	1	4					3	3	3	9.1	9.1	9.1	50.817	0	5.3809	70956000	5	22.6034	23.6347	22.143	23.6568	22.7742	22.6943
	0.948024	-0.560347	P61201;B4DIH5;P61201-2;H0YM03;H0YKU5	P61201;B4DIH5;P61201-2;H0YM03;H0YKU5	COP9 signalosome complex subunit 2	COPS2	Color [DarkGray]	1	4					2	2	2	5.4	5.4	5.4	51.596	0.00078217	2.5343	26828000	2	21.492	21.3001	21.0085	22.0646	21.0389	21.8557
+	3.40244	-7.12098	P16422;B5MCA4;C9JKY3	P16422;B5MCA4;C9JKY3	Epithelial cell adhesion molecule	EPCAM	Color [DarkGray]	1	4					5	5	5	26.1	26.1	26.1	34.932	0	51.562	372770000	17	18.2753	26.5673	20.1932	25.8109	18.486	25.9392
	0.105432	-0.469866	Q13610;B4DJV5	Q13610;B4DJV5	Periodic tryptophan protein 1 homolog	PWP1	Color [DarkGray]	1	4					1	1	1	3	3	3	55.827	0.00078401	2.5447	28221000	2	17.7034	21.1078	22.2663	21.5161	22.7161	21.4715
+	4.12283	-7.1026	Q9Y653;Q9Y653-2;Q9Y653-3;Q9Y653-5;Q9Y653-4;H3BSJ6;H3BRH0;H3BVE9;H3BQJ9;H3BNN3;H3BPA6;H3BTK9;H3BSP5;H3BSN7;H3BV72;H3BRA1;H3BT88;H3BUI6;H3BSB8;H3BRI2;H3BMF8;H3BUH2;H3BM73;H3BS94;H3BRZ4;H3BVA0;H3BMY9;H3BTH7;H3BRI7;H3BQZ1;H3BVD3;H3BUU6;H3BQ46;H3BP67;H3BNH4;H3BV52;H3BQW4;H3BTD2;H3BRB4;H3BSR1	Q9Y653;Q9Y653-2;Q9Y653-3;Q9Y653-5;Q9Y653-4;H3BSJ6;H3BRH0	G-protein coupled receptor 56;GPR56 N-terminal fragment;GPR56 C-terminal fragment	GPR56;ADGRG1	Color [DarkGray]	1	4					8	8	8	17.7	17.7	17.7	77.737	0	39.146	521130000	32	18.9205	26.8498	19.3255	26.253	20.2283	26.6792
	0.0880578	-0.0958869	B4DLN1;Q9UBX3;P52815;Q9UBX3-2;F6QW41;F6RGN5	B4DLN1;Q9UBX3;P52815;Q9UBX3-2	Mitochondrial dicarboxylate carrier;39S ribosomal protein L12, mitochondrial	SLC25A10;MRPL12	Color [DarkGray]	1	4					8	8	8	19.5	19.5	19.5	48.099	0	25.406	226400000	26	24.8215	24.1258	24.1215	24.6603	24.7707	25.2153
	0.942831	0.966075	O60256;Q14558;I3L4G9;C9J168;I3L0S1;E7EPA1;B4DP31;O60256-4;O60256-3;O60256-2;Q14558-2	O60256;Q14558;I3L4G9;C9J168;I3L0S1;E7EPA1;B4DP31;O60256-4;O60256-3;O60256-2;Q14558-2	Phosphoribosyl pyrophosphate synthase-associated protein 2;Phosphoribosyl pyrophosphate synthase-associated protein 1	PRPSAP2;PRPSAP1	Color [DarkGray]	1	4					1	1	1	3.8	3.8	3.8	40.925	0	3.2896	13226000	3	21.2819	19.4702	20.4686	20.3891	21.5902	20.5832
	0.991827	0.570807	O95249;E9PCW1;F6RU00;B4DQA8;Q96QI9;K7EJC8	O95249;E9PCW1;F6RU00;B4DQA8;Q96QI9;K7EJC8	Golgi SNAP receptor complex member 1	GOSR1	Color [DarkGray]	1	4					1	1	1	5.2	5.2	5.2	28.612	0	6.7142	38907000	5	22.5835	21.5026	22.1717	21.7342	22.5001	22.3062
	0.642418	0.700933	P61619;B4DR61;P61619-3;Q9H9S3;Q9H9S3-3;F8W776;Q8TC24;Q9H9S3-2;H7C1Q9;C9JXC6;H7C069;A6NK38;F2Z2C7;A6NIF9;C9JJV4	P61619;B4DR61;P61619-3	Protein transport protein Sec61 subunit alpha isoform 1	SEC61A1	Color [DarkGray]	1	4					6	6	6	15.8	15.8	15.8	52.264	0	15.141	304270000	13	25.237	24.9675	25.0479	25.2721	26.0674	24.01
	0.24244	0.148844	Q9Y6E0-2;B4DR80;Q9Y6E0;H0Y630;Q5JV98;O00506;C9J6L2;C9JCC0;C9J232;H7C279;O00506-3;O00506-2;C9JDH9;C9JJV0;Q5JV99	Q9Y6E0-2;B4DR80;Q9Y6E0;H0Y630;Q5JV98	Serine/threonine-protein kinase 24;Serine/threonine-protein kinase 24 36 kDa subunit;Serine/threonine-protein kinase 24 12 kDa subunit	STK24	Color [DarkGray]	1	4					9	9	5	22	22	14.2	47.913	0	47.74	225030000	28	25.1238	24.5247	24.356	24.5091	24.8037	24.8032
+	4.07798	-7.06892	Q5ZPR3;A0A0C4DGH0;Q5ZPR3-4;Q5ZPR3-3;Q5ZPR3-2;H0YL10;H0YK40;H0YK59;H0YN29;H0YLT8;H0YN85	Q5ZPR3;A0A0C4DGH0;Q5ZPR3-4;Q5ZPR3-3;Q5ZPR3-2;H0YL10	CD276 antigen	CD276	Color [DarkGray]	1	4					10	10	10	37.8	37.8	37.8	57.235	0	161.38	710800000	33	19.2887	27.1617	19.9615	26.6331	20.6245	27.2867
	0.0220646	0.0759125	Q9BZL6;B4DTS2;Q9BZL6-2	Q9BZL6;B4DTS2;Q9BZL6-2	Serine/threonine-protein kinase D2;Serine/threonine-protein kinase	PRKD2	Color [DarkGray]	1	4					3	3	3	5.6	5.6	5.6	96.749	0	6.4725	30337000	4	22.9265	20.9593	19.3526	22.1025	22.2436	21.2333
	0.439681	-0.549195	Q969X1;C9JEN3;C9IYT2;F8WDY4;C9IZ27;C9JW19;C9JWV9;B4DUD2	Q969X1;C9JEN3;C9IYT2;F8WDY4;C9IZ27;C9JW19;C9JWV9;B4DUD2	Protein lifeguard 3	TMBIM1	Color [DarkGray]	1	4					1	1	1	4.8	4.8	4.8	34.607	0.052532	0.73448	17573000	1	19.8424	20.864	21.1062	20.6877	20.8401	21.8846
	0.18283	-0.321927	P61758;B4DWR3	P61758;B4DWR3	Prefoldin subunit 3	VBP1	Color [DarkGray]	1	4					1	1	1	4.1	4.1	4.1	22.658	0.023501	1.1568	4446600	2	18.4084	19.7113	20.6691	19.5918	19.1518	19.892
	0.623531	0.228174	P51114;P51114-2;B4DXZ6;E9PFF5;P51114-3;E7EU85;C9JAJ4;C9JZE0;C9JY20;C9IZ22;Q06787;Q06787-7;C9J5B4;R9WNI0;A8MQB8;G3V0J0;Q06787-8;Q06787-6;Q06787-2;Q06787-4;Q06787-5;Q06787-9;Q06787-3	P51114;P51114-2;B4DXZ6;E9PFF5;P51114-3;E7EU85	Fragile X mental retardation syndrome-related protein 1	FXR1	Color [DarkGray]	1	4					10	10	8	20.8	20.8	18.2	69.72	0	38.298	353210000	33	25.6054	25.177	25.3808	25.5663	25.51	25.0682
	1.58725	0.827655	Q12905;B4DY09;X6R6Z1;A0A0A0MRL0	Q12905;B4DY09	Interleukin enhancer-binding factor 2	ILF2	Color [DarkGray]	1	4					9	9	9	23.6	23.6	23.6	43.062	0	19.439	224780000	23	25.5551	24.2284	24.7396	24.3151	25.0547	24.3229
+	2.31472	-7.06803	Q92542;Q92542-2;H0Y3Z4;Q5T205;H0Y6T7;Q5T209;Q5T210	Q92542;Q92542-2;H0Y3Z4;Q5T205;H0Y6T7	Nicastrin	NCSTN	Color [DarkGray]	1	4					13	13	13	26.5	26.5	26.5	78.41	0	53.637	593850000	37	19.5064	27.2761	19.7865	23.9213	17.9644	27.2639
	0.418668	-0.277701	Q9P289;Q8NBY1;B4E0Y9;Q9P289-2;Q9P289-3	Q9P289;Q8NBY1;B4E0Y9;Q9P289-2;Q9P289-3	Serine/threonine-protein kinase 26	STK26	Color [DarkGray]	1	4					6	2	2	14.7	6.5	6.5	46.528	0	8.8889	31387000	5	21.9023	22.1043	21.3011	21.4132	21.5298	22.0488
	0.782652	0.691133	Q08AF3;B4E128;Q08AF3-2	Q08AF3;B4E128;Q08AF3-2	Schlafen family member 5	SLFN5	Color [DarkGray]	1	4					5	5	5	7.1	7.1	7.1	101.05	0	9.7064	172090000	10	24.9648	23.4608	23.8584	24.0069	24.8502	24.1323
	1.88399	-0.986324	Q9BUN8;E5RGY0;B4E1G1;Q9BUN8-2	Q9BUN8;E5RGY0;B4E1G1;Q9BUN8-2	Derlin-1	DERL1	Color [DarkGray]	1	4					1	1	1	3.2	3.2	3.2	28.8	0.010881	1.432	108640000	2	22.7054	24.2699	22.9657	23.6195	23.1727	23.9133
	0.216706	0.18424	P98194;P98194-8;H0Y9V7;B4E2Q0;P98194-2;P98194-4;P98194-3;P98194-5;P98194-9;P98194-6;P98194-7;H0Y8X9	P98194;P98194-8;H0Y9V7;B4E2Q0;P98194-2;P98194-4;P98194-3;P98194-5;P98194-9;P98194-6;P98194-7;H0Y8X9	Calcium-transporting ATPase type 2C member 1;Calcium-transporting ATPase	ATP2C1	Color [DarkGray]	1	4					2	2	2	3.3	3.3	3.3	100.58	0	5.7316	25924000	5	22.0081	21.6487	21.777	21.0595	21.1169	21.641
+	3.73596	-7.06054	Q9Y624;A0A087WY82;Q9Y624-2	Q9Y624;A0A087WY82;Q9Y624-2	Junctional adhesion molecule A	F11R	Color [DarkGray]	1	4					15	15	15	45.5	45.5	45.5	32.583	0	124.59	2023600000	48	22.2481	28.9922	20.6189	28.385	21.5117	28.1832
	1.4615	1.23667	O00541;B5MCF9;O00541-2;B3KXD6;H7C267	O00541;B5MCF9;O00541-2;B3KXD6	Pescadillo homolog	PES1	Color [DarkGray]	1	4					12	12	12	24.8	24.8	24.8	68.002	0	33.413	276980000	26	25.3771	23.7558	26.0642	24.7743	25.2499	24.451
+	5.78204	-7.04966	P78310;P78310-7;P78310-2;P78310-6;P78310-5;P78310-4;P78310-3	P78310;P78310-7;P78310-2;P78310-6;P78310-5	Coxsackievirus and adenovirus receptor	CXADR	Color [DarkGray]	1	4					9	9	9	34.2	34.2	34.2	40.029	0	40.278	254360000	15	18.6581	25.7825	18.5886	25.3467	18.3262	25.5927
	2.63493	0.699752	P62826;B5MDF5;J3KQE5;F5H018;H0YFC6;B4DV51;A0A087X0W0	P62826;B5MDF5;J3KQE5;F5H018;H0YFC6	GTP-binding nuclear protein Ran	RAN	Color [DarkGray]	1	4					13	13	13	49.1	49.1	49.1	24.423	0	62.292	2582100000	77	28.441	27.6923	28.6081	27.9553	28.6226	27.9248
	0.34335	-0.0726382	Q99613;B5ME19;Q99613-2;H3BPE4	Q99613;B5ME19;Q99613-2	Eukaryotic translation initiation factor 3 subunit C;Eukaryotic translation initiation factor 3 subunit C-like protein	EIF3C;EIF3CL	Color [DarkGray]	1	4					10	10	10	12.7	12.7	12.7	105.34	0	34.971	294570000	29	24.924	25.1393	24.9815	24.8719	24.9979	25.1102
	1.46552	-1.5346	Q9P283;C9JKR3;B5ME80;F8WAT5;Q9P283-2;Q9P283-3;Q9P283-4	Q9P283;C9JKR3;B5ME80;F8WAT5;Q9P283-2;Q9P283-3;Q9P283-4	Semaphorin-5B	SEMA5B	Color [DarkGray]	1	4					1	1	1	0.6	0.6	0.6	125.91	0.029736	1.0242	11649000	3	18.746	20.721	19.6356	20.826	20.1326	21.571
	0.182544	-0.094827	Q8TER0;B5MEF5;Q8TER0-3;Q8TER0-4	Q8TER0;B5MEF5;Q8TER0-3;Q8TER0-4	Sushi, nidogen and EGF-like domain-containing protein 1	SNED1	Color [DarkGray]	1	4					1	1	1	0.5	0.5	0.5	152.2	0.033697	0.96462	93917000	6	23.6339	23.5724	23.0001	23.3492	23.4292	23.426
	1.68278	-1.32337	P14927;E5RHG9;B7Z2R2;P14927-2	P14927;E5RHG9;B7Z2R2;P14927-2	Cytochrome b-c1 complex subunit 7	UQCRB	Color [DarkGray]	1	4					1	1	1	6.3	6.3	6.3	13.53	0.023509	1.1629	10011000	2	18.8374	20.4653	19.7996	21.1155	19.6791	20.7055
+	3.16299	-6.97699	P78504;P78504-2;A0A087WXH5	P78504;P78504-2	Protein jagged-1	JAG1	Color [DarkGray]	1	4					21	21	20	25.5	25.5	24.5	133.8	0	113.51	489750000	44	19.7389	26.8406	18.1651	25.9615	20.503	26.5359
	0.705636	-0.750744	O60711;B7Z5P7;O60711-2	O60711;B7Z5P7;O60711-2	Leupaxin	LPXN	Color [DarkGray]	1	4					1	1	1	3.4	3.4	3.4	43.332	0.052814	0.7334	5305700	1	19.0607	20.3028	18.3051	18.9597	18.6925	19.0479
+	4.96561	-6.9696	P18084;V9GZ57;H7C5U2;V9GYZ1;H7C4W1;V9GYD8;H7C580	P18084;V9GZ57	Integrin beta-5;Integrin beta	ITGB5	Color [DarkGray]	1	4					13	13	13	23.5	23.5	23.5	88.053	0	61.124	377230000	27	19.3096	26.3769	18.7812	25.7604	19.3289	26.1912
+	3.52174	-6.94399	P08581;P08581-2;P08581-3;H7C174;C9JKM5;P12931;P42685;H7C130;P42685-2;Q9H3Y6;P12931-2	P08581;P08581-2;P08581-3	Hepatocyte growth factor receptor	MET	Color [DarkGray]	1	4					31	31	30	29.4	29.4	28.8	155.54	0	168.45	1199200000	77	21.6552	27.8019	19.7516	27.4848	21.1178	28.0697
+	4.31479	-6.92528	P35354;Q6ZYK7;P23219;A0A087X296;P23219-4;P23219-3;P23219-2;P23219-6;P23219-5	P35354	Prostaglandin G/H synthase 2	PTGS2	Color [DarkGray]	1	4					17	17	17	40.2	40.2	40.2	68.995	0	92.193	623580000	46	19.7841	27.3034	19.7667	26.0778	19.9959	26.9412
	0.0903987	0.183901	Q17RY0;Q8NE35;Q7Z5Q1;H0Y9D9;E5RFP2;J3KN18;E5RJM0;B7ZLQ8;Q17RY0-3;Q7Z5Q1-7;Q7Z5Q1-5;Q7Z5Q1-4;Q7Z5Q1-6;Q7Z5Q1-3;Q8NE35-2;Q17RY0-2;Q7Z5Q1-8;Q7Z5Q1-9	Q17RY0;Q8NE35;Q7Z5Q1;H0Y9D9;E5RFP2;J3KN18;E5RJM0;B7ZLQ8;Q17RY0-3;Q7Z5Q1-7;Q7Z5Q1-5;Q7Z5Q1-4;Q7Z5Q1-6;Q7Z5Q1-3;Q8NE35-2;Q17RY0-2;Q7Z5Q1-8;Q7Z5Q1-9	Cytoplasmic polyadenylation element-binding protein 4;Cytoplasmic polyadenylation element-binding protein 3;Cytoplasmic polyadenylation element-binding protein 2	CPEB4;CPEB3;CPEB2	Color [DarkGray]	1	4					2	2	2	3.8	3.8	3.8	80.151	0	8.5044	33513000	4	22.2084	20.4275	21.3798	22.5801	22.2176	22.2465
	0.640189	0.567439	P63165;P63165-2;B8ZZ67;B8ZZN6	P63165;P63165-2;B8ZZ67;B8ZZN6	Small ubiquitin-related modifier 1	SUMO1	Color [DarkGray]	1	4					1	1	1	6.9	6.9	6.9	11.557	0.030948	0.9991	7109700	1	19.7359	19.4762	20.8854	20.0618	20.0423	19.4232
	0.802325	1.81145	P61604;B8ZZL8;B8ZZ54	P61604;B8ZZL8;B8ZZ54	10 kDa heat shock protein, mitochondrial	HSPE1	Color [DarkGray]	1	4					2	2	1	23.5	23.5	9.8	10.932	0	6.7453	24974000	3	21.7999	20.6811	23.6173	19.4895	20.2072	20.0193
	0.198647	0.448727	P06454;P06454-2;B8ZZQ6;B8ZZA1;A0A087WUT1;B8ZZW7;H7C2N1	P06454;P06454-2;B8ZZQ6;B8ZZA1;A0A087WUT1;B8ZZW7;H7C2N1	Prothymosin alpha;Prothymosin alpha, N-terminally processed;Thymosin alpha-1	PTMA	Color [DarkGray]	1	4					2	2	2	26.1	26.1	26.1	12.203	0	9.83	17451000	5	22.1924	21.3007	21.6926	20.5208	19.5469	20.2642
	1.33773	1.41764	P40925;B9A041;C9JF79;P40925-2;P40925-3;C9JRL4;B8ZZ51	P40925;B9A041;C9JF79;P40925-2;P40925-3;C9JRL4	Malate dehydrogenase, cytoplasmic;Malate dehydrogenase	MDH1	Color [DarkGray]	1	4					3	3	3	13.5	13.5	13.5	36.426	0	14.57	97833000	8	23.2346	22.1497	24.5587	22.9514	24.4467	22.8858
	0.15203	-0.107157	Q16891;Q16891-2;B9A067;Q16891-4;C9J406;Q16891-3;H7C463;A0A087WYS0;D6RAW4	Q16891;Q16891-2;B9A067;Q16891-4;C9J406;Q16891-3;H7C463	MICOS complex subunit MIC60	IMMT	Color [DarkGray]	1	4					18	18	18	32.1	32.1	32.1	83.677	0	59.321	913840000	47	26.5795	27.1519	26.4711	26.747	27.1404	26.6136
	1.16497	0.446611	Q8IXT5;B9ZVT1	Q8IXT5;B9ZVT1	RNA-binding protein 12B	RBM12B	Color [DarkGray]	1	4					1	1	1	4.8	4.8	4.8	118.1	0.0058013	1.7314	6777700	2	19.9815	19.363	19.5538	19.5861	20.075	19.3213
	0.771392	-0.544319	P43307;C9J3L8;C9J5W0;E9PAL7;C9IZQ1;P43307-2	P43307;C9J3L8;C9J5W0;E9PAL7;C9IZQ1;P43307-2	Translocon-associated protein subunit alpha	SSR1	Color [DarkGray]	1	4					2	2	2	6.6	6.6	6.6	32.235	0	3.7249	88800000	9	23.2825	23.1471	22.3541	23.4029	23.0189	23.7385
	0.207923	0.150343	P35080-2;C9J0J7;G5E9Q6;P35080;C9J712;C9JQ45	P35080-2;C9J0J7;G5E9Q6;P35080;C9J712;C9JQ45	Profilin-2;Profilin	PFN2	Color [DarkGray]	1	4					2	2	2	16.4	16.4	16.4	15.088	0	11.132	30261000	5	21.3194	21.6132	22.2643	21.7774	21.9025	21.6446
	2.15731	-0.962907	P30626;C9J0K6;P30626-3;P30626-2;B4DHQ6	P30626;C9J0K6;P30626-3;P30626-2;B4DHQ6	Sorcin	SRI	Color [DarkGray]	1	4					7	7	7	44.4	44.4	44.4	21.676	0	26.338	177440000	16	23.7372	24.4774	23.5128	24.2859	23.494	24.8694
+	4.57977	-6.91964	P05362;E7ESS4;K7EKL8	P05362	Intercellular adhesion molecule 1	ICAM1	Color [DarkGray]	1	4					11	11	11	22.4	22.4	22.4	57.825	0	59.475	327420000	22	19.154	26.0237	18.4523	25.7059	19.448	26.0837
	0.579716	0.574987	O43324;D6RBD7;C9J1V9;O43324-2;D6RCQ0;H0YAL7	O43324;D6RBD7;C9J1V9;O43324-2;D6RCQ0;H0YAL7	Eukaryotic translation elongation factor 1 epsilon-1	EEF1E1;EEF1E1-BLOC1S5	Color [DarkGray]	1	4					2	2	2	12.6	12.6	12.6	19.81	0	6.7854	21601000	9	22.1211	20.4861	21.4584	21.5483	21.0421	20.8622
	0.666039	-0.52951	P84085;C9J1Z8;F5H1V1;F5H6T5;F8WDB3	P84085;C9J1Z8	ADP-ribosylation factor 5	ARF5	Color [DarkGray]	1	4					5	2	2	42.8	13.9	13.9	20.529	0	18.678	148800000	11	24.1626	24.4533	23.0778	23.879	23.783	24.2796
	1.3496	0.995392	P30876;C9J4M6;C9J2Y9	P30876;C9J4M6;C9J2Y9	DNA-directed RNA polymerase II subunit RPB2;DNA-directed RNA polymerase	POLR2B	Color [DarkGray]	1	4					8	8	8	8.6	8.6	8.6	133.9	0	16.551	136390000	15	24.515	23.1166	24.8168	24.0156	24.093	23.3065
+	4.76977	-6.919	P09758	P09758	Tumor-associated calcium signal transducer 2	TACSTD2	Color [DarkGray]	1	4					18	18	18	48.9	48.9	48.9	35.709	0	143.02	9025400000	117	23.8917	31.045	23.3998	30.3054	24.0144	30.7124
	0.29847	0.160489	P63241;Q6IS14;Q9GZV4;F8WCJ1;C9J7B5;C9J4W5;I3L397;I3L504;P63241-2	P63241;Q6IS14;Q9GZV4;F8WCJ1;C9J7B5;C9J4W5;I3L397;I3L504;P63241-2	Eukaryotic translation initiation factor 5A-1;Eukaryotic translation initiation factor 5A-1-like;Eukaryotic translation initiation factor 5A-2;Eukaryotic translation initiation factor 5A	EIF5A;EIF5AL1;EIF5A2	Color [DarkGray]	1	4					3	3	3	24	24	24	16.832	0	4.6408	82957000	10	23.3266	22.9652	23.6897	23.4727	23.1387	23.2355
	0.721091	-1.16189	P50479;C9J542;P50479-2	P50479;C9J542;P50479-2	PDZ and LIM domain protein 4	PDLIM4	Color [DarkGray]	1	4					1	1	1	4.8	4.8	4.8	35.398	0	3.2734	9055400	1	20.1514	21.5818	19.5655	19.7429	18.4499	20.3278
	0.364961	-0.14883	Q9BUL8;C9J5C3;C9J932;H7C5M9;C9JSA3;C9JND6;C9J6F3;F8WDF3;C9J363	Q9BUL8;C9J5C3;C9J932;H7C5M9;C9JSA3;C9JND6;C9J6F3	Programmed cell death protein 10	PDCD10	Color [DarkGray]	1	4					3	3	3	15.1	15.1	15.1	24.701	0	6.5412	76721000	8	23.1266	23.3798	23.1392	23.45	23.0348	22.9172
+	2.39342	-6.8848	Q8IV08;M0R1F7;M0R3G9;M0R2W7;E2QRG1;M0QZK2;M0R2E7;M0QY94;M0QX50;M0QX99;A0A0A0MS28	Q8IV08	Phospholipase D3	PLD3	Color [DarkGray]	1	4					13	13	13	30.4	30.4	30.4	54.705	0	117.8	1321200000	46	18.7674	28.0358	22.0337	27.8183	22.4174	28.0188
+	3.14569	-6.88446	P08962;F8VV56;F8W022;F8VWK8;P08962-3;P08962-2;F8VNT9	P08962;F8VV56;F8W022;F8VWK8;P08962-3;P08962-2;F8VNT9	CD63 antigen;Tetraspanin	CD63	Color [DarkGray]	1	4					4	4	4	19.7	19.7	19.7	25.636	0	42.671	1200800000	16	21.6857	28.2851	21.361	27.222	19.5473	27.7403
	1.05009	-1.88561	P11234;C9J6B1;C9JQB3;P11234-3;P11234-2	P11234;C9J6B1;C9JQB3;P11234-3;P11234-2	Ras-related protein Ral-B	RALB	Color [DarkGray]	1	4					1	1	1	4.4	4.4	4.4	23.408	0.0033835	2.1147	19021000	2	21.2525	21.4134	19.6117	21.731	18.3626	21.7393
	1.10241	0.37399	Q7Z2W4;C9J6P4;Q7Z2W4-2;Q7Z2W4-3;Q7Z2W4-4;H7C5K1;Q7Z2W4-5	Q7Z2W4;C9J6P4;Q7Z2W4-2;Q7Z2W4-3	Zinc finger CCCH-type antiviral protein 1	ZC3HAV1	Color [DarkGray]	1	4					9	9	9	13.1	13.1	13.1	101.43	0	38.709	175230000	18	24.5677	24.2102	24.549	23.8656	24.4855	24.4045
+	4.4533	-6.87606	Q8NC42;F8WCD0	Q8NC42;F8WCD0	E3 ubiquitin-protein ligase RNF149	RNF149	Color [DarkGray]	1	4					8	8	8	22.8	22.8	22.8	43.164	0	23.3	197400000	15	18.5394	25.4172	17.7151	24.8339	18.6325	25.2641
	1.02826	-2.61262	O15162;C9J7K9;O15162-2;H7C5I5;C9J0H3;C9J9P4;C9JE06	O15162;C9J7K9;O15162-2;H7C5I5;C9J0H3;C9J9P4;C9JE06	Phospholipid scramblase 1	PLSCR1	Color [DarkGray]	1	4					2	2	2	7.2	7.2	7.2	35.049	0	5.9189	22906000	2	21.2189	22.7861	19.5604	21.4854	17.3436	21.6892
	0.111007	-0.204798	Q13724;C9J8D4;Q13724-2;C9JDQ1	Q13724;C9J8D4;Q13724-2	Mannosyl-oligosaccharide glucosidase	MOGS	Color [DarkGray]	1	4					8	8	8	12.4	12.4	12.4	91.916	0	16.445	147020000	15	24.5016	24.1013	22.6619	23.3213	24.1744	24.5297
	1.39103	1.11933	P51649;C9J8Q5;P51649-2	P51649;C9J8Q5;P51649-2	Succinate-semialdehyde dehydrogenase, mitochondrial	ALDH5A1	Color [DarkGray]	1	4					2	2	2	4.5	4.5	4.5	57.214	0	5.0042	35322000	4	21.8549	21.1754	22.6678	21.5251	23.0663	21.5306
	0.822393	0.538946	Q5THK1;C9J9V0;Q5THK1-3;Q5THK1-2;Q5THK1-4	Q5THK1;C9J9V0;Q5THK1-3;Q5THK1-2;Q5THK1-4	Protein PRR14L	PRR14L	Color [DarkGray]	1	4					1	1	1	0.8	0.8	0.8	237.3	0	2.9488	54185000	5	23.3348	22.7068	22.5504	22.0216	22.8167	22.3566
	0.770042	-1.89401	Q14847;C9J9W2;Q14847-2;F6S2S5;O76041-2;Q14847-3	Q14847;C9J9W2;Q14847-2;F6S2S5;O76041-2;Q14847-3	LIM and SH3 domain protein 1	LASP1	Color [DarkGray]	1	4					2	2	2	8.8	8.8	8.8	29.717	0	4.9884	19738000	2	21.6559	22.313	18.9766	20.9579	18.1698	21.2135
	0.0314675	-0.0320168	Q9UNL2;C9JA28;Q9UNL2-2	Q9UNL2;C9JA28;Q9UNL2-2	Translocon-associated protein subunit gamma	SSR3	Color [DarkGray]	1	4					1	1	1	7.6	7.6	7.6	21.08	0	13.519	105160000	4	24.1841	23.4076	23.3461	23.5786	23.0925	23.7325
	0.825343	0.317313	Q9Y241;C9JAW5;C9JNU6;Q9Y241-2;A8MV81	Q9Y241;C9JAW5;C9JNU6;Q9Y241-2	HIG1 domain family member 1A, mitochondrial	HIGD1A	Color [DarkGray]	1	4					3	3	3	52.7	52.7	52.7	10.143	0	14.677	57432000	8	23.0475	22.3681	22.561	22.4842	22.9148	22.7192
	0.544121	-0.292724	P41223;C9JCD9;C9JNV2	P41223;C9JCD9;C9JNV2	Protein BUD31 homolog	BUD31	Color [DarkGray]	1	4					1	1	1	6.9	6.9	6.9	17	0.024813	1.1346	12106000	1	20.6362	20.813	19.955	20.5819	20.2761	20.3506
+	4.33397	-6.87053	Q92692;Q92692-2;K7EKE8	Q92692;Q92692-2;K7EKE8	Nectin-2	PVRL2	Color [DarkGray]	1	4					8	8	8	16.5	16.5	16.5	57.741	0	31.174	241460000	16	19.3425	25.5664	18.1589	25.5036	18.3926	25.4356
	0.25762	0.506407	P09110;H0Y4D4;H7C131;C9JDE9;P09110-2	P09110;H0Y4D4;H7C131;C9JDE9;P09110-2	3-ketoacyl-CoA thiolase, peroxisomal	ACAA1	Color [DarkGray]	1	4					1	1	1	4.7	4.7	4.7	44.292	0.0011623	2.4381	21548000	1	22.874	20.6596	20.481	20.9322	20.6048	20.8488
	1.10223	-1.99954	Q15738;C9JDR0	Q15738;C9JDR0	Sterol-4-alpha-carboxylate 3-dehydrogenase, decarboxylating	NSDHL	Color [DarkGray]	1	4					2	2	2	6.4	6.4	6.4	41.9	0	5.7922	23502000	4	21.5473	22.1862	19.5483	21.7265	18.7069	21.8884
+	3.88978	-6.85381	P53634;H0YCY8;P53634-2;P53634-3	P53634	Dipeptidyl peptidase 1;Dipeptidyl peptidase 1 exclusion domain chain;Dipeptidyl peptidase 1 heavy chain;Dipeptidyl peptidase 1 light chain	CTSC	Color [DarkGray]	1	4					17	17	17	41.3	41.3	41.3	51.853	0	207.41	2111100000	70	22.0893	28.981	22.2045	28.2541	20.8927	28.5127
	0.0062172	0.0115407	Q96C01;C9JF51;E7EQY1	Q96C01;C9JF51;E7EQY1	Protein FAM136A	FAM136A	Color [DarkGray]	1	4					1	1	1	5.8	5.8	5.8	15.641	0.0411	0.84545	2560600	1	18.2458	18.3265	19.663	19.0079	17.7858	18.3255
	0.117713	-0.113068	O95817;C9JFK9	O95817;C9JFK9	BAG family molecular chaperone regulator 3	BAG3	Color [DarkGray]	1	4					3	3	3	8.9	8.9	8.9	61.594	0	7.6368	48873000	9	22.4121	22.6582	22.904	22.3012	21.7515	22.4474
	0.118649	0.102932	Q9NYK5;C9JG87;Q9NYK5-2	Q9NYK5;C9JG87;Q9NYK5-2	39S ribosomal protein L39, mitochondrial	MRPL39	Color [DarkGray]	1	4					1	1	1	3.3	3.3	3.3	38.711	0.039375	0.86972	14908000	1	20.9997	20.1926	20.6923	21.2407	20.7883	20.7382
+	3.73254	-6.83976	Q9Y5Y6;Q86T26	Q9Y5Y6	Suppressor of tumorigenicity 14 protein	ST14	Color [DarkGray]	1	4					23	23	23	37.9	37.9	37.9	94.769	0	115.77	861190000	61	19.7727	27.838	20.3315	26.8398	21.2236	27.1693
	0.567671	0.691771	P58546;C9JL85	P58546;C9JL85	Myotrophin	MTPN	Color [DarkGray]	1	4					1	1	1	14.4	14.4	14.4	12.895	0	9.2129	13263000	3	21.1509	19.5604	21.5049	20.3543	20.313	20.9787
	0.251521	-0.419413	P52434;C9JLU1;P52434-4;P52434-3;P52434-2	P52434;C9JLU1;P52434-4;P52434-3;P52434-2	DNA-directed RNA polymerases I, II, and III subunit RPABC3	POLR2H	Color [DarkGray]	1	4					2	2	2	16.7	16.7	16.7	17.143	0	7.6186	39751000	5	22.0209	21.6746	22.7516	22.5197	20.715	22.5514
	0.0198079	0.0185134	Q9Y4F1;C9JME2;Q9Y4F1-2	Q9Y4F1;C9JME2;Q9Y4F1-2	FERM, RhoGEF and pleckstrin domain-containing protein 1	FARP1	Color [DarkGray]	1	4					1	1	1	1.4	1.4	1.4	118.63	0	3.4885	19270000	3	20.9015	21.6033	21.4852	20.8445	20.9724	20.8558
	0.122428	0.269526	C9JN71;Q8N7K0;Q8N972;P17017;Q08ER8;Q9BY31;Q147U1;Q86UE3;Q8TBZ8;Q3KP31;Q9H7R0;Q9Y2A4;Q96MU6;Q9H0M5;Q8N8L2;P17024;P52737;Q8NDW4;Q8NHY6;Q9BS34;Q9BUY5;P16415;Q96I27;Q8IYI8;Q96SR6;P58317;Q8TA94;P15621;Q7L945;Q8NDP4;Q15935;Q15973;P17030;Q96BR6;Q14584;Q7Z3V5;Q32M78;Q96GE5;Q08AG5;Q8N8Z8;Q86YE8;Q9BR84;Q0D2J5;A8MT65;Q68EA5;Q6ZMS4;Q6ZQV5;Q9ULM2;Q96I27-2;K7EN93;M0R1L6;A0A0C4DG37;F5H0A9;C9J2N8;C9JME7;K7ER43;G…	C9JN71;Q8N7K0;Q8N972;P17017;Q08ER8;Q9BY31;Q147U1;Q86UE3;Q8TBZ8;Q3KP31;Q9H7R0;Q9Y2A4;Q96MU6;Q9H0M5;Q8N8L2;P17024;P52737;Q8NDW4;Q8NHY6;Q9BS34;Q9BUY5;P16415;Q96I27;Q8IYI8;Q96SR6;P58317;Q8TA94;P15621;Q7L945;Q8NDP4;Q15935;Q15973;P17030;Q96BR6;Q14584;Q7Z3V5;Q32M78;Q96GE5;Q08AG5;Q8N8Z8;Q86YE8;Q9BR84;Q0D2J5;A8MT65;Q68EA5;Q6ZMS4;Q6ZQV5;Q9ULM2;Q96I27-2;K7EN93;M0R1L6;A0A0C4DG37;F5H0A9;C9J2N8;C9JME7;K7ER43;G…	Zinc finger protein 878;Zinc finger protein 433;Zinc finger protein 709;Zinc finger protein 14;Zinc finger protein 543;Zinc finger protein 717;Zinc finger protein 846;Zinc finger protein 546;Zinc finger protein 564;Zinc finger protein 791;Zinc finger protein 442;Zinc finger protein 443;Zinc finger protein 778;Zinc finger protein 700;Zinc finger protein 491;Zinc finger protein 20;Zinc finger prote…	ZNF878;ZNF433;ZNF709;ZNF14;ZNF543;ZNF717;ZNF846;ZNF546;ZNF564;ZNF791;ZNF442;ZNF443;ZNF778;ZNF700;ZNF491;ZNF20;ZNF136;ZNF248;ZFP28;ZNF670;ZNF426;ZNF823;ZNF625;ZNF440;ZNF382;ZNF121;ZNF563;ZNF44;ZNF627;ZNF439;ZNF77;ZNF124;ZNF25;ZNF669;ZNF266;ZNF571;ZNF699;ZNF799;ZNF844;ZNF441;ZNF573;ZNF559;ZNF763;ZNF891;ZNF57;ZNF852;ZNF788;ZNF490	Color [DarkGray]	1	4					2	2	2	10.2	10.2	10.2	61.539	0.03373	0.96684	25860000	2	22.0768	20.0855	21.5404	22.4077	22.1365	22.4519
	0.0750454	-0.0603174	Q9H300;H7C0U0;F8WCQ4;C9JNP8;Q9H300-2	Q9H300;H7C0U0;F8WCQ4;C9JNP8;Q9H300-2	Presenilins-associated rhomboid-like protein, mitochondrial;P-beta	PARL	Color [DarkGray]	1	4					1	1	1	3.4	3.4	3.4	42.19	0.089191	0.50116	8482300	1	20.0421	20.0624	19.3827	20.0514	20.2571	19.749
	2.36366	0.579198	P83731;C9JXB8;C9JNW5	P83731;C9JXB8;C9JNW5	60S ribosomal protein L24	RPL24	Color [DarkGray]	1	4					11	11	11	47.1	47.1	47.1	17.779	0	46.962	1761400000	52	27.7765	27.3364	27.9098	27.4302	28.072	27.254
+	4.76189	-6.82521	Q8TCT8;H0YNA7;H0YNA2	Q8TCT8;H0YNA7	Signal peptide peptidase-like 2A	SPPL2A	Color [DarkGray]	1	4					3	3	3	6.3	6.3	6.3	58.143	0	9.4264	205210000	12	18.8954	25.3082	18.4842	25.0994	17.9774	25.4251
	0.997509	2.00317	O43447;H0YEL5;C9JQD4;O43447-2	O43447;H0YEL5;C9JQD4;O43447-2	Peptidyl-prolyl cis-trans isomerase H;Peptidyl-prolyl cis-trans isomerase	PPIH	Color [DarkGray]	1	4					1	1	1	7.9	7.9	7.9	19.208	0.0061461	1.7185	17973000	2	22.5971	21.0389	20.7377	18.4636	22.2357	20.0584
	0.669515	-0.702148	Q9BRJ6;C9JQV0	Q9BRJ6;C9JQV0	Uncharacterized protein C7orf50	C7orf50	Color [DarkGray]	1	4					1	1	1	4.6	4.6	4.6	22.083	0.029234	1.0459	9250000	2	18.8663	20.314	19.4738	20.2434	20.4915	20.3806
	0.0550187	0.0663617	Q9NX63;C9JRZ6;F8WAR4	Q9NX63;C9JRZ6;F8WAR4	MICOS complex subunit MIC19	CHCHD3	Color [DarkGray]	1	4					3	3	3	17.6	17.6	17.6	26.152	0	18.079	160880000	9	23.8028	24.8036	24.2623	23.979	24.4746	23.558
	1.65485	1.42087	Q8N720;Q8N720-3;C9JS03	Q8N720;Q8N720-3;C9JS03	Zinc finger protein 655	ZNF655	Color [DarkGray]	1	4					1	1	1	1.8	1.8	1.8	57.406	0.0074813	1.5899	21568000	3	21.7527	21.0298	21.8776	20.8442	22.543	20.0366
	0.317707	0.223846	P12532;C9JSQ1;F8WCN3;C9JJX8;C9J995;C9J8F6;P12532-2	P12532;C9JSQ1;F8WCN3;C9JJX8;C9J995;C9J8F6;P12532-2	Creatine kinase U-type, mitochondrial	CKMT1A;CKMT1B	Color [DarkGray]	1	4					2	2	2	5.5	5.5	5.5	47.036	0.0054427	1.7406	40116000	4	22.0556	21.5868	22.4721	22.4569	22.3946	22.207
	0.0163822	0.0124137	Q14739;C9JXK0	Q14739;C9JXK0	Lamin-B receptor	LBR	Color [DarkGray]	1	4					5	5	5	10.1	10.1	10.1	70.702	0	13.029	176320000	20	24.5426	24.1355	23.7702	24.2473	24.4531	24.3459
	0.488876	0.616298	Q15329;C9JYE9;Q15329-2	Q15329;C9JYE9;Q15329-2	Transcription factor E2F5	E2F5	Color [DarkGray]	1	4					1	1	1	2.3	2.3	2.3	37.61	0.040506	0.85551	18025000	1	22.4892	20.6791	20.6453	20.9752	21.2637	20.895
	0.765363	1.19771	Q92823;C9JYY6;F8W775;Q92823-3;Q92823-4;Q92823-6;Q92823-2;Q92823-5;A0A087X2B3;C9JH43	Q92823;C9JYY6;F8W775;Q92823-3;Q92823-4;Q92823-6;Q92823-2;Q92823-5;A0A087X2B3	Neuronal cell adhesion molecule	NRCAM	Color [DarkGray]	1	4					6	6	6	6.4	6.4	6.4	143.89	0	18.899	188380000	12	24.187	23.9635	26.1108	23.8035	24.0849	23.0226
+	3.13782	-6.8242	Q9P2B2	Q9P2B2	Prostaglandin F2 receptor negative regulator	PTGFRN	Color [DarkGray]	1	4					41	41	41	46.6	46.6	46.6	98.555	0	235.26	4325600000	143	21.4177	29.8775	23.7335	29.3296	23.3047	29.7213
	2.03592	0.284592	O60716;O60716-3;C9JZR2;O60716-21;O60716-19;O60716-18;O60716-17;O60716-13;O60716-11;O60716-10;O60716-9;O60716-5;O60716-2;O60716-4;O60716-22;O60716-24;O60716-23;O60716-20;O60716-16;O60716-15;O60716-14;O60716-12;O60716-8;O60716-7;O60716-6;O60716-29;O60716-27;O60716-26;O60716-25;O60716-32;O60716-31;O60716-30;O60716-28;E9PRE2;H0YC95;E9PKY0;E9PKL1	O60716;O60716-3;C9JZR2;O60716-21;O60716-19;O60716-18;O60716-17;O60716-13;O60716-11;O60716-10;O60716-9;O60716-5;O60716-2;O60716-4;O60716-22;O60716-24;O60716-23;O60716-20;O60716-16;O60716-15;O60716-14;O60716-12;O60716-8;O60716-7;O60716-6;O60716-29;O60716-27;O60716-26;O60716-25;O60716-32;O60716-31;O60716-30;O60716-28	Catenin delta-1	CTNND1	Color [DarkGray]	1	4					36	36	36	44.7	44.7	44.7	108.17	0	267.81	2987800000	189	28.5547	28.2233	28.5723	28.4076	28.5952	28.2375
	0.181302	-0.235636	Q9NS00;C9K0C8;Q9NS00-2	Q9NS00;C9K0C8;Q9NS00-2	Glycoprotein-N-acetylgalactosamine 3-beta-galactosyltransferase 1	C1GALT1	Color [DarkGray]	1	4					1	1	1	2.8	2.8	2.8	42.202	0.0019268	2.3702	14065000	1	20.9027	20.2094	20.2574	20.4827	20.5244	21.6993
	1.59029	0.490515	Q02338;C9K0G7;E9PCG9;H7C2W1;A0A0U1RVH8;C9JM78;C9JQ90;A0A0G2JRX6	Q02338;C9K0G7;E9PCG9;H7C2W1;A0A0U1RVH8;C9JM78;C9JQ90;A0A0G2JRX6	D-beta-hydroxybutyrate dehydrogenase, mitochondrial	BDH1	Color [DarkGray]	1	4					2	2	2	7.3	7.3	7.3	38.157	0	2.81	25852000	2	21.7355	21.4798	21.7696	21.4003	22.1462	21.2997
+	3.67854	-6.7527	Q13641	Q13641	Trophoblast glycoprotein	TPBG	Color [DarkGray]	1	4					9	9	9	28.1	28.1	28.1	46.031	0	130.41	1427900000	36	20.2703	28.1112	21.8539	27.8205	21.751	28.2015
	0.438892	0.328767	P62910;D3YTB1;F8W727;D3YTI8	P62910;D3YTB1;F8W727	60S ribosomal protein L32	RPL32	Color [DarkGray]	1	4					9	9	9	53.3	53.3	53.3	15.86	0	30.908	3360600000	68	29.1729	28.4408	28.1306	28.5112	28.9316	28.2969
	1.07258	0.468371	P26583;D6R9A6	P26583;D6R9A6	High mobility group protein B2	HMGB2	Color [DarkGray]	1	4					1	1	1	7.7	7.7	7.7	24.033	0	5.6562	38161000	5	22.3848	22.1135	22.652	21.9923	22.1261	21.652
+	3.49027	-6.72861	O75326;O75326-2;F5GYX3;H3BMF9	O75326;O75326-2;F5GYX3	Semaphorin-7A	SEMA7A	Color [DarkGray]	1	4					11	11	11	25.2	25.2	25.2	74.823	0	52.639	324090000	26	19.7239	26.1813	18.0525	25.742	19.7872	25.8262
	1.16031	1.37237	O14810;D6RAG3	O14810;D6RAG3	Complexin-1	CPLX1	Color [DarkGray]	1	4					1	1	1	9.7	9.7	9.7	15.03	0.089244	0.50207	30094000	1	22.0323	21.5056	22.1732	21.5232	23.2391	20.2988
	0.373667	-0.791296	Q8WUP2;D6RAI6;E7EPI5;E7EWE8;E7EN81;Q8WUP2-3;Q8WUP2-2	Q8WUP2;D6RAI6;E7EPI5;E7EWE8;E7EN81;Q8WUP2-3;Q8WUP2-2	Filamin-binding LIM protein 1	FBLIM1	Color [DarkGray]	1	4					1	1	1	4.8	4.8	4.8	40.669	0	5.0563	11242000	1	20.0784	22.2834	19.9911	19.216	19.9089	20.8528
	0.0865812	0.0793845	Q9BT78;D6RAX7;D6RFN0;Q9BT78-2;D6RD63	Q9BT78;D6RAX7;D6RFN0;Q9BT78-2	COP9 signalosome complex subunit 4	COPS4	Color [DarkGray]	1	4					3	3	3	9.6	9.6	9.6	46.268	0	3.0528	43871000	3	22.1412	22.3021	22.4682	22.7127	22.2872	21.6437
	0.718831	1.695	P08758;D6RBL5;D6RBE9;E9PHT9	P08758;D6RBL5;D6RBE9	Annexin A5;Annexin	ANXA5	Color [DarkGray]	1	4					3	3	3	8.4	8.4	8.4	35.936	0	6.0255	34362000	3	21.3269	20.1441	24.3019	20.897	20.971	20.4737
	1.08732	0.418842	P06730;D6RBW1;P06730-3;P06730-2;H0Y8J7	P06730;D6RBW1;P06730-3;P06730-2;H0Y8J7	Eukaryotic translation initiation factor 4E	EIF4E	Color [DarkGray]	1	4					2	2	2	8.3	8.3	8.3	25.097	0	5.8173	64105000	5	22.9172	22.5823	22.8572	22.5054	23.3627	22.7928
	1.19318	0.889929	Q9NX24;H0YC83;D6RC52;D6RCB9	Q9NX24;H0YC83;D6RC52;D6RCB9	H/ACA ribonucleoprotein complex subunit 2	NHP2	Color [DarkGray]	1	4					1	1	1	6.5	6.5	6.5	17.201	0.058403	0.68982	45350000	3	23.3284	21.4915	22.5089	22.3321	22.6688	22.0127
	0.363415	0.433378	Q8N5K1;D6RCF4	Q8N5K1;D6RCF4	CDGSH iron-sulfur domain-containing protein 2	CISD2	Color [DarkGray]	1	4					1	1	1	11.1	11.1	11.1	15.278	0	7.1146	41875000	2	23.3392	21.6638	21.8274	22.1199	22.0226	22.1054
+	2.7872	-6.71488	Q9UHN6;Q9UHN6-2;F5H6B2;B4E1B9;H3BLX9;H3BLY0;Q86WI1	Q9UHN6;Q9UHN6-2	Transmembrane protein 2	TMEM2	Color [DarkGray]	1	4					23	23	23	21.1	21.1	21.1	154.37	0	77.306	427400000	34	20.7752	27.0759	19.331	25.4786	18.1947	25.8911
	0.404439	0.772482	O15160;D6RDJ3;H0Y723;E7EQB9;O15160-2	O15160;D6RDJ3;H0Y723;E7EQB9;O15160-2	DNA-directed RNA polymerases I and III subunit RPAC1	POLR1C	Color [DarkGray]	1	4					1	1	1	3.2	3.2	3.2	39.249	0.055538	0.70314	11392000	2	22.2102	19.7969	19.5707	19.8349	20.075	19.9067
+	3.95745	-6.7146	P07686;Q5URX0;H0YA83;H0Y9B6;H0Y9M3;D6REQ8	P07686;Q5URX0;H0YA83;H0Y9B6	Beta-hexosaminidase subunit beta;Beta-hexosaminidase subunit beta chain B;Beta-hexosaminidase subunit beta chain A	HEXB	Color [DarkGray]	1	4					20	20	20	35.6	35.6	35.6	63.111	0	94.89	1418100000	60	21.9851	28.4758	20.7058	27.6658	21.2118	27.9049
	0.838758	-0.533824	Q9NVA2;D6RGI3;D6RER5;Q9NVA2-2;D6RDU5;Q14141;H0Y961;B1AMS2;Q14141-2;Q14141-4;Q9P0V9;H0Y9G8;E7EW69;E7EX04;B5ME97;Q14141-3;Q9P0V9-3;Q9P0V9-2	Q9NVA2;D6RGI3;D6RER5;Q9NVA2-2;D6RDU5	Septin-11	2011-09-01	Color [DarkGray]	1	4					6	6	3	19.3	19.3	11.4	49.398	0	18.726	193520000	15	23.5394	24.6424	24.3151	24.3194	24.3132	24.8073
	0.591897	0.975815	P33981;D6RF82;D6REX1;D6RIC6;P33981-2	P33981;D6RF82;D6REX1;D6RIC6;P33981-2	Dual specificity protein kinase TTK	TTK	Color [DarkGray]	1	4					1	1	1	1.4	1.4	1.4	97.071	0.00079051	2.6409	10722000	1	20.8793	18.2906	20.6496	20.5433	20.6636	20.4311
	0.651369	-0.343345	O94979;O94979-9;D6REX3;O94979-6;O94979-3;O94979-10;O94979-4;O94979-2;O94979-8;H7BXG7;O94979-7;D6RHZ5;H0YAB3;O94979-5;H0Y8V7;H0Y9K1;H0Y8W8;H0Y9T9;H0YAF5	O94979;O94979-9;D6REX3;O94979-6;O94979-3;O94979-10;O94979-4;O94979-2;O94979-8;H7BXG7;O94979-7;D6RHZ5;H0YAB3;O94979-5	Protein transport protein Sec31A	SEC31A	Color [DarkGray]	1	4					11	11	11	10.3	10.3	10.3	133.01	0	26.463	194740000	23	24.5211	24.227	24.092	24.6282	24.0959	24.8839
	0.758421	-1.39385	Q5H8A4;E7EM50;D6RFE8;E7EWV1;Q5H8A4-5;Q5H8A4-6;Q5H8A4-4;Q5H8A4-3;Q5H8A4-2	Q5H8A4;E7EM50;D6RFE8;E7EWV1;Q5H8A4-5;Q5H8A4-6;Q5H8A4-4;Q5H8A4-3;Q5H8A4-2	GPI ethanolamine phosphate transferase 2	PIGG	Color [DarkGray]	1	4					1	1	1	1.1	1.1	1.1	108.17	0.00078555	2.5846	10426000	1	19.1384	21.9756	18.5699	19.3419	19.1359	19.7083
	0.684604	0.99895	P12429;D6RFG5;D6RAZ8;D6RCA8;D6RA82	P12429;D6RFG5;D6RAZ8;D6RCA8;D6RA82	Annexin A3;Annexin	ANXA3	Color [DarkGray]	1	4					2	2	2	7.4	7.4	7.4	36.375	0.0051282	1.8575	18124000	2	20.9689	20.0763	22.6586	20.5228	20.5517	20.5832
	0.289072	-0.740883	J3KNF8;D6RFH4;H3BUX2;O43169;J3QR91	J3KNF8;D6RFH4;H3BUX2;O43169;J3QR91	Cytochrome b5 type B	CYB5B	Color [DarkGray]	1	4					2	2	2	28.7	28.7	28.7	16.694	0	7.8573	49408000	6	19.903	22.5238	22.2837	21.8427	23.1183	23.1612
	0.955421	-0.568888	Q16643;Q16643-3;D6RFI1;Q16643-2	Q16643;Q16643-3;D6RFI1;Q16643-2	Drebrin	DBN1	Color [DarkGray]	1	4					1	1	1	3.1	3.1	3.1	71.428	0	20.263	27897000	2	21.613	22.2857	21.0597	21.7808	21.2085	21.5213
+	2.87752	-6.71259	P07858;E9PR54;E9PJ67;E9PCB3;E9PKQ7;E9PNL5;E9PHZ5;E9PLY3;E9PSG5;E9PQM1;R4GMQ5;E9PS78	P07858	Cathepsin B;Cathepsin B light chain;Cathepsin B heavy chain	CTSB	Color [DarkGray]	1	4					11	11	11	39.2	39.2	39.2	37.821	0	93.009	1573900000	47	21.4571	28.6378	22.7668	27.5937	20.0547	28.1849
	1.00256	0.535718	P31040;D6RFM5;P31040-2;A0A087X1I3;P31040-3;H0Y8X1	P31040;D6RFM5;P31040-2;A0A087X1I3;P31040-3	Succinate dehydrogenase [ubiquinone] flavoprotein subunit, mitochondrial	SDHA	Color [DarkGray]	1	4					11	11	11	26.1	26.1	26.1	72.691	0	64.217	503170000	38	26.0312	25.1126	26.0756	25.8942	26.2611	25.7539
	0.185256	0.260003	Q6IBS0;D6RG15;H0Y858	Q6IBS0;D6RG15;H0Y858	Twinfilin-2	TWF2	Color [DarkGray]	1	4					3	2	2	13.5	11.5	11.5	39.548	0	5.6842	31406000	10	21.2697	21.1954	22.4908	21.2237	21.8575	22.4188
+	5.20225	-6.69641	P30825;Q5JR49;P52569;P52569-3	P30825	High affinity cationic amino acid transporter 1	SLC7A1	Color [DarkGray]	1	4					8	8	8	12.7	12.7	12.7	67.638	0	35.237	847750000	24	20.8058	27.2441	20.3309	27.01	20.6053	27.5771
	0.900844	0.634298	Q15928;D6RIY0	Q15928;D6RIY0	Zinc finger protein 141	ZNF141	Color [DarkGray]	1	4					1	1	1	1.7	1.7	1.7	55.249	0.067196	0.61949	5265400	1	19.229	18.7014	20.08	19.129	19.844	19.4199
	0.888054	1.43391	Q8N7Z5;D6RJB7	Q8N7Z5;D6RJB7	Putative ankyrin repeat domain-containing protein 31	ANKRD31	Color [DarkGray]	1	4					1	1	1	0.6	0.6	0.6	210.81	0.090802	0.4949	44308000	1	21.6349	21.4638	22.4547	21.4167	24.1534	21.0606
	0.508588	0.253311	O60313;O60313-2;E5KLK1;E5KLJ6;E5KLJ9;E5KLJ5;H7C141	O60313;O60313-2;E5KLK1;E5KLJ6;E5KLJ9;E5KLJ5	Dynamin-like 120 kDa protein, mitochondrial;Dynamin-like 120 kDa protein, form S1	OPA1	Color [DarkGray]	1	4					5	5	5	5.5	5.5	5.5	111.63	0	4.7285	56790000	8	22.8149	22.2116	22.7342	22.483	22.854	22.9487
	0.87317	0.263674	Q9UJW0;E5RK21;E5RGG1;H9KVE0;Q9UJW0-2;Q9UJW0-3	Q9UJW0;E5RK21;E5RGG1;H9KVE0;Q9UJW0-2;Q9UJW0-3	Dynactin subunit 4	DCTN4	Color [DarkGray]	1	4					1	1	1	2.4	2.4	2.4	52.337	0	3.2234	20996000	1	21.4422	20.8679	21.3575	21.2542	21.4196	21.3062
	1.59331	0.598945	Q9H6H4;E5RGS2	Q9H6H4;E5RGS2	Receptor expression-enhancing protein 4;Receptor expression-enhancing protein	REEP4	Color [DarkGray]	1	4					1	1	1	8.9	8.9	8.9	29.395	0	5.8071	84780000	10	23.4986	22.9184	23.389	22.8298	23.8405	23.183
	0.456509	-1.04877	O60925;E5RGS4	O60925;E5RGS4	Prefoldin subunit 1	PFDN1	Color [DarkGray]	1	4					1	1	1	9	9	9	14.21	0	4.0431	16044000	1	19.6857	19.2688	19.9613	20.2477	19.2651	22.5419
	0.387023	-1.13915	Q93045;E5RGX5;Q93045-2	Q93045;E5RGX5;Q93045-2	Stathmin-2;Stathmin	STMN2	Color [DarkGray]	1	4					3	1	1	15.1	5.6	5.6	20.828	0	3.7516	852160000	1	27.0145	27.2736	23.2767	26.9042	26.766	26.2968
	1.56884	1.02942	P29084;E5RH41	P29084;E5RH41	Transcription initiation factor IIE subunit beta	GTF2E2	Color [DarkGray]	1	4					2	2	2	7.6	7.6	7.6	33.043	0.0011592	2.4121	20565000	3	22.25	20.4535	21.6701	20.9516	21.3468	20.7735
	1.55538	-0.498733	Q15369;E5RHG8;Q15369-2;R4GMY8	Q15369;E5RHG8;Q15369-2;R4GMY8	Transcription elongation factor B polypeptide 1	TCEB1	Color [DarkGray]	1	4					7	7	7	58	58	58	12.473	0	58.155	213050000	21	24.4623	24.7753	23.991	24.6243	24.2572	24.8072
	1.41761	0.307741	Q9Y6D6;E5RHL7;E5RIF2	Q9Y6D6;E5RHL7;E5RIF2	Brefeldin A-inhibited guanine nucleotide-exchange protein 1	ARFGEF1	Color [DarkGray]	1	4					1	1	1	1.2	1.2	1.2	208.76	0	3.5114	20503000	1	21.2564	20.9917	21.4543	21.1832	21.5333	21.1458
	0.0931962	0.0520547	Q8N6T3;E5RHT6;F8W1U7;F8VWH9;Q8N6T3-4;Q8N6T3-5;Q8N6T3-3;Q8N6T3-2;E5RHH7;E5RHC5	Q8N6T3;E5RHT6;F8W1U7;F8VWH9;Q8N6T3-4;Q8N6T3-5;Q8N6T3-3;Q8N6T3-2;E5RHH7;E5RHC5	ADP-ribosylation factor GTPase-activating protein 1	ARFGAP1	Color [DarkGray]	1	4					2	2	2	7.1	7.1	7.1	44.667	0	7.7184	26507000	4	22.0206	21.793	21.5239	21.6919	21.5204	21.4239
+	3.12959	-6.69053	Q9UIW2;Q9HCM2-4	Q9UIW2	Plexin-A1	PLXNA1	Color [DarkGray]	1	4					31	31	24	22	22	18.5	211.06	0	140.95	494090000	55	19.5255	26.3385	20.9523	25.9208	18.7984	27.0885
+	4.08686	-6.66717	Q4KMQ2;Q4KMQ2-3;Q4KMQ2-2;Q4KMQ2-4	Q4KMQ2;Q4KMQ2-3;Q4KMQ2-2;Q4KMQ2-4	Anoctamin-6	ANO6	Color [DarkGray]	1	4					9	9	9	13.6	13.6	13.6	106.16	0	28.119	264810000	25	19.4088	26.1465	18.5112	25.0774	18.8075	25.5051
	0.604492	-1.3298	H0YBY3;E5RJD0;P17900	H0YBY3;E5RJD0;P17900	Ganglioside GM2 activator;Ganglioside GM2 activator isoform short	GM2A	Color [DarkGray]	1	4					2	2	2	14.4	14.4	14.4	11.183	0.011913	1.4201	23049000	3	18.3556	21.766	21.0594	21.4029	21.4808	21.7163
	1.36186	-0.504693	P63208;E5RJR5;E7ERH2;F8W8N3;P63208-2;E5RGM3	P63208;E5RJR5;E7ERH2;F8W8N3;P63208-2	S-phase kinase-associated protein 1	SKP1	Color [DarkGray]	1	4					4	4	4	27	27	27	18.658	0	18.264	206470000	25	24.4588	24.712	24.0651	24.4984	23.9876	24.8152
	0.646716	-4.04429	E5RJY2	E5RJY2		AGO2	Color [DarkGray]	1	4					1	1	1	44.4	44.4	44.4	4.4932	0.0037161	2.0047	205670000	4	26.144	24.0981	17.207	25.0583	18.3218	24.6492
+	3.92894	-6.66132	Q92545;H7BZ05;H7BZV0	Q92545	Transmembrane protein 131	TMEM131	Color [DarkGray]	1	4					18	18	18	12.6	12.6	12.6	205.14	0	58.199	410800000	36	20.0089	26.6776	19.3698	25.462	19.1538	26.377
	0.752169	0.878859	E7EMB6;E7ETB3;Q9ULA0	E7EMB6;E7ETB3;Q9ULA0	Aspartyl aminopeptidase	DNPEP	Color [DarkGray]	1	4					2	2	2	5.6	5.6	5.6	44.992	0	7.3184	15051000	2	20.5553	19.9114	20.6644	20.4566	22.1374	20.3524
	0.39227	-0.490457	Q14254;J3QLD9;E7EMK3;K7EKW9	Q14254;J3QLD9;E7EMK3	Flotillin-2	FLOT2	Color [DarkGray]	1	4					3	3	3	11.2	11.2	11.2	47.064	0	8.6214	16731000	7	20.532	20.4924	21.2361	21.9394	20.1715	20.9792
+	4.21694	-6.65152	O95477	O95477	ATP-binding cassette sub-family A member 1	ABCA1	Color [DarkGray]	1	4					15	15	15	7.9	7.9	7.9	254.3	0	47.977	240760000	29	19.3084	25.6569	18.1637	25.1847	19.0357	25.6207
+	2.54959	-6.60734	Q9Y287;Q9Y287-2	Q9Y287	Integral membrane protein 2B;BRI2, membrane form;BRI2 intracellular domain;BRI2C, soluble form;Bri23 peptide	ITM2B	Color [DarkGray]	1	4					6	6	6	37.6	37.6	37.6	30.338	0	23.905	228070000	10	16.8899	24.4093	19.3288	25.3913	19.771	26.0112
	0.535314	0.438611	O95819;E7ESS2;E7ENQ1;H7C360;E7EN19;O95819-5;G3XAA2;G5E948;A0A0D9SEY1;O95819-4;O95819-2;O95819-3;E7EX83;C9J840;A0A0D9SG62;H7C0P6;Q9UKE5;Q9UKE5-8;Q9UKE5-5;Q9UKE5-7;Q9UKE5-3;Q9UKE5-6;Q9UKE5-2;Q9UKE5-4;H7C3Z6;C9J338;I3L2I2;Q9NRD5;I3L1U1;F6V107;Q9NRD5-2	O95819;E7ESS2;E7ENQ1;H7C360;E7EN19;O95819-5;G3XAA2;G5E948;A0A0D9SEY1;O95819-4;O95819-2;O95819-3;E7EX83;C9J840;A0A0D9SG62;H7C0P6	Mitogen-activated protein kinase kinase kinase kinase 4	MAP4K4	Color [DarkGray]	1	4					15	15	9	15.6	15.6	10.4	142.1	0	43.286	525810000	39	25.4579	25.9783	26.4803	25.427	26.1055	25.3225
	0.865343	-2.68638	Q9UPN9;Q9UPN9-2;H0Y612;E7EN20	Q9UPN9;Q9UPN9-2;H0Y612;E7EN20	E3 ubiquitin-protein ligase TRIM33	TRIM33	Color [DarkGray]	1	4					2	2	2	1.6	1.6	1.6	122.53	0	4.2199	86700000	4	22.0892	23.768	18.0553	23.0901	22.5263	23.8717
+	5.13252	-6.55616	Q93050;Q93050-1;Q93050-3;B7Z641;B7Z2A9;K7EPG4;K7EM24;K7EN36;K7ELZ6;F5H1T6;K7EQW2;K7ERA0;K7ERA6	Q93050;Q93050-1;Q93050-3;B7Z641;B7Z2A9	V-type proton ATPase 116 kDa subunit a isoform 1;V-type proton ATPase subunit a	ATP6V0A1	Color [DarkGray]	1	4					11	11	11	17.7	17.7	17.7	96.412	0	53.934	380090000	26	19.9194	26.45	19.3967	26.0514	19.4889	25.972
	0.995184	-0.297783	Q16181;G3V1Q4;E7ES33;E7EPK1;Q16181-2;A0A0U1RRE1;Q5JXL7;A0A0U1RRH9;Q6ZU15;A0A0U1RRM2	Q16181;G3V1Q4;E7ES33;E7EPK1;Q16181-2	Septin-7	2007-09-01	Color [DarkGray]	1	4					10	10	10	28.8	28.8	28.8	50.679	0	36.554	304670000	31	24.8137	25.0017	24.985	25.1751	24.5369	25.0522
+	2.38506	-6.51989	Q15223;Q15223-3;Q15223-2	Q15223;Q15223-3;Q15223-2	Nectin-1	PVRL1	Color [DarkGray]	1	4					18	18	18	49.3	49.3	49.3	57.157	0	249.41	1894700000	62	20.2259	28.5447	21.6207	28.2302	23.9878	28.6191
+	3.26034	-6.51983	P58335-4;J3KPY9;P58335;P58335-2;A0A0C4DG84;P58335-3	P58335-4;J3KPY9;P58335;P58335-2;A0A0C4DG84;P58335-3	Anthrax toxin receptor 2	ANTXR2	Color [DarkGray]	1	4					13	13	11	25	25	22.3	53.492	0	57.179	1058500000	46	21.4294	27.9606	19.8831	27.1349	21.8672	27.6438
	0.612209	0.384977	Q14240;E7EQG2;Q14240-2;J3KSN7;J3KT04;J3KS93;E7EMV8	Q14240;E7EQG2;Q14240-2	Eukaryotic initiation factor 4A-II;Eukaryotic initiation factor 4A-II, N-terminally processed	EIF4A2	Color [DarkGray]	1	4					18	2	2	38.8	7.1	7.1	46.402	0	6.6565	66326000	8	23.1176	22.2464	22.9743	23.1802	23.2569	22.7674
	0.0638125	0.124216	P15311;E7EQR4;E9PQ82;E9PNV3;P35241-3	P15311;E7EQR4	Ezrin	EZR	Color [DarkGray]	1	4					17	9	8	27.1	17.6	16.4	69.412	0	29.715	257330000	21	24.461	25.9224	25.2377	23.9377	24.6422	24.1081
	0.23144	0.327284	Q658Y4;G3V120;E7ER68	Q658Y4;G3V120;E7ER68	Protein FAM91A1	FAM91A1	Color [DarkGray]	1	4					1	1	1	1	1	1	93.908	0.030364	1.0175	6849600	1	21.0507	20.053	19.6309	19.3203	19.4181	19.7445
	0.388906	-0.727894	Q7Z2K6;E7ER77	Q7Z2K6;E7ER77	Endoplasmic reticulum metallopeptidase 1	ERMP1	Color [DarkGray]	1	4					2	2	2	2.5	2.5	2.5	100.23	0	4.2197	24441000	1	21.7476	21.9523	21.3714	20.9078	19.446	21.8885
+	2.60778	-6.50434	P78324;P78324-4;P78324-2;Q5TFQ8;Q9P1W8;Q9P1W8-4;H3BU43;H3BSK5;H3BUA5;H3BQ21;Q9P1W8-3;Q9P1W8-2	P78324;P78324-4;P78324-2;Q5TFQ8	Tyrosine-protein phosphatase non-receptor type substrate 1;Signal-regulatory protein beta-1 isoform 3	SIRPA;SIRPB1	Color [DarkGray]	1	4					8	8	8	25.6	25.6	25.6	54.966	0	39.768	230600000	21	19.6479	25.7017	17.0567	25.2497	20.1068	25.373
+	3.89074	-6.50302	P07204	P07204	Thrombomodulin	THBD	Color [DarkGray]	1	4					3	3	3	8.5	8.5	8.5	60.329	0	26.74	118980000	9	17.3428	24.9613	18.4774	23.9277	17.8607	24.301
+	3.48559	-6.47465	Q969P0;Q969P0-3;C9J8Z4;Q969P0-2	Q969P0;Q969P0-3;C9J8Z4	Immunoglobulin superfamily member 8	IGSF8	Color [DarkGray]	1	4					14	14	14	37.2	37.2	37.2	65.033	0	109.72	380270000	32	18.6824	26.3956	20.5375	25.8306	19.777	26.1947
	0.337475	0.316652	Q13330;Q13330-3;F8W9Y9;H0Y4T7;E7ESY4	Q13330;Q13330-3;F8W9Y9;H0Y4T7;E7ESY4	Metastasis-associated protein MTA1	MTA1	Color [DarkGray]	1	4					3	3	3	5.2	5.2	5.2	80.785	0	3.3899	30200000	2	21.9417	21.2493	22.6426	22.0195	21.6947	22.0603
+	2.32839	-6.43067	P55011;P55011-3;G3XAL9	P55011;P55011-3;G3XAL9	Solute carrier family 12 member 2	SLC12A2	Color [DarkGray]	1	4					13	13	13	14.9	14.9	14.9	131.45	0	49.12	385090000	31	17.879	26.6992	21.472	26.1817	19.4398	25.2019
+	3.56907	-6.41719	J3KNP4;Q9NPR2;Q9NPR2-2;H0YMZ3;H0YN49;H0YMR1;H0YLN3;H0YNM2;H0YMD6	J3KNP4;Q9NPR2;Q9NPR2-2;H0YMZ3	Semaphorin-4B	SEMA4B	Color [DarkGray]	1	4					7	7	7	11.5	11.5	11.5	92.765	0	53.608	161930000	16	18.7474	24.9921	17.506	24.3465	19.0228	25.1892
	0.655141	0.475446	P29558;E7ETU5;F6Y5H0;P29558-2;Q6XE24;E7EPF2;C9J9B2;C9JIJ9;Q6XE24-3;Q6XE24-4;Q6XE24-5;Q6XE24-2	P29558;E7ETU5;F6Y5H0;P29558-2;Q6XE24;E7EPF2;C9J9B2;C9JIJ9;Q6XE24-3;Q6XE24-4;Q6XE24-5;Q6XE24-2	RNA-binding motif, single-stranded-interacting protein 1;RNA-binding motif, single-stranded-interacting protein 3	RBMS1;RBMS3	Color [DarkGray]	1	4					2	2	2	7.4	7.4	7.4	44.505	0	11.835	49058000	7	23.1714	22.4776	22.134	22.0943	22.808	22.1152
	0.748026	-1.28684	Q9Y6E2;E7ETZ4;Q75MG1;E9PFE3;C9JF98;E9PFD4;E7EMS9;B5MCE7;B5MCH7;Q9Y6E2-2	Q9Y6E2;E7ETZ4;Q75MG1;E9PFE3;C9JF98;E9PFD4;E7EMS9;B5MCE7;B5MCH7;Q9Y6E2-2	Basic leucine zipper and W2 domain-containing protein 2	BZW2	Color [DarkGray]	1	4					4	3	1	10.5	8.8	1.9	48.162	0	5.812	31578000	5	21.8524	22.0464	19.3274	21.9335	21.3791	22.4395
+	3.41549	-6.41031	Q99985;Q99985-2	Q99985	Semaphorin-3C	SEMA3C	Color [DarkGray]	1	4					19	19	19	30.2	30.2	30.2	85.206	0	52.671	402090000	31	19.8386	26.7032	20.3925	25.3627	18.9467	26.3429
	0.36198	-0.107586	P68400;E7EU96;Q5U5J2;Q8NEV1;P68400-2;A0A087WY74;V9GYA2;V9GY80	P68400;E7EU96;Q5U5J2;Q8NEV1;P68400-2	Casein kinase II subunit alpha;Casein kinase II subunit alpha 3	CSNK2A1;CSNK2A3	Color [DarkGray]	1	4					10	10	10	33.5	33.5	33.5	45.143	0	35.292	382860000	38	25.1921	25.3465	25.5531	25.4728	25.3226	25.5713
	0.381323	0.132558	Q04637;Q04637-3;Q04637-8;E7EX73;E9PGM1;E7EUU4;Q04637-5;Q04637-4;Q04637-9;Q04637-6;Q04637-7;A0A0A0MR52;C9JF13;C9J6B6;H7C044;C9K073;C9J2Z7;O43432;A0A0A0MSA7;A0A0U1RQK7;O43432-4;O43432-3;F8WCF2;C9JWH7;C9J556;C9JHW9;C9JSU8;H7C0V6;C9JWW9	Q04637;Q04637-3;Q04637-8;E7EX73;E9PGM1;E7EUU4;Q04637-5;Q04637-4;Q04637-9;Q04637-6;Q04637-7;A0A0A0MR52;C9JF13	Eukaryotic translation initiation factor 4 gamma 1	EIF4G1	Color [DarkGray]	1	4					22	22	22	18.7	18.7	18.7	175.49	0	76.963	810710000	97	26.8775	26.3726	26.4549	26.5557	26.4867	26.493
	0.315683	0.188129	P27816;E7EVA0;P27816-6;P27816-2;P27816-4;P27816-5;H7C4C5;B5MEG9;H0Y2V1;F8W9U4	P27816;E7EVA0;P27816-6;P27816-2;P27816-4;P27816-5;H7C4C5;B5MEG9	Microtubule-associated protein 4;Microtubule-associated protein	MAP4	Color [DarkGray]	1	4					19	19	19	22.1	22.1	22.1	121	0	73.214	921730000	76	26.9765	27.0802	26.7222	26.3673	26.7336	26.4204
	0.0646329	0.0417175	Q07866;Q07866-4;Q07866-6;Q07866-2;G5E9S8;G3V2E7;F8W6L3;G3V3H3;G3V5R9;E7EVH7;Q07866-8;Q07866-3;Q07866-7;Q07866-5;Q07866-10;Q07866-9;Q9H0B6;A8MZ87;Q9H0B6-2;Q9NSK0;H0YJU9;H0YJL0;G3V2P7;H0YJT3;C9JZE5;E9PQ02;H0YG16;C9J8T5;A8MX29;Q9NSK0-4;Q9NSK0-5;Q9NSK0-3	Q07866;Q07866-4;Q07866-6;Q07866-2;G5E9S8;G3V2E7;F8W6L3;G3V3H3;G3V5R9;E7EVH7;Q07866-8;Q07866-3;Q07866-7;Q07866-5;Q07866-10;Q07866-9	Kinesin light chain 1	KLC1	Color [DarkGray]	1	4					5	5	5	10.1	10.1	10.1	65.309	0	5.7285	26354000	6	21.5461	21.1298	21.5918	21.8157	21.6952	21.7625
	0.581658	0.733385	Q9NVU7;E7EW05;F8W8T7;D6RC74;Q9NVU7-2	Q9NVU7;E7EW05;F8W8T7;D6RC74;Q9NVU7-2	Protein SDA1 homolog	SDAD1	Color [DarkGray]	1	4					2	2	2	4.7	4.7	4.7	79.87	0	4.0773	12117000	2	22.0894	20.2416	20.3352	20.2966	20.4879	20.1741
	0.311011	0.356284	Q9Y467;H0YFS7;E7EW59	Q9Y467;H0YFS7;E7EW59	Sal-like protein 2	SALL2	Color [DarkGray]	1	4					1	1	1	2.3	2.3	2.3	105.31	0.052516	0.73419	1127100000	5	26.7323	26.7443	26.6751	26.2628	27.8551	27.1866
	1.07917	2.62915	Q13576;E7EWC2;F5H7S7;Q13576-3;Q13576-2	Q13576;E7EWC2;F5H7S7;Q13576-3;Q13576-2	Ras GTPase-activating-like protein IQGAP2	IQGAP2	Color [DarkGray]	1	4					2	1	1	1.1	0.5	0.5	180.58	0.071775	0.59292	53964000	2	23.0715	19.3058	23.337	19.9641	23.7239	22.9751
	0.870939	-2.82248	O43674;E7EWP0;O43674-2;F8WDZ2;F8WDD2;A0A087WYD0;H0Y886	O43674;E7EWP0;O43674-2;F8WDZ2;F8WDD2;A0A087WYD0;H0Y886	NADH dehydrogenase [ubiquinone] 1 beta subcomplex subunit 5, mitochondrial	NDUFB5	Color [DarkGray]	1	4					2	2	2	9.5	9.5	9.5	21.75	0.0057929	1.7281	73949000	1	19.6913	23.1836	23.4669	23.5934	18.4727	23.3213
	0.0365836	0.0526053	P33240;Q9H0L4;E9PID8;E7EWR4;P33240-2	P33240;Q9H0L4;E9PID8;E7EWR4;P33240-2	Cleavage stimulation factor subunit 2;Cleavage stimulation factor subunit 2 tau variant	CSTF2;CSTF2T	Color [DarkGray]	1	4					1	1	1	2.4	2.4	2.4	60.959	0	4.4797	11943000	1	20.9388	20.6577	20.4014	19.6349	20.224	21.1137
	2.24519	0.818001	Q9Y6M9;E9PH64;E7EWZ0;E9PF49	Q9Y6M9;E9PH64;E7EWZ0;E9PF49	NADH dehydrogenase [ubiquinone] 1 beta subcomplex subunit 9	NDUFB9	Color [DarkGray]	1	4					3	3	3	23.5	23.5	23.5	21.831	0	10.143	50321000	6	23.0734	22.1007	22.7106	22.2985	23.1407	22.0713
	1.39099	-1.5742	P23588;E7EX17;P23588-2;F8W0K0;F8VSC7;F8VP89;F8VX11;F8VYE9;F8VRU1	P23588;E7EX17;P23588-2;F8W0K0;F8VSC7;F8VP89;F8VX11	Eukaryotic translation initiation factor 4B	EIF4B	Color [DarkGray]	1	4					7	7	7	12.3	12.3	12.3	69.15	0	8.7468	51663000	10	21.439	23.8798	21.3329	22.4443	21.0682	22.2387
	0.426043	0.222154	E7EX90;Q14203-3;Q14203;Q14203-6;Q14203-4;Q14203-5;Q14203-2;Q6AWB1;E7EWF7;C9JZA4;C9JTE5;C9JJN7;C9JJD0;C9J1B7;C9JKG6;E9PCY0;C9JUI8	E7EX90;Q14203-3;Q14203;Q14203-6;Q14203-4;Q14203-5;Q14203-2	Dynactin subunit 1	DCTN1	Color [DarkGray]	1	4					16	16	16	17	17	17	139.09	0	54.555	399690000	41	25.6916	25.0285	25.5667	25.7764	25.709	25.496
	1.06735	-0.685132	E9PAV3;F8VZJ2;F8W0W4;H0YHX9;Q13765;E9PAV3-2;F8W1N5;F8VNW4;Q9BZK3;F8VZ58	E9PAV3;F8VZJ2;F8W0W4;H0YHX9;Q13765;E9PAV3-2;F8W1N5;F8VNW4	Nascent polypeptide-associated complex subunit alpha, muscle-specific form;Nascent polypeptide-associated complex subunit alpha	NACA	Color [DarkGray]	1	4					4	4	4	2.6	2.6	2.6	205.42	0	28.64	240520000	16	23.8002	24.8819	24.5689	24.6417	24.3971	25.2981
	0.322301	0.493073	Q8IZ96-17;Q8IZ96-10;Q8IZ96-8;E9PAX0;E9PIL3	Q8IZ96-17;Q8IZ96-10;Q8IZ96-8;E9PAX0;E9PIL3		CMTM1	Color [DarkGray]	1	4					1	1	1	3.1	3.1	3.1	31.068	0.084377	0.53806	16687000	3	21.4629	19.6934	20.893	21.7376	20.937	20.3827
	0.001052	-0.00137583	Q86V81;E9PB61	Q86V81;E9PB61	THO complex subunit 4	ALYREF	Color [DarkGray]	1	4					3	3	3	15.2	15.2	15.2	26.888	0	38.574	156130000	14	24.3414	24.6916	23.5674	23.4756	24.198	23.9438
	1.38695	0.733222	P20700;E9PBF6;A0A0D9SFE5;A0A0D9SFY5	P20700;E9PBF6;A0A0D9SFE5;A0A0D9SFY5	Lamin-B1	LMNB1	Color [DarkGray]	1	4					11	10	10	17.4	16	16	66.408	0	30.36	168070000	26	24.9098	24.0898	24.7299	24.0309	24.2718	23.5911
	1.148	-0.630431	P22234;E9PBS1;P22234-2;D6RF62	P22234;E9PBS1;P22234-2;D6RF62	Multifunctional protein ADE2;Phosphoribosylaminoimidazole-succinocarboxamide synthase;Phosphoribosylaminoimidazole carboxylase	PAICS	Color [DarkGray]	1	4					14	14	14	39.5	39.5	39.5	47.079	0	46.488	739460000	55	25.4922	26.5523	26.3491	26.4762	26.0052	26.7094
+	3.16292	-6.40282	Q8WUX1;C9JJU1;C9JMY2;C9JHH7;C9JWG4;C9JNK4;Q8WUX1-2;A0A087X1I6	Q8WUX1;C9JJU1;C9JMY2;C9JHH7;C9JWG4;C9JNK4	Sodium-coupled neutral amino acid transporter 5	SLC38A5	Color [DarkGray]	1	4					8	8	8	13.8	13.8	13.8	51.457	0	37.284	589860000	28	20.8335	27.3204	19.4179	25.5746	20.3757	26.9406
	0.0182585	0.0503667	O75152;E9PBY7;E9PQ61	O75152;E9PBY7;E9PQ61	Zinc finger CCCH domain-containing protein 11A	ZC3H11A	Color [DarkGray]	1	4					2	2	2	4.2	4.2	4.2	89.13	0	2.9889	45908000	7	22.6846	21.1924	20.7592	22.8904	23.2789	22.4889
	0.149931	0.401127	Q9H0C8;F8SNU6;E9PC05	Q9H0C8;F8SNU6;E9PC05	Integrin-linked kinase-associated serine/threonine phosphatase 2C	ILKAP;ILKAP2	Color [DarkGray]	1	4					1	1	1	1.8	1.8	1.8	42.906	0.089323	0.50628	88407000	2	24.5282	23.7808	21.7412	21.7832	23.4529	22.9549
	0.885184	0.650574	Q53H12;E9PC15;E9PG39;A0A0G2JLG5;A0A0G2JLD0	Q53H12;E9PC15;E9PG39;A0A0G2JLG5	Acylglycerol kinase, mitochondrial	AGK	Color [DarkGray]	1	4					10	10	10	34.8	34.8	34.8	47.137	0	26.595	242760000	26	25.5277	24.2006	24.5402	24.739	25.3547	24.5312
	0.349604	0.318053	Q16576;E9PC52;Q16576-2;Q5JP02;Q5JP01;Q5JNZ6;C9JAJ9	Q16576;E9PC52;Q16576-2	Histone-binding protein RBBP7	RBBP7	Color [DarkGray]	1	4					10	3	3	24.9	12.5	12.5	47.82	0	17.546	178320000	10	24.1644	24.4844	25.0857	23.9435	24.0448	23.9128
	2.09752	0.547216	E9PC69;Q7KZI7;Q7KZI7-14;Q7KZI7-16;Q7KZI7-8;Q7KZI7-4;Q7KZI7-13;Q7KZI7-15;Q7KZI7-9;Q7KZI7-3;Q7KZI7-6;Q7KZI7-11;E7ETY4;Q7KZI7-7;Q7KZI7-2;Q7KZI7-5;Q7KZI7-12;Q7KZI7-10;F5H4F6;F5H6N2;F5H4J8	E9PC69;Q7KZI7;Q7KZI7-14;Q7KZI7-16;Q7KZI7-8;Q7KZI7-4;Q7KZI7-13;Q7KZI7-15;Q7KZI7-9;Q7KZI7-3;Q7KZI7-6;Q7KZI7-11;E7ETY4;Q7KZI7-7;Q7KZI7-2;Q7KZI7-5;Q7KZI7-12;Q7KZI7-10	Serine/threonine-protein kinase MARK2	MARK2	Color [DarkGray]	1	4					18	18	13	35.3	35.3	29.2	86.69	0	83.288	727350000	64	26.5087	26.0296	26.7971	26.2639	26.733	26.1038
+	2.87646	-6.39477	P30462;P30475;Q95365;P18463;A0A140T9S9;A0A140T9H3;A0A140T9G0;A0A140T9A9	P30462;P30475;Q95365;P18463	HLA class I histocompatibility antigen, B-14 alpha chain;HLA class I histocompatibility antigen, B-39 alpha chain;HLA class I histocompatibility antigen, B-38 alpha chain;HLA class I histocompatibility antigen, B-37 alpha chain	HLA-B	Color [DarkGray]	1	4					14	6	0	40.3	24.3	0	40.358	0	50.543	399170000	19	18.3699	26.4179	19.8163	25.8634	21.0836	26.1729
	0.527282	0.2526	Q9NTJ3;E9PD53;Q9NTJ3-2;C9JR83;C9JVD8;C9J578;C9J9E4	Q9NTJ3;E9PD53;Q9NTJ3-2	Structural maintenance of chromosomes protein 4;Structural maintenance of chromosomes protein	SMC4	Color [DarkGray]	1	4					14	14	14	11.5	11.5	11.5	147.18	0	26.642	182650000	25	24.8333	24.4746	24.2606	24.3923	24.5796	24.0489
	0.792381	1.82422	Q96I99;E9PDQ8;Q96I99-2	Q96I99;E9PDQ8;Q96I99-2	Succinyl-CoA ligase [GDP-forming] subunit beta, mitochondrial	SUCLG2	Color [DarkGray]	1	4					1	1	1	2.3	2.3	2.3	46.51	0	4.2712	16048000	2	21.6905	18.5705	21.5965	21.8815	21.4798	18.8421
+	3.93223	-6.3702	Q6P9G4;A0A087WZ54	Q6P9G4;A0A087WZ54	Transmembrane protein 154	TMEM154	Color [DarkGray]	1	4					3	3	3	23.5	23.5	23.5	20.498	0	8.9119	195680000	5	18.6007	25.3715	18.2125	25.1137	19.6037	25.0423
+	4.47748	-6.36872	Q16651;Q16651-2;H3BVC8;H3BUJ8	Q16651;Q16651-2	Prostasin;Prostasin light chain;Prostasin heavy chain	PRSS8	Color [DarkGray]	1	4					4	4	4	18.4	18.4	18.4	36.431	0	14.704	253550000	7	18.9234	25.888	18.9344	25.3977	19.7208	25.3991
+	5.32603	-6.33745	Q96J84-2;Q96J84;B4DN67;Q5W0G0;Q96J84-3;Q5W0F9	Q96J84-2;Q96J84;B4DN67;Q5W0G0;Q96J84-3;Q5W0F9	Kin of IRRE-like protein 1	KIRREL	Color [DarkGray]	1	4					12	12	12	25.1	25.1	25.1	85.048	0	84.309	274340000	21	19.4891	25.9825	19.361	25.4858	19.137	25.5312
	0.469613	1.92395	Q9UNP9;E9PKY5;E9PEQ6;Q9UNP9-2;Q9UNP9-3	Q9UNP9;E9PKY5;E9PEQ6;Q9UNP9-2;Q9UNP9-3	Peptidyl-prolyl cis-trans isomerase E;Peptidyl-prolyl cis-trans isomerase	PPIE	Color [DarkGray]	1	4					1	1	1	3	3	3	33.43	0	2.7555	176400000	6	24.6567	19.274	24.1441	24.7035	25.242	24.2935
	0.0222703	0.00987625	O75694;E9PF10;O75694-2	O75694;E9PF10;O75694-2	Nuclear pore complex protein Nup155	NUP155	Color [DarkGray]	1	4					1	1	1	1.1	1.1	1.1	155.2	0	5.3435	21072000	1	21.1525	21.1186	21.4432	21.118	21.0898	21.4193
	0.228892	-0.139194	Q9Y4P3;E9PF19;Q96E41;F8WCR3;F8WDI9;A0A087WXC6	Q9Y4P3;E9PF19;Q96E41	Transducin beta-like protein 2	TBL2	Color [DarkGray]	1	4					9	9	9	24.6	24.6	24.6	49.797	0	30.044	187940000	24	23.8501	24.4799	24.558	24.4163	24.5643	24.4938
+	4.20992	-6.29872	O15031;E2PU09;A6QRH1;A6QRG9;A0A087WU36;H0Y6J7	O15031	Plexin-B2	PLXNB2	Color [DarkGray]	1	4					36	36	36	23.6	23.6	23.6	205.12	0	181.51	1008200000	77	21.1559	27.9784	20.7972	27.4359	21.6093	27.0443
	0.941947	0.300659	Q13427;E9PG73;C9JN15;C9JM79;Q13427-2	Q13427;E9PG73;C9JN15;C9JM79;Q13427-2	Peptidyl-prolyl cis-trans isomerase G;Peptidyl-prolyl cis-trans isomerase	PPIG	Color [DarkGray]	1	4					2	2	2	3.1	3.1	3.1	88.616	0	5.376	28918000	4	21.9455	21.5203	21.7257	21.3724	21.9401	21.8166
	0.263177	0.349348	P78332;E9PGM9;P52756;F8WCA5;P78332-3;P78332-2	P78332;E9PGM9;P52756;F8WCA5;P78332-3;P78332-2	RNA-binding protein 6;RNA-binding protein 5	RBM6;RBM5	Color [DarkGray]	1	4					2	2	2	1.5	1.5	1.5	128.64	0.0048006	1.9232	18431000	2	20.996	21.2254	21.6364	19.9137	21.0491	21.4943
	1.10108	0.350873	Q15418;Q15418-2;E9PGT3;Q15418-4;Q15418-3;Q15349;Q5SVM7;Q5SVM6;B7Z3B5;F2Z2J1;Q15349-3;Q15349-2;Q9UK32;E9PAN7;B1AXG1;Q9UK32-2;Q6P0Q8;Q96GX5;O60307;Q9Y2H9;Q96GX5-2;E9PMM7;D6R910;V9GXZ1;E7ERL6;Q96GX5-3;Q6P0Q8-2	Q15418;Q15418-2;E9PGT3;Q15418-4;Q15418-3	Ribosomal protein S6 kinase alpha-1;Ribosomal protein S6 kinase	RPS6KA1	Color [DarkGray]	1	4					21	21	16	39.7	39.7	30.6	82.722	0	63.618	633650000	78	26.3484	25.7624	26.2183	26.0179	26.4771	26.2109
+	3.02732	-6.27849	P35556;A0A087WYV8;D6RJI3;P35556-2;E9PHW4;A0A087WV40;P35555;F6U495	P35556;A0A087WYV8;D6RJI3;P35556-2	Fibrillin-2	FBN2	Color [DarkGray]	1	4					19	19	18	8.5	8.5	7.9	314.77	0	59.51	331060000	32	20.8987	26.3492	19.1756	25.289	18.8173	26.0889
+	2.49136	-6.26191	P18564;E9PEE8;A0A087WXP3;P18564-2	P18564;E9PEE8;A0A087WXP3;P18564-2	Integrin beta-6;Integrin beta	ITGB6	Color [DarkGray]	1	4					18	18	18	28.6	28.6	28.6	85.935	0	115.27	1991500000	53	20.3244	28.7855	22.8642	28.2559	23.5472	28.4803
	0.370929	-0.451161	E9PHI4;O94901-9;H0Y6N5;O94901;H7C3X3;H7C2K3;H0Y742;O94901-6;O94901-5;O94901-8	E9PHI4;O94901-9;H0Y6N5;O94901;H7C3X3;H7C2K3;H0Y742;O94901-6;O94901-5;O94901-8	SUN domain-containing protein 1	SUN1	Color [DarkGray]	1	4					2	2	2	3.6	3.6	3.6	91.112	0	8.2647	26882000	8	21.9906	21.6261	20.2869	21.7909	21.5077	21.7218
+	2.27746	-6.22599	Q14766;C9JD84;E7EV71;Q14766-3;Q14766-2;Q14766-5;Q14766-4;H7C2H7;C9JDW2;H7BZ76;H7C0I7;H7C4L5;H0YCX6	Q14766;C9JD84;E7EV71;Q14766-3;Q14766-2;Q14766-5;Q14766-4	Latent-transforming growth factor beta-binding protein 1	LTBP1	Color [DarkGray]	1	4					15	15	14	12.8	12.8	12.3	186.79	0	62.08	193030000	25	16.9739	26.3229	18.9303	24.0642	19.7364	23.9315
	0.798141	0.581542	Q15031;E9PHM2	Q15031;E9PHM2	Probable leucine--tRNA ligase, mitochondrial	LARS2	Color [DarkGray]	1	4					1	1	1	0.9	0.9	0.9	101.97	0.035738	0.91495	14724000	2	21.4377	20.0118	20.7628	20.9573	21.0122	20.4989
	0.338497	-0.450963	O43491;O43491-4;I6L9B1;E9PII3;E9PK52;E9PHY5;O43491-2;O43491-3;Q9Y2J2;Q9Y2J2-2;J3QS55;B2RB02;A8K968;A0A0A0MRA8;Q9Y2J2-3;Q9Y2J2-4	O43491;O43491-4;I6L9B1;E9PII3;E9PK52;E9PHY5;O43491-2;O43491-3;Q9Y2J2;Q9Y2J2-2;J3QS55;B2RB02;A8K968;A0A0A0MRA8;Q9Y2J2-3;Q9Y2J2-4	Band 4.1-like protein 2;Band 4.1-like protein 3;Band 4.1-like protein 3, N-terminally processed	EPB41L2;EPB41L3	Color [DarkGray]	1	4					2	2	2	2.6	2.6	2.6	112.59	0.00077942	2.5107	23332000	1	19.9714	21.6365	21.8007	21.4245	21.0887	21.1528
	0.0126551	-0.00591787	Q9H061;E9PIH8;E9PI90	Q9H061;E9PIH8;E9PI90	Transmembrane protein 126A	TMEM126A	Color [DarkGray]	1	4					1	1	1	5.1	5.1	5.1	21.527	0	2.896	22891000	3	21.5707	21.5624	21.3779	21.1958	21.181	21.3893
	0.00507308	-0.00289917	Q969G5;E9PIE3	Q969G5;E9PIE3	Protein kinase C delta-binding protein	PRKCDBP	Color [DarkGray]	1	4					3	3	3	15.7	15.7	15.7	27.701	0	12.645	83641000	8	22.9766	23.0641	23.5219	23.403	23.173	23.2131
	0.651253	1.03944	Q13206;E9PIF2	Q13206;E9PIF2	Probable ATP-dependent RNA helicase DDX10	DDX10	Color [DarkGray]	1	4					1	1	1	1.7	1.7	1.7	100.89	0.04433	0.81551	10634000	2	21.6555	20.7653	20.8793	20.8691	20.9968	18.7789
+	3.04568	-6.20934	Q92626;H7C1W1;Q92626-2;H7C300;C9J4I9;H7C3W2	Q92626	Peroxidasin homolog	PXDN	Color [DarkGray]	1	4					29	29	29	29.8	29.8	29.8	165.27	0	152.88	590390000	59	20.2707	27.3766	20.1993	25.1144	20.3898	26.9969
	1.07716	-0.818986	Q5BJD5;E9PJ42;Q5BJD5-3;Q5BJD5-2	Q5BJD5;E9PJ42;Q5BJD5-3;Q5BJD5-2	Transmembrane protein 41B	TMEM41B	Color [DarkGray]	1	4					1	1	1	6.5	6.5	6.5	32.513	0	9.3985	249900000	12	24.3302	25.7259	24.3118	24.8961	24.0769	24.5538
+	2.25414	-6.207	Q08722;Q08722-3;Q08722-2;Q08722-4;H7BYS8	Q08722;Q08722-3;Q08722-2;Q08722-4	Leukocyte surface antigen CD47	CD47	Color [DarkGray]	1	4					4	4	4	11.8	11.8	11.8	35.213	0	7.3729	724600000	10	22.6613	27.0799	18.748	27.0585	21.216	27.1079
	0.0349785	-0.0569878	P54105;E9PMI6;E9PJF4;J3KN38	P54105;E9PMI6;E9PJF4;J3KN38	Methylosome subunit pICln	CLNS1A	Color [DarkGray]	1	4					1	1	1	5.5	5.5	5.5	26.215	0	4.0751	18469000	2	21.0308	20.0259	21.0889	21.3594	20.9654	21.8709
	1.61879	-0.644235	P29692;E9PK01;P29692-2;E9PRY8;P29692-3;A0A087X1X7;P29692-4;E9PQ49;E9PI39;E9PQZ1;E9PL71;E9PPR1;E9PL12;H0YE58;E9PMW7;H0YE72;E9PIZ1;H0YCK7;E9PN91;E9PK06;E9PK72;E9PKK3;E9PJD0;E9PNW6;E9PQC9	P29692;E9PK01;P29692-2;E9PRY8;P29692-3;A0A087X1X7;P29692-4;E9PQ49;E9PI39;E9PQZ1;E9PL71;E9PPR1;E9PL12	Elongation factor 1-delta	EEF1D	Color [DarkGray]	1	4					15	15	11	50.5	50.5	43.4	31.121	0	89.521	1666400000	75	27.4516	27.9553	26.9015	27.7133	27.0812	27.6985
	1.6761	0.624838	Q96KG9;E9PPN3;E9PS17;E9PK59;Q96KG9-5;Q96KG9-3;Q96KG9-4;Q96KG9-6;Q96KG9-2;A0A0A0MQX4;H0YCI6;H0YDH0	Q96KG9;E9PPN3;E9PS17;E9PK59;Q96KG9-5;Q96KG9-3;Q96KG9-4;Q96KG9-6;Q96KG9-2;A0A0A0MQX4	N-terminal kinase-like protein	SCYL1	Color [DarkGray]	1	4					3	3	3	5.6	5.6	5.6	89.63	0	4.5203	51451000	3	22.7424	22.414	22.8468	21.969	23.0505	22.3822
	0.13753	-0.160943	Q5H9R7;H0YEN2;E9PQP7;H7BXH2;E9PKF6;Q5H9R7-3;Q5H9R7-4;Q5H9R7-6;Q5H9R7-2;Q5H9R7-5	Q5H9R7;H0YEN2;E9PQP7;H7BXH2;E9PKF6;Q5H9R7-3;Q5H9R7-4;Q5H9R7-6;Q5H9R7-2;Q5H9R7-5	Serine/threonine-protein phosphatase 6 regulatory subunit 3	PPP6R3	Color [DarkGray]	1	4					1	1	1	1.6	1.6	1.6	97.668	0	4.631	8649400	1	20.3707	20.9867	20.1806	20.1911	19.7707	19.627
	0.449369	-0.109973	Q99873;E9PKG1;H7C2I1;Q99873-3;Q99873-2;Q99873-4;A0A087X1W2;E9PIX6;E9PQ98;E9PNR9;H0YDE4;Q9NR22;Q9NR22-2;E9PMW9	Q99873;E9PKG1;H7C2I1;Q99873-3;Q99873-2;Q99873-4;A0A087X1W2	Protein arginine N-methyltransferase 1	PRMT1	Color [DarkGray]	1	4					11	11	11	36.6	36.6	36.6	41.515	0	36.723	320650000	27	24.9334	25.2722	25.1979	25.2829	25.2339	25.1399
	0.822905	-0.932974	O00217;H0YDT4;E9PN51;F8W9K7;E9PKH6;E9PPW7	O00217;H0YDT4;E9PN51;F8W9K7;E9PKH6;E9PPW7	NADH dehydrogenase [ubiquinone] iron-sulfur protein 8, mitochondrial	NDUFS8	Color [DarkGray]	1	4					1	1	1	3.8	3.8	3.8	23.705	0.0026596	2.2119	33264000	6	20.4231	21.7428	21.1262	22.4159	22.0907	22.2802
	0.216485	0.361528	P17480;P17480-2;E9PKP7	P17480;P17480-2;E9PKP7	Nucleolar transcription factor 1	UBTF	Color [DarkGray]	1	4					6	6	6	8.4	8.4	8.4	89.405	0	12.083	98476000	7	22.5779	22.9672	24.4881	23.9207	23.7934	22.8869
+	3.44811	-6.09106	O60568;H7C2V1;H7C2S8;H7C0B8;C9JIX5;H7C2A8;C9JU11	O60568	Procollagen-lysine,2-oxoglutarate 5-dioxygenase 3	PLOD3	Color [DarkGray]	1	4					34	34	34	54.3	54.3	54.3	84.784	0	243.24	3219200000	136	22.3597	29.7434	23.6291	28.3778	23.0817	29.2226
+	3.88281	-6.07498	Q9P121;Q9P121-3;Q9P121-2;Q9P121-4;F6WFR7;F8W8Y1;F8VTR5;H7BZ62	Q9P121;Q9P121-3;Q9P121-2;Q9P121-4;F6WFR7;F8W8Y1	Neurotrimin	NTM	Color [DarkGray]	1	4					6	6	6	26.7	26.7	26.7	37.971	0	43.171	170150000	14	19.266	25.4088	19.2737	24.6506	18.2063	24.9115
	1.21257	0.86475	P55786;E9PLK3;P55786-2;A6NEC2;E9PP11;H0YDG0;H0YCQ5;E9PJY4;E9PPD4;A6NEC2-3;A6NEC2-2	P55786;E9PLK3;P55786-2	Puromycin-sensitive aminopeptidase	NPEPPS	Color [DarkGray]	1	4					10	10	10	10.3	10.3	10.3	103.28	0	22.853	154210000	18	24.2318	23.1594	24.3479	23.9328	24.9643	23.8576
	1.16089	-0.542308	O75534;E9PLT0;O75534-2;O75534-3;O75534-4;E9PJK7;E9PNG3	O75534;E9PLT0;O75534-2;O75534-3;O75534-4	Cold shock domain-containing protein E1	CSDE1	Color [DarkGray]	1	4					7	7	7	9.5	9.5	9.5	88.884	0	20.543	95551000	13	22.934	23.8831	22.9985	23.2721	23.3246	23.7288
	0.783263	-1.11552	Q5T9L3;Q5T9L3-2;E9PM62;E9PKJ0;Q7Z430;E9PJW4;H0YDL2;E9PQK1;H0YCG9;Q5T9L3-3	Q5T9L3;Q5T9L3-2;E9PM62;E9PKJ0;Q7Z430;E9PJW4;H0YDL2;E9PQK1;H0YCG9;Q5T9L3-3	Protein wntless homolog	WLS	Color [DarkGray]	1	4					2	2	2	3.9	3.9	3.9	62.253	0.00078678	2.5936	25600000	1	19.3785	21.3985	21.1639	21.571	21.2631	22.1826
	0.383722	-0.859589	O95159;E9PMQ3;E9PQ47;E9PNY1;H0YCU8;E9PJX1;E9PJ47;E9PQA5	O95159;E9PMQ3;E9PQ47;E9PNY1;H0YCU8;E9PJX1;E9PJ47;E9PQA5	Zinc finger protein-like 1	ZFPL1	Color [DarkGray]	1	4					2	2	2	7.4	7.4	7.4	34.114	0	3.8594	27123000	4	22.1384	21.9709	19.0373	21.2318	21.1825	21.7343
+	2.3607	-6.06439	P01137;M0R2S0	P01137	Transforming growth factor beta-1;Latency-associated peptide	TGFB1	Color [DarkGray]	1	4					11	11	11	37.7	37.7	37.7	44.341	0	55.476	329800000	23	19.1973	26.7722	18.6297	23.8156	20.516	25.9484
	0.153233	-0.464661	P37268;E9PNM1;P37268-4;P37268-3;P37268-2;E9PS69;E9PJG4;P37268-5	P37268;E9PNM1;P37268-4;P37268-3;P37268-2;E9PS69	Squalene synthase	FDFT1	Color [DarkGray]	1	4					5	5	5	11.8	11.8	11.8	48.115	0	18.491	116820000	12	22.8577	21.2382	22.6344	24.2708	23.418	24.795
	0.599899	0.153223	Q13671;E9PNR2;Q13671-2	Q13671;E9PNR2;Q13671-2	Ras and Rab interactor 1	RIN1	Color [DarkGray]	1	4					3	3	3	5	5	5	84.098	0	5.1612	35152000	3	22.1183	22.0576	21.9407	21.8592	22.022	21.7046
+	4.20521	-6.05617	O15230;O15230-2;A0A087WYH7	O15230	Laminin subunit alpha-5	LAMA5	Color [DarkGray]	1	4					71	70	70	24.7	24.4	24.4	399.73	0	323.31	1603200000	128	22.4748	28.6309	22.1399	27.6744	21.7617	28.2397
	0.0825724	0.112965	Q9NPD3;E9PPI9	Q9NPD3;E9PPI9	Exosome complex component RRP41	EXOSC4	Color [DarkGray]	1	4					2	2	2	9.8	9.8	9.8	26.383	0	6.0831	24711000	3	20.9775	20.8691	21.6098	22.1531	21.9884	21.2146
	0.939446	1.5086	Q6VY07;H0YF56;E9PPK2;Q6VY07-2	Q6VY07;H0YF56;E9PPK2;Q6VY07-2	Phosphofurin acidic cluster sorting protein 1	PACS1	Color [DarkGray]	1	4					1	1	1	1.6	1.6	1.6	104.9	0.0007902	2.6404	9407400	1	22.1223	20.0041	20.4839	19.7702	20.2208	18.5269
	0.137127	0.196444	Q9UHD1;E9PPQ5;Q9UHD1-2;E9PIZ4;E9PSD5	Q9UHD1;E9PPQ5;Q9UHD1-2;E9PIZ4;E9PSD5	Cysteine and histidine-rich domain-containing protein 1	CHORDC1	Color [DarkGray]	1	4					2	2	2	10.2	10.2	10.2	37.489	0	3.4974	53417000	4	22.2154	23.1834	22.3408	21.8651	23.3435	22.2618
	0.929334	-2.20722	Q9UK41;E9PQR7;Q9UK41-2	Q9UK41;E9PQR7;Q9UK41-2	Vacuolar protein sorting-associated protein 28 homolog	VPS28	Color [DarkGray]	1	4					2	2	2	13.6	13.6	13.6	25.425	0	5.9379	21586000	3	20.906	21.5459	17.4354	21.264	20.2097	22.3627
+	2.75628	-6.05051	Q9UBR2	Q9UBR2	Cathepsin Z	CTSZ	Color [DarkGray]	1	4					5	5	5	23.1	23.1	23.1	33.868	0	20.744	155470000	12	19.2045	25.0834	17.2738	24.7266	19.9912	24.811
+	2.98089	-6.0416	Q9NV96;Q9NV96-2;Q9NV96-3;Q3MIR4;E5RG19	Q9NV96;Q9NV96-2;Q9NV96-3	Cell cycle control protein 50A	TMEM30A	Color [DarkGray]	1	4					7	7	7	19.1	19.1	19.1	40.683	0	66.046	149970000	16	19.9728	25.0165	17.7967	24.1902	18.3767	25.0643
	1.60838	-1.06399	Q01628;E9PS44;Q01629;P13164;H7BYV1;E9PQN9	Q01628;E9PS44;Q01629;P13164;H7BYV1;E9PQN9	Interferon-induced transmembrane protein 3;Interferon-induced transmembrane protein 2;Interferon-induced transmembrane protein 1	IFITM3;IFITM2;IFITM1	Color [DarkGray]	1	4					2	2	2	30.8	30.8	30.8	14.632	0	16.443	106790000	6	23.3765	23.7957	22.3573	24.027	22.8894	23.9925
+	5.55795	-6.03501	P30530;P30530-2;M0R0W6	P30530;P30530-2;M0R0W6	Tyrosine-protein kinase receptor UFO;Receptor protein-tyrosine kinase	AXL	Color [DarkGray]	1	4					11	11	11	15.3	15.3	15.3	98.335	0	39.622	338290000	28	19.9378	26.2556	20.1309	25.8156	19.8341	25.9366
	0.711427	-0.237719	Q9NVD7;J3KNQ4;E9PS97	Q9NVD7;J3KNQ4;E9PS97	Alpha-parvin	PARVA	Color [DarkGray]	1	4					1	1	1	3.8	3.8	3.8	42.243	0	4.4513	25133000	2	21.3032	21.4925	21.3803	21.3754	21.3467	21.8754
	0.738725	0.4116	O15027;J3KNL6;F1T0I1;O15027-2;O15027-4;O15027-3;O15027-5;X6RGP5;Q8N9G1;A0A0C4DH09	O15027;J3KNL6;F1T0I1;O15027-2;O15027-4;O15027-3;O15027-5	Protein transport protein Sec16A	SEC16A	Color [DarkGray]	1	4					5	5	5	4.4	4.4	4.4	233.51	0	12.3	507950000	12	25.9245	25.9494	25.998	25.1571	26.204	25.7853
	0.248438	0.25433	Q86VI3;F2Z2E2	Q86VI3;F2Z2E2	Ras GTPase-activating-like protein IQGAP3	IQGAP3	Color [DarkGray]	1	4					8	7	7	6	5.5	5.5	184.7	0	8.7962	87679000	11	23.2964	23.942	23.6512	22.8171	23.3141	22.7396
	0.702116	-1.08656	Q86SR1;F2Z2M7;Q86SR1-3;Q86SR1-2	Q86SR1;F2Z2M7;Q86SR1-3;Q86SR1-2	Polypeptide N-acetylgalactosaminyltransferase 10	GALNT10	Color [DarkGray]	1	4					1	1	1	1.3	1.3	1.3	68.991	0.0026606	2.2251	15043000	1	20.2306	22.1467	19.1673	20.6485	20.9823	20.8447
	0.422176	0.96065	Q96DA6;G5E9V2;F2Z3A7;Q96DA6-2	Q96DA6;G5E9V2;F2Z3A7;Q96DA6-2	Mitochondrial import inner membrane translocase subunit TIM14	DNAJC19	Color [DarkGray]	1	4					2	2	2	12.9	12.9	12.9	12.498	0.013222	1.3621	9883600	2	22.3767	19.1264	20.1533	20.9078	19.8296	19.4434
	1.66921	-1.35753	P61165;F5GWH5	P61165;F5GWH5	Transmembrane protein 258	TMEM258	Color [DarkGray]	1	4					1	1	1	10.1	10.1	10.1	9.0788	0.0033822	2.1121	20813000	3	20.5556	21.3209	19.6114	21.6482	20.636	21.9065
	1.26264	-0.784215	O00233;F5H5V4;F5GX23;J3KN29;O00233-2;F5H169;F5H7X1;O00233-3	O00233;F5H5V4;F5GX23;J3KN29;O00233-2;F5H169;F5H7X1	26S proteasome non-ATPase regulatory subunit 9	PSMD9	Color [DarkGray]	1	4					6	6	6	28.7	28.7	28.7	24.682	0	12.217	100200000	12	23.3313	23.6608	22.3939	23.5979	23.0612	23.8804
	0.633754	-0.948676	Q9HBH0;F5GXB1;Q9HBH0-2	Q9HBH0;F5GXB1;Q9HBH0-2	Rho-related GTP-binding protein RhoF	RHOF	Color [DarkGray]	1	4					2	2	2	19.4	19.4	19.4	23.625	0	5.9663	19190000	4	21.4159	21.2971	19.6395	20.5693	19.7623	21.7973
+	2.66511	-6.0284	Q13563;Q13563-3;Q13563-5;Q13563-2;Q13563-4;B4DFN3	Q13563;Q13563-3;Q13563-5;Q13563-2;Q13563-4	Polycystin-2	PKD2	Color [DarkGray]	1	4					11	11	11	14.2	14.2	14.2	109.69	0	34.612	156570000	17	18.5813	25.7086	19.707	23.6046	17.6095	24.6698
	0.415283	-1.35204	Q9NQ90;F5GXT3;Q9NQ90-2	Q9NQ90;F5GXT3;Q9NQ90-2	Anoctamin-2;Anoctamin	ANO2	Color [DarkGray]	1	4					2	2	2	2.3	2.3	2.3	113.97	0.0036996	1.9592	42928000	4	18.4075	22.7207	22.6636	22.5006	22.4257	22.3316
	0.547293	0.409101	P61803;F5GXX5;F5H895;A0A0B4J239	P61803;F5GXX5;F5H895;A0A0B4J239	Dolichyl-diphosphooligosaccharide--protein glycosyltransferase subunit DAD1	DAD1	Color [DarkGray]	1	4					3	3	3	28.3	28.3	28.3	12.497	0	12.441	108340000	10	24.3083	23.1661	23.2215	23.4274	23.801	23.5099
	1.07322	0.430207	Q99623;F5GY37;J3KPX7;F5GWA7;Q99623-2;F5H3X6;F5H0C5;F5H2D2;U3KPZ5	Q99623;F5GY37;J3KPX7;F5GWA7;Q99623-2;F5H3X6	Prohibitin-2	PHB2	Color [DarkGray]	1	4					17	17	17	60.9	60.9	60.9	33.296	0	92.764	2839200000	94	28.785	28.4324	28.4299	27.9774	28.467	27.9814
	2.96164	0.636651	Q16531;F5GY55;F5H2L3;Q16531-2;F5GWI0;F5GZY8;F5GYG8;F5H198	Q16531;F5GY55	DNA damage-binding protein 1	DDB1	Color [DarkGray]	1	4					17	17	17	21.8	21.8	21.8	126.97	0	50.563	403490000	34	25.7662	25.2489	25.9347	25.1419	25.9232	25.3234
	1.83648	0.967976	Q96FW1;F5GYN4;J3KR44;F5H6Q1;F5GYJ8;F5H3F0;Q96FW1-2	Q96FW1;F5GYN4;J3KR44;F5H6Q1;F5GYJ8;F5H3F0;Q96FW1-2	Ubiquitin thioesterase OTUB1	OTUB1	Color [DarkGray]	1	4					3	3	3	12.5	12.5	12.5	31.284	0	6.2736	69797000	6	23.1455	22.2929	23.8529	22.673	23.3969	22.5255
+	4.76507	-6.01385	P55290;A0A0A0MTR1;P55290-4;A0A087X0X6;P55290-3;P55290-2;P55290-5;A0A087WZG7	P55290;A0A0A0MTR1;P55290-4	Cadherin-13	CDH13	Color [DarkGray]	1	4					5	5	5	7.2	7.2	7.2	78.286	0	20.709	142190000	11	19.0992	25.0986	18.5773	24.6889	18.5722	24.5028
+	3.38118	-5.9643	Q02388;Q02388-2;C9JBL3	Q02388;Q02388-2	Collagen alpha-1(VII) chain	COL7A1	Color [DarkGray]	1	4					32	32	32	17.6	17.6	17.6	295.22	0	134.8	650070000	54	20.6936	27.5337	21.7724	26.53	20.2815	26.5767
	0.171654	-0.115918	Q15286;F5H157;Q15286-2	Q15286;F5H157	Ras-related protein Rab-35	RAB35	Color [DarkGray]	1	4					3	3	3	16.9	16.9	16.9	23.025	0	7.546	81549000	6	23.2343	23.022	23.4259	23.1878	22.7305	23.5287
	0.204637	-0.211286	Q14165;F5H1S8;H0YG07;F5GX14	Q14165;F5H1S8;H0YG07;F5GX14	Malectin	MLEC	Color [DarkGray]	1	4					4	4	4	19.5	19.5	19.5	32.233	0	10.296	80648000	10	23.1745	23.7544	22.4798	22.7578	23.3892	23.1652
+	4.63983	-5.96184	Q99650;Q99650-2;H0Y8W9;H0YAD1	Q99650	Oncostatin-M-specific receptor subunit beta	OSMR	Color [DarkGray]	1	4					12	12	12	18.7	18.7	18.7	110.51	0	56.543	332240000	30	20.0592	26.2714	19.6422	25.5347	20.1523	25.9331
+	3.84121	-5.9606	P07602;C9JIZ6;P07602-2;P07602-3;Q5BJH1;A0A0J9YXB8	P07602;C9JIZ6;P07602-2;P07602-3;Q5BJH1	Prosaposin;Saposin-A;Saposin-B-Val;Saposin-B;Saposin-C;Saposin-D	PSAP	Color [DarkGray]	1	4					27	27	27	54.2	54.2	54.2	58.112	0	192.74	4716900000	103	23.0703	30.2009	23.9962	29.3697	24.1281	29.5057
	0.357118	-1.30788	Q15436;Q15437;G3V4V1;G3V1W4;G3V3G5;G3V2R6;Q5QPE2;F5H365	Q15436;Q15437;G3V4V1;G3V1W4;G3V3G5;G3V2R6;Q5QPE2;F5H365	Protein transport protein Sec23A;Protein transport protein Sec23B	SEC23A;SEC23B	Color [DarkGray]	1	4					1	1	1	1.6	1.6	1.6	86.16	0	3.5199	31014000	3	17.5917	22.0596	22.13	22.0433	22.1786	21.721
	0.151953	0.316639	P52566;F5H3P3;H0YGX7	P52566;F5H3P3;H0YGX7	Rho GDP-dissociation inhibitor 2	ARHGDIB	Color [DarkGray]	1	4					1	1	1	3.5	3.5	3.5	22.988	0.012242	1.4079	4594500	3	20.9312	20.2649	19.4304	19.6314	18.9986	18.5141
	0.51783	-1.33777	Q99816;F5H442;Q99816-2	Q99816;F5H442;Q99816-2	Tumor susceptibility gene 101 protein	TSG101	Color [DarkGray]	1	4					1	1	1	2.6	2.6	2.6	43.944	0.028003	1.0665	15985000	2	17.9092	20.9799	21.7355	21.7261	20.0445	20.9964
	0.120102	-0.0870692	P55209;F8VY35;F5H4R6;H0YIV4;P55209-2;F8W020;F8W118;F8VXI6;F8VUX1;F8VV59;F8W0J6;F8VRJ2;H0YH88;H0YHC3;F8W543;B7Z9C2;P55209-3;F8VVB5	P55209;F8VY35;F5H4R6;H0YIV4;P55209-2;F8W020;F8W118;F8VXI6;F8VUX1;F8VV59;F8W0J6;F8VRJ2;H0YH88;H0YHC3;F8W543;B7Z9C2;P55209-3;F8VVB5	Nucleosome assembly protein 1-like 1	NAP1L1	Color [DarkGray]	1	4					7	5	5	25.6	22.8	22.8	45.374	0	61.456	368540000	26	25.4559	25.164	24.8467	25.2557	25.5212	25.6653
+	2.30024	-5.93117	Q9Y6M5	Q9Y6M5	Zinc transporter 1	SLC30A1	Color [DarkGray]	1	4					10	10	10	25.2	25.2	25.2	55.299	0	53.173	426600000	19	21.6473	27.2552	19.8979	25.3283	18.6933	25.4484
	1.85392	0.826319	Q8N684;F5H669;Q8N684-2;Q8N684-3;J3QT54;F5H6M0;F5H047	Q8N684;F5H669;Q8N684-2;Q8N684-3	Cleavage and polyadenylation specificity factor subunit 7	CPSF7	Color [DarkGray]	1	4					7	7	7	17.6	17.6	17.6	52.049	0	11.719	67003000	14	23.2407	22.3387	23.6058	22.7699	23.1298	22.3888
	0.671368	0.197836	O00159;O00159-3;F5H6E2;I3L501	O00159;O00159-3;F5H6E2	Unconventional myosin-Ic	MYO1C	Color [DarkGray]	1	4					48	48	1	50	50	0.9	121.68	0	224.08	3064600000	205	28.5302	28.1229	28.4199	28.4969	28.6692	28.406
+	2.8074	-5.92501	Q13438;Q13438-2;Q13438-7;Q13438-4;Q13438-6;Q13438-5;Q13438-3;Q13438-8;B4E321;F8W1V2;F8VZI7;F8W0R2;F8W1N0	Q13438;Q13438-2;Q13438-7;Q13438-4;Q13438-6;Q13438-5;Q13438-3;Q13438-8;B4E321	Protein OS-9	OS9	Color [DarkGray]	1	4					12	12	12	23.8	23.8	23.8	75.561	0	42.799	200310000	28	20.6033	25.7608	18.8817	24.7122	18.2312	25.0183
	0.426417	-0.275055	Q03426;F5H8H2;A0A0B4J236;F5H092	Q03426;F5H8H2;A0A0B4J236;F5H092	Mevalonate kinase	MVK	Color [DarkGray]	1	4					2	2	2	8.8	8.8	8.8	42.45	0	5.7878	32571000	5	22.2761	22.1595	21.4978	22.0393	21.4765	21.8768
+	4.28468	-5.91193	Q9Y639;Q9UFM8;Q9Y639-3;Q9Y639-1;Q9Y639-4;Q9Y639-5;H3BU51;H3BQ94	Q9Y639;Q9UFM8;Q9Y639-3;Q9Y639-1;Q9Y639-4;Q9Y639-5	Neuroplastin	NPTN;DKFZp566H1924	Color [DarkGray]	1	4					8	8	8	18.8	18.8	18.8	44.387	0	39.303	1006400000	34	22.0111	27.8556	21.3692	27.0312	21.4182	27.6475
+	2.18839	-5.90998	P38571;A0A0A0MT32;P38571-2;Q5T073	P38571;A0A0A0MT32;P38571-2;Q5T073	Lysosomal acid lipase/cholesteryl ester hydrolase	LIPA	Color [DarkGray]	1	4					4	4	4	14.5	14.5	14.5	45.418	0	20.284	209450000	11	17.339	25.5627	21.0314	24.4493	19.4981	25.5865
	1.11687	1.10982	Q9HC38;Q9HC38-2;I3L3Q4;F6TLX2;Q9HC38-3	Q9HC38;Q9HC38-2;I3L3Q4;F6TLX2;Q9HC38-3	Glyoxalase domain-containing protein 4	GLOD4	Color [DarkGray]	1	4					1	1	1	3.2	3.2	3.2	34.793	0.0071352	1.5965	10289000	1	21.0475	20.2567	20.5258	19.3197	21.6772	20.3446
	0.0628709	0.0340951	Q9BY77;Q9BY77-2;Q6R954;F8WEE2;Q8WUT1;F8WCX5;F6VRR5	Q9BY77;Q9BY77-2;Q6R954;F8WEE2;Q8WUT1;F8WCX5;F6VRR5	Polymerase delta-interacting protein 3	POLDIP3;PDIP46	Color [DarkGray]	1	4					1	1	1	3.1	3.1	3.1	46.089	0.0051188	1.8487	17919000	1	20.9637	21.1746	21.3753	21.1212	20.8803	20.8211
+	4.45447	-5.85106	Q14118	Q14118	Dystroglycan;Alpha-dystroglycan;Beta-dystroglycan	DAG1	Color [DarkGray]	1	4					12	12	12	18	18	18	97.44	0	32.927	294100000	26	19.3852	25.8958	20.159	25.691	20.2926	25.8031
	0.289841	-0.269505	Q9Y6D0;F6XHT0	Q9Y6D0;F6XHT0	Selenoprotein K	SELK	Color [DarkGray]	1	4					2	2	2	14.9	14.9	14.9	10.645	0	3.587	26091000	4	21.9098	21.7331	20.6755	21.5924	21.629	21.6972
+	3.2339	-5.85015	Q99653;H0YKE7;F5GX29;H0YNG9;H0YLY7;H0YLX1	Q99653;H0YKE7;F5GX29;H0YNG9;H0YLY7	Calcineurin B homologous protein 1	CHP1	Color [DarkGray]	1	4					7	7	7	48.2	48.2	48.2	22.456	0	40.846	618810000	31	20.8092	26.4372	21.9911	27.2673	20.1461	26.7923
	1.11876	0.873744	Q6P1Q0;H0YIV5;F8VP71;F8VVQ3;F8VZA2;Q6P1Q0-4;Q6P1Q0-2;Q6P1Q0-7;H0YHF4;F8VR33;F8VS60;F8W1Z2;Q6P1Q0-5;F8W0R0	Q6P1Q0;H0YIV5;F8VP71;F8VVQ3;F8VZA2;Q6P1Q0-4;Q6P1Q0-2;Q6P1Q0-7;H0YHF4;F8VR33;F8VS60;F8W1Z2;Q6P1Q0-5	LETM1 domain-containing protein 1	LETMD1	Color [DarkGray]	1	4					3	3	3	9.4	9.4	9.4	41.79	0	10.496	89395000	7	24.3832	22.6207	23.4156	22.767	23.4126	23.2025
	2.79411	0.272973	P27708;F8VPD4;H7C3Z5;H7BZB3;H7C2E4	P27708;F8VPD4	CAD protein;Glutamine-dependent carbamoyl-phosphate synthase;Aspartate carbamoyltransferase;Dihydroorotase	CAD	Color [DarkGray]	1	4					27	27	27	15.4	15.4	15.4	242.98	0	139.13	768360000	78	26.6103	26.3049	26.6542	26.3194	26.5638	26.3851
	2.50504	-0.950448	Q9UHB6;F8VQE1;Q9UHB6-2;Q9UHB6-4;Q9UHB6-5;F8VS07;Q9UHB6-3;F8VRN8	Q9UHB6;F8VQE1;Q9UHB6-2;Q9UHB6-4;Q9UHB6-5;F8VS07;Q9UHB6-3	LIM domain and actin-binding protein 1	LIMA1	Color [DarkGray]	1	4					13	13	13	22.7	22.7	22.7	85.225	0	58.218	475390000	40	24.9841	26.1758	25.1728	25.7919	25.1757	26.2163
	1.46044	0.48347	Q99700;F8VRK6;H0YH87;F8WB06;F8VQP2;V9GY86;Q99700-2;Q99700-5;Q99700-4	Q99700;F8VRK6;H0YH87;F8WB06;F8VQP2;V9GY86;Q99700-2;Q99700-5;Q99700-4	Ataxin-2	ATXN2	Color [DarkGray]	1	4					2	2	2	2.4	2.4	2.4	140.28	0	7.3655	24813000	3	21.8832	21.2714	21.6023	21.1281	21.9004	21.536
	0.190518	-0.502309	Q8IW41;F8VRP2;R4GN33;Q8IW41-2	Q8IW41;F8VRP2;R4GN33;Q8IW41-2	MAP kinase-activated protein kinase 5	MAPKAPK5	Color [DarkGray]	1	4					1	1	1	1.7	1.7	1.7	54.22	0.028908	1.046	48275000	3	23.052	21.6856	20.1367	22.1298	22.4264	23.3066
+	3.60929	-5.825	P40189;P40189-3;D6RH03;P40189-2;Q5FC05	P40189;P40189-3	Interleukin-6 receptor subunit beta	IL6ST	Color [DarkGray]	1	4					17	17	17	21.5	21.5	21.5	103.54	0	38.971	381400000	34	19.5901	26.4325	21.0996	25.8296	20.2189	26.1215
	0.728153	-1.32486	P24592;F8VVA5;F8VYK9	P24592;F8VVA5;F8VYK9	Insulin-like growth factor-binding protein 6	IGFBP6	Color [DarkGray]	1	4					1	1	1	12.1	12.1	12.1	25.322	0	5.4382	12502000	1	20.9591	21.9901	18.5004	20.7084	19.9591	20.6946
	0.0234587	0.0332419	P61923;F8VVA7;F8VXB1;F8VUC5;F8W156;F8W651;F8VYZ4;P61923-5;P61923-4;F8VXR1;F8VYK5;P61923-2;P61923-3	P61923;F8VVA7;F8VXB1;F8VUC5;F8W156;F8W651;F8VYZ4;P61923-5;P61923-4;F8VXR1	Coatomer subunit zeta-1	COPZ1	Color [DarkGray]	1	4					4	4	4	35	35	35	20.198	0	7.9811	102250000	6	23.3387	22.5649	23.6029	24.1694	23.2828	23.3902
+	2.26731	-5.81042	Q9NX62;H0YBS3;H0YB38	Q9NX62	Inositol monophosphatase 3	IMPAD1	Color [DarkGray]	1	4					11	11	11	46	46	46	38.681	0	51.59	482020000	30	21.6509	26.9308	18.5986	25.5595	21.3938	26.5843
+	4.4677	-5.79721	O60635	O60635	Tetraspanin-1	TSPAN1	Color [DarkGray]	1	4					2	2	2	7.5	7.5	7.5	26.301	0	24.427	94450000	7	18.7905	23.8228	18.1046	24.1715	18.0194	24.3119
+	4.62256	-5.78701	P08473;C9JR96;C9J9X7;C9IYX7	P08473;C9JR96	Neprilysin	MME	Color [DarkGray]	1	4					7	7	7	11.7	11.7	11.7	85.513	0	16.81	175500000	14	19.6058	24.9878	19.4822	25.0709	18.7924	25.1826
+	2.78253	-5.78413	O43567;C9J7B4;C9J8T4;C9JYN7;C9IY58;C9JCY0;O43567-2;C9JU37;C9JYY4;C9JRV0;F8WDJ5;C9J383	O43567;C9J7B4;C9J8T4;C9JYN7;C9IY58;C9JCY0;O43567-2	E3 ubiquitin-protein ligase RNF13	RNF13	Color [DarkGray]	1	4					4	4	4	18.6	18.6	18.6	42.813	0	22.796	147030000	12	19.666	25.3894	18.886	23.4968	17.8878	24.9058
	0.708768	0.459964	P54619;H0YHF8;F8VYY9;P54619-2;P54619-3;Q9UGJ0;E9PGP6;H0YIC9;Q9UGJ0-2;Q9UGJ0-3	P54619;H0YHF8;F8VYY9;P54619-2;P54619-3;Q9UGJ0;E9PGP6;H0YIC9;Q9UGJ0-2;Q9UGJ0-3	5-AMP-activated protein kinase subunit gamma-1;5-AMP-activated protein kinase subunit gamma-2	PRKAG1;PRKAG2	Color [DarkGray]	1	4					2	2	2	6.3	6.3	6.3	37.579	0	4.0428	50874000	7	22.4317	21.7941	22.8973	22.5657	22.9261	22.5154
	1.08039	0.491996	Q9NRG9;H3BU82;F8VZ44;Q9NRG9-2;F8VUB6	Q9NRG9;H3BU82;F8VZ44;Q9NRG9-2;F8VUB6	Aladin	AAAS	Color [DarkGray]	1	4					2	2	2	4.2	4.2	4.2	59.573	0	4.473	33840000	8	22.6387	21.8107	21.9247	21.7305	22.1442	21.6904
	0.692602	0.67902	P54819;G3V213;F8VZG5;F8W1A4;P54819-3;P54819-5;P54819-2;F8VY04;P54819-4;P54819-6	P54819;G3V213;F8VZG5;F8W1A4;P54819-3;P54819-5;P54819-2;F8VY04;P54819-4;P54819-6	Adenylate kinase 2, mitochondrial;Adenylate kinase 2, mitochondrial, N-terminally processed;Adenylate kinase 2, mitochondrial	AK2	Color [DarkGray]	1	4					2	2	2	11.3	11.3	11.3	26.477	0	3.8241	78683000	3	23.6536	22.649	22.6149	22.9918	24.0672	22.6578
	1.38997	0.937496	Q8NEY8-2;F8W0Q9;Q8NEY8-8;Q8NEY8;Q8NEY8-9;Q8NEY8-6;B7Z8L1;Q8NEY8-3;Q8NEY8-5;F8VPY7;F8VWU8;F8WF16;F8W6A0;F8VRK2;F8VXV7;F8VP48;REV__K7EN69	Q8NEY8-2;F8W0Q9;Q8NEY8-8;Q8NEY8;Q8NEY8-9;Q8NEY8-6;B7Z8L1;Q8NEY8-3	Periphilin-1	PPHLN1	Color [DarkGray]	1	4					11	11	11	29.4	29.4	29.4	43.397	0	18.021	237090000	33	24.9995	23.8966	25.1568	24.7994	25.573	24.2209
+	2.95445	-5.77342	Q32P28;Q32P28-4;Q32P28-3;H7C2W6;Q32P28-2	Q32P28;Q32P28-4;Q32P28-3	Prolyl 3-hydroxylase 1	LEPRE1	Color [DarkGray]	1	4					5	5	5	9.5	9.5	9.5	83.393	0	37.9	116740000	9	17.9419	25.3565	18.2958	23.2058	18.8269	23.8226
	1.31713	1.39761	Q8IVF7;F8W1F5;Q8IVF7-2;Q8IVF7-3	Q8IVF7;F8W1F5;Q8IVF7-2;Q8IVF7-3	Formin-like protein 3	FMNL3	Color [DarkGray]	1	4					4	4	2	4	4	1.9	117.21	0	4.4337	28723000	4	23.2731	20.8025	22.2011	21.0258	21.5949	21.048
+	2.20477	-5.75046	Q9NZS9;H3BMP2;Q9NZS9-2	Q9NZS9;H3BMP2;Q9NZS9-2	Bifunctional apoptosis regulator	BFAR	Color [DarkGray]	1	4					1	1	1	1.8	1.8	1.8	52.737	0.031561	0.99431	488890000	2	20.3033	27.1612	21.9907	26.6543	19.1112	24.8412
	0.436078	-0.190484	P60660;P60660-2;F8W1R7;G3V1V0;J3KND3;G8JLA2;B7Z6Z4;G3V1Y7;F8VPF3;F8VZU9;F8W180;P14649;H0YI43;F8W1I5;F8VXL3	P60660;P60660-2;F8W1R7;G3V1V0;J3KND3;G8JLA2;B7Z6Z4;G3V1Y7;F8VPF3;F8VZU9;F8W180	Myosin light polypeptide 6	MYL6	Color [DarkGray]	1	4					8	8	8	55.6	55.6	55.6	16.93	0	35.97	1402000000	40	27.1901	27.6879	27.1882	27.0458	27.1179	27.334
	0.989107	1.74259	Q15434;F8W1T6;F8VQS9;F5H5C8;F8VV01	Q15434;F8W1T6	RNA-binding motif, single-stranded-interacting protein 2	RBMS2	Color [DarkGray]	1	4					3	3	3	10.6	10.6	10.6	43.958	0	6.5073	41126000	4	23.0173	22.0412	22.6326	19.5323	23.0583	21.9069
	0.348832	-0.319451	P09651;F8W6I7;P09651-3;P09651-2;F8VZ49;Q32P51;F8VTQ5;H0YH80;F8VYN5;F8W646	P09651;F8W6I7;P09651-3;P09651-2;F8VZ49;Q32P51;F8VTQ5	Heterogeneous nuclear ribonucleoprotein A1;Heterogeneous nuclear ribonucleoprotein A1, N-terminally processed;Heterogeneous nuclear ribonucleoprotein A1-like 2	HNRNPA1;HNRNPA1L2	Color [DarkGray]	1	4					21	20	20	49.7	49.7	49.7	38.746	0	177.96	4004500000	142	28.6957	29.6362	28.4236	28.4868	28.6054	28.5601
	0.795862	0.917111	P68871;F8W6P5	P68871;F8W6P5	Hemoglobin subunit beta;LVV-hemorphin-7;Spinorphin	HBB	Color [DarkGray]	1	4					2	1	1	15.6	8.8	8.8	15.998	0	4.0716	15362000	1	21.4187	21.0789	21.2763	20.9052	21.4507	19.4104
	0.236924	-0.95691	Q5BJE1;F8W7A7;Q5BJE1-2;Q5BJE1-4;Q5BJE1-3	Q5BJE1;F8W7A7;Q5BJE1-2;Q5BJE1-4;Q5BJE1-3	Coiled-coil domain-containing protein 178	CCDC178	Color [DarkGray]	1	4					2	2	2	2.4	2.4	2.4	102.01	0.0048024	1.9284	175670000	3	25.7444	23.9979	23.9651	24.5268	20.3696	24.425
	0.883939	-1.15089	Q96A26;F8W7Q4;E9PH05	Q96A26;F8W7Q4;E9PH05	Protein FAM162A	FAM162A	Color [DarkGray]	1	4					2	2	2	11.7	11.7	11.7	17.342	0	4.8117	21808000	3	21.2022	20.9575	20.1507	21.3079	19.9648	22.5051
	0.584921	-0.657554	Q9UGI8;F8W7T0;Q9UGI8-2	Q9UGI8;F8W7T0;Q9UGI8-2	Testin	TES	Color [DarkGray]	1	4					1	1	1	2.6	2.6	2.6	47.996	0.046282	0.78996	10823000	2	20.2239	21.301	19.6772	19.9281	19.4005	20.0453
	1.04227	1.7881	Q86Y34;F8W8F7	Q86Y34;F8W8F7	Probable G-protein coupled receptor 97	GPR97;ADGRG3	Color [DarkGray]	1	4					1	1	1	1.6	1.6	1.6	60.86	0.088645	0.5159	42337000	1	22.8221	22.638	22.5136	20.8288	23.8094	20.3139
+	3.90106	-5.73595	Q92673;E9PPB3;E9PS32;E9PP43;E9PKB0	Q92673;E9PPB3;E9PS32;E9PP43	Sortilin-related receptor	SORL1	Color [DarkGray]	1	4					66	66	66	37.5	37.5	37.5	248.42	0	323.31	5651400000	196	24.6413	30.4844	24.1514	29.3692	23.8972	30.044
	1.27138	-0.921249	Q9NQC3;Q9NQC3-2;F8W914;Q9NQC3-5;H7C106;Q9NQC3-3;Q9NQC3-4;Q9NQC3-6;A0A0U1RQR6	Q9NQC3;Q9NQC3-2;F8W914;Q9NQC3-5;H7C106;Q9NQC3-3;Q9NQC3-4;Q9NQC3-6	Reticulon-4;Reticulon	RTN4	Color [DarkGray]	1	4					5	5	5	7	7	7	129.93	0	53.515	738930000	29	26.3303	26.9187	25.4349	26.312	25.6368	26.9351
	1.20444	0.153221	Q9Y6M1;F8W930;Q9Y6M1-1;Q9Y6M1-5;Q9Y6M1-6;Q9Y6M1-3;Q9Y6M1-4;Q9NZI8-2	Q9Y6M1;F8W930;Q9Y6M1-1;Q9Y6M1-5;Q9Y6M1-6;Q9Y6M1-3;Q9Y6M1-4	Insulin-like growth factor 2 mRNA-binding protein 2	IGF2BP2	Color [DarkGray]	1	4					14	14	13	28.4	28.4	26.2	66.121	0	68.468	544690000	57	25.9478	25.8355	26.0302	25.8969	26.1349	25.9208
	0.109121	0.120029	Q96IU4;F8W9U3;B4DQI4;Q96IU4-2	Q96IU4;F8W9U3;B4DQI4;Q96IU4-2	Alpha/beta hydrolase domain-containing protein 14B	ABHD14B	Color [DarkGray]	1	4					2	2	2	17.1	17.1	17.1	22.345	0	9.5079	29477000	2	21.2157	21.419	21.7227	21.9273	22.4864	21.7184
	1.71731	0.400665	Q7Z460;Q7Z460-3;H0Y5T1;F8WA11;Q7Z460-2;Q7Z460-4;Q7Z460-5;H7C4X8;H7C5M8	Q7Z460;Q7Z460-3;H0Y5T1;F8WA11;Q7Z460-2;Q7Z460-4;Q7Z460-5	CLIP-associating protein 1	CLASP1	Color [DarkGray]	1	4					3	3	2	3.1	3.1	2.3	169.45	0	7.0282	46277000	6	22.6748	22.069	22.54	22.3008	22.7233	22.3663
+	2.83509	-5.73498	Q9H2H9;F8VX04;F8VX12	Q9H2H9;F8VX04	Sodium-coupled neutral amino acid transporter 1	SLC38A1	Color [DarkGray]	1	4					8	8	8	16.2	16.2	16.2	54.047	0	69.878	526590000	22	22.2091	26.9048	19.7951	26.2804	20.5445	26.5684
	1.89726	0.946883	Q16718;F8WAS3;C9IZN5;A0A087X1G1;H7BYD0;Q16718-2	Q16718;F8WAS3;C9IZN5;A0A087X1G1;H7BYD0;Q16718-2	NADH dehydrogenase [ubiquinone] 1 alpha subcomplex subunit 5	NDUFA5	Color [DarkGray]	1	4					2	2	2	22.4	22.4	22.4	13.459	0	7.1152	41176000	6	22.4848	21.558	22.5097	21.7955	23.0882	21.8885
	0.671052	-0.974686	Q9UGV2;F8WBF9;Q5TH30;Q9UGV2-3;Q9UGV2-2	Q9UGV2;F8WBF9;Q5TH30;Q9UGV2-3;Q9UGV2-2	Protein NDRG3	NDRG3	Color [DarkGray]	1	4					1	1	1	2.7	2.7	2.7	41.408	0.0047741	1.8852	11695000	1	20.2605	20.3844	20.4035	20.5438	18.4849	21.1448
	1.14966	1.14801	Q13895;F8WBL2	Q13895;F8WBL2	Bystin	BYSL	Color [DarkGray]	1	4					2	2	2	7.6	7.6	7.6	49.601	0	9.9912	107410000	4	24.0743	23.5363	24.2274	22.0749	24.1635	23.4099
	0.743011	0.632275	Q92600;F8WBZ6;Q92600-3;Q92600-2	Q92600;F8WBZ6;Q92600-3;Q92600-2	Cell differentiation protein RCD1 homolog	RQCD1	Color [DarkGray]	1	4					1	1	1	7	7	7	33.631	0	4.82	23641000	1	22.3756	20.829	21.174	20.9947	21.5497	21.3788
	0.203682	0.678852	O75461;Q2Z196;Q2Z197;F8WC40;F8WEZ5	O75461;Q2Z196;Q2Z197;F8WC40;F8WEZ5	Transcription factor E2F6	E2F6	Color [DarkGray]	1	4					1	1	1	5	5	5	31.844	0	3.098	13879000	1	18.2349	19.5079	20.1343	19.706	22.667	19.7858
+	3.37888	-5.6907	O43278;O43278-2;H3BVD9;H3BR01;H3BTQ8;H3BMB6;H3BNW5;H3BSM2	O43278;O43278-2;H3BVD9;H3BR01;H3BTQ8	Kunitz-type protease inhibitor 1	SPINT1	Color [DarkGray]	1	4					22	22	22	39.9	39.9	39.9	58.397	0	124.94	2364500000	73	23.5038	29.137	22.1139	28.3852	23.6021	28.7697
	2.64765	0.824223	P59998;F8WCF6;F8WDD7;A0A0A6YYG9;P59998-3;P59998-2;H7C0A3;F8WE39;R4GN08;P59998-4;F8WDW3	P59998;F8WCF6;F8WDD7;A0A0A6YYG9;P59998-3;P59998-2;H7C0A3	Actin-related protein 2/3 complex subunit 4	ARPC4;ARPC4-TTLL3	Color [DarkGray]	1	4					6	6	6	35.1	35.1	35.1	19.667	0	17.227	246120000	16	25.0825	24.5719	25.309	24.3922	25.4283	24.383
	1.01507	-0.574892	Q99442;F8WF48;F8WCJ7	Q99442;F8WF48;F8WCJ7	Translocation protein SEC62	SEC62	Color [DarkGray]	1	4					2	2	2	5	5	5	45.861	0	3.0244	34514000	6	22.0706	22.5343	21.5354	22.084	21.3479	22.0602
	0.0738426	0.264283	F8WDR5	F8WDR5		SEC22C	Color [DarkGray]	1	4					1	1	1	4.9	4.9	4.9	15.793	0.093557	0.48678	21656000	1	19.6377	18.5936	21.2341	21.7863	21.987	21.686
+	3.46531	-5.68624	Q12860;Q12860-2;Q12860-3;H0YIJ1;F8VQW3;F8VX96;F8VUI8;F8VUI9	Q12860;Q12860-2	Contactin-1	CNTN1	Color [DarkGray]	1	4					33	33	33	43.4	43.4	43.4	113.32	0	255.49	1318800000	92	23.2326	27.9111	21.8269	27.8278	21.6724	28.0517
	0.399136	0.150927	Q16630;Q16630-2;F8WJN3;Q16630-3;F8W084	Q16630;Q16630-2;F8WJN3;Q16630-3	Cleavage and polyadenylation specificity factor subunit 6	CPSF6	Color [DarkGray]	1	4					5	5	5	14.5	14.5	14.5	59.209	0	50.295	179960000	14	24.6352	24.3229	24.2619	24.0347	24.2767	24.3633
+	3.53672	-5.68067	Q6UVK1	Q6UVK1	Chondroitin sulfate proteoglycan 4	CSPG4	Color [DarkGray]	1	4					69	69	69	41.5	41.5	41.5	250.53	0	323.31	4666400000	189	24.6394	29.7464	24.4158	29.5193	23.1629	29.9944
	0.859624	-0.847574	G3V145;Q8N3Y7-2;Q8N3Y7	G3V145;Q8N3Y7-2;Q8N3Y7	Epidermal retinol dehydrogenase 2	SDR16C5	Color [DarkGray]	1	4					2	2	2	14.8	14.8	14.8	35.133	0	3.2126	11984000	3	20.5529	20.78	19.055	20.4208	19.5036	20.4535
+	3.55995	-5.67607	Q13443;A0AVL1;Q13443-2;F8WC54;A0A0J9YY58;C9J6H5;C9JPM3	Q13443;A0AVL1;Q13443-2;F8WC54	Disintegrin and metalloproteinase domain-containing protein 9	ADAM9	Color [DarkGray]	1	4					21	21	21	33.1	33.1	33.1	90.555	0	102.46	952760000	44	21.0713	27.6893	22.2796	26.8006	21.884	27.7733
	0.838536	-0.722539	P02794;G3V192;E9PRK8;G3V1D1;E9PKY7;E9PPQ4	P02794;G3V192;E9PRK8;G3V1D1;E9PKY7	Ferritin heavy chain;Ferritin heavy chain, N-terminally processed;Ferritin	FTH1	Color [DarkGray]	1	4					3	3	3	18	18	18	21.225	0	4.8546	80831000	7	22.2397	23.9131	23.0445	22.812	22.4911	23.2179
	0.915011	2.26472	O60232;G3V1B8;H0YEB6	O60232;G3V1B8;H0YEB6	Sjoegren syndrome/scleroderma autoantigen 1	SSSCA1	Color [DarkGray]	1	4					1	1	1	18.1	18.1	18.1	21.474	0	4.3258	19762000	2	21.9747	21.4289	21.7188	17.6275	22.5149	20.3578
	1.484	-0.822348	Q9BZZ5;Q9BZZ5-2;G3V1C3;Q9BZZ5-3;E9PQK6;Q9BZZ5-5;Q9BZZ5-6;Q9BZZ5-1	Q9BZZ5;Q9BZZ5-2;G3V1C3;Q9BZZ5-3;E9PQK6;Q9BZZ5-5;Q9BZZ5-6	Apoptosis inhibitor 5	API5	Color [DarkGray]	1	4					4	4	4	9.2	9.2	9.2	59.004	0	23.79	102480000	6	23.3442	23.4615	22.915	23.9745	22.703	23.9932
+	3.83663	-5.65774	P19634;B1ALD5;P19634-2	P19634	Sodium/hydrogen exchanger 1	SLC9A1	Color [DarkGray]	1	4					11	11	11	16.4	16.4	16.4	90.762	0	67.555	544310000	35	21.6597	26.6923	20.2832	26.6189	21.0972	26.7021
+	1.42042	-5.65021	O96024	O96024	Beta-1,3-galactosyltransferase 4	B3GALT4	Color [DarkGray]	1	4					1	1	1	2.6	2.6	2.6	41.536	0.044023	0.81765	31422000000	4	24.6428	33.7462	25.3022	27.9318	26.8733	32.091
+	3.69458	-5.63947	P53801;A8MXQ1;A8MZH8;B4DPZ0	P53801;A8MXQ1;A8MZH8	Pituitary tumor-transforming gene 1 protein-interacting protein	PTTG1IP	Color [DarkGray]	1	4					7	7	7	31.1	31.1	31.1	20.324	0	18.405	163170000	23	18.9905	25.19	18.373	24.2954	19.3784	24.175
	0.274487	0.302258	O15033;G3V2B5;O15033-2	O15033;G3V2B5;O15033-2	Apoptosis-resistant E3 ubiquitin protein ligase 1	AREL1	Color [DarkGray]	1	4					1	1	1	1.3	1.3	1.3	94.222	0.099274	0.45342	106340000	1	23.6164	22.7893	23.9505	24.2678	23.7456	23.3485
	0.336353	0.310624	Q96NE9;Q96NE9-2;G3V2L4;H0YJC1;G3V4T7;Q96NE9-3	Q96NE9;Q96NE9-2;G3V2L4;H0YJC1;G3V4T7;Q96NE9-3	FERM domain-containing protein 6	FRMD6	Color [DarkGray]	1	4					1	1	1	3.4	3.4	3.4	72.043	0.08465	0.53748	6857500	1	19.4336	19.6105	19.312	19.257	20.4696	19.4158
	0.710067	-0.410555	Q9Y5K8;H0YJH8;G3V2S6;G3V2V6;H0YJS0;G3V559	Q9Y5K8;H0YJH8;G3V2S6;G3V2V6	V-type proton ATPase subunit D	ATP6V1D	Color [DarkGray]	1	4					3	3	3	16.2	16.2	16.2	28.262	0	6.8644	32995000	3	21.5825	22.2579	21.7081	21.7351	21.1119	21.6412
	0.796337	0.296549	Q13573;G3V4X8;G3V3A4	Q13573;G3V4X8;G3V3A4	SNW domain-containing protein 1	SNW1	Color [DarkGray]	1	4					1	1	1	1.5	1.5	1.5	61.494	0.035749	0.91544	5451200	1	20.6463	20.2303	20.9219	20.4362	20.3651	20.3772
+	3.47673	-5.6359	Q9UBP4;F6SYF8;E9PKW6;E9PHY3;E9PKK9	Q9UBP4;F6SYF8;E9PKW6;E9PHY3	Dickkopf-related protein 3	DKK3	Color [DarkGray]	1	4					6	6	6	22.3	22.3	22.3	38.39	0	23.312	147160000	11	19.8783	25.2523	18.5637	24.2737	18.8234	24.647
	0.238175	0.755618	Q8N8N7;G3V3Y1;G3V2R9;Q8N8N7-2	Q8N8N7;G3V3Y1;G3V2R9;Q8N8N7-2	Prostaglandin reductase 2	PTGR2	Color [DarkGray]	1	4					2	2	2	4.6	4.6	4.6	38.499	0.0026758	2.2784	10965000	2	18.206	18.8596	19.9311	19.9099	22.3812	19.4819
	2.52556	0.747732	Q13572;G3V4M9	Q13572;G3V4M9	Inositol-tetrakisphosphate 1-kinase	ITPK1	Color [DarkGray]	1	4					1	1	1	3.1	3.1	3.1	45.621	0	3.9178	18462000	2	21.3964	20.9398	21.5709	20.7042	21.5048	20.5849
+	4.81755	-5.60502	P61769;H0YLF3;F5H6I0	P61769;H0YLF3;F5H6I0	Beta-2-microglobulin;Beta-2-microglobulin form pI 5.3	B2M	Color [DarkGray]	1	4					4	4	4	46.2	46.2	46.2	13.714	0	37.521	1800900000	13	22.9833	28.7121	22.494	28.1464	22.8578	28.2917
	0.787481	0.463069	P24941;G3V5T9;P24941-2;E7ESI2;G3V317	P24941;G3V5T9;P24941-2;E7ESI2	Cyclin-dependent kinase 2	CDK2	Color [DarkGray]	1	4					11	9	9	40.6	34.2	34.2	33.929	0	16.005	269940000	21	25.6246	24.5912	24.7116	24.7521	25.1988	24.8026
+	4.22925	-5.59754	Q3T906;Q3T906-2;H0YIE6;H0YIU2;H0YIK3	Q3T906	N-acetylglucosamine-1-phosphotransferase subunits alpha/beta;N-acetylglucosamine-1-phosphotransferase subunit alpha;N-acetylglucosamine-1-phosphotransferase subunit beta	GNPTAB	Color [DarkGray]	1	4					11	11	11	13	13	13	143.62	0	29.75	186810000	18	19.0616	25.3383	19.5662	24.7005	19.8912	25.2728
	0.466564	1.40465	Q9Y4F4;G3XAE9	Q9Y4F4;G3XAE9	Protein FAM179B	FAM179B	Color [DarkGray]	1	4					1	1	1	0.7	0.7	0.7	189.36	0.010892	1.4493	75475000	6	20.8211	20.0656	24.674	22.0079	22.953	22.1607
+	3.89336	-5.59013	Q99808;Q99808-2	Q99808;Q99808-2	Equilibrative nucleoside transporter 1	SLC29A1	Color [DarkGray]	1	4					5	5	5	11.6	11.6	11.6	50.219	0	27.414	239900000	16	19.1882	25.6544	20.2701	25.1073	20.1369	25.6038
+	3.72915	-5.58617	Q9P2C4	Q9P2C4	Transmembrane protein 181	TMEM181	Color [DarkGray]	1	4					3	3	3	5.4	5.4	5.4	69.324	0	11.287	116420000	8	18.2465	24.8572	19.2646	23.8135	18.7213	24.3202
	0.332088	-1.32721	P82650;G5E9W7;G5E9V5;H7C5H3;H7C5L9;H7C5F2;P82650-2	P82650;G5E9W7;G5E9V5	28S ribosomal protein S22, mitochondrial	MRPS22	Color [DarkGray]	1	4					3	3	3	10	10	10	41.28	0	9.2158	42705000	3	22.8471	22.2146	17.6793	22.2794	22.3522	22.3662
	0.162372	-0.0895163	Q92879;Q92879-4;G5EA30;Q92879-5;Q92879-2;Q92879-3;Q92879-6;O95319;V9GYD9;Q5VZZ6;A0A0J9YX66;E9PC62;A0A0J9YXJ0;O95319-5;O95319-2;O95319-4;O95319-3	Q92879;Q92879-4;G5EA30;Q92879-5;Q92879-2;Q92879-3;Q92879-6	CUGBP Elav-like family member 1	CELF1	Color [DarkGray]	1	4					3	3	3	5.8	5.8	5.8	52.063	0	6.4392	56815000	3	22.8759	22.4724	22.5909	23.0905	22.7965	22.969
	0.557043	0.14854	P31943;G8JLB6;E9PCY7;D6RBM0;D6RIT2;D6RIU0;D6RAM1;D6R9T0;D6RFM3;D6RDU3;D6RJ04;D6RIH9;E5RGV0;E7EQJ0;E7EN40;H0YB39;D6RDL0;E5RGH4;H0YAQ2;H0YBD7;D6RF17;H0YBG7;D6R9D3;E5RJ94	P31943;G8JLB6;E9PCY7;D6RBM0;D6RIT2;D6RIU0;D6RAM1;D6R9T0;D6RFM3;D6RDU3;D6RJ04;D6RIH9;E5RGV0	Heterogeneous nuclear ribonucleoprotein H;Heterogeneous nuclear ribonucleoprotein H, N-terminally processed	HNRNPH1	Color [DarkGray]	1	4					17	17	8	45.9	45.9	23.8	49.229	0	239.74	2941700000	133	28.3429	28.499	28.5581	28.3509	28.5778	28.1833
+	2.65142	-5.54965	P10316;P01891;A0A140TA14;A0A140TA11;A0A140T9Y5;A0A140T997	P10316;P01891	HLA class I histocompatibility antigen, A-69 alpha chain;HLA class I histocompatibility antigen, A-68 alpha chain	HLA-A	Color [DarkGray]	1	4					18	2	0	60	7.9	0	40.976	0	16.003	116030000	4	20.4591	24.4203	18.413	24.5413	17.8383	24.3978
	0.336106	0.745544	P40763;P40763-2;G8JLH9;P40763-3	P40763;P40763-2;G8JLH9;P40763-3	Signal transducer and activator of transcription 3;Signal transducer and activator of transcription	STAT3	Color [DarkGray]	1	4					3	3	3	7.5	7.5	7.5	88.067	0	24.101	46499000	6	22.1355	20.1873	23.3098	22.5619	22.3883	22.8477
	1.32712	-1.37887	P51798;H0Y2M6;P51798-2	P51798;H0Y2M6;P51798-2	H(+)/Cl(-) exchange transporter 7	CLCN7	Color [DarkGray]	1	4					2	2	2	2.2	2.2	2.2	88.678	0	4.5854	31001000	5	21.1649	21.7047	21.084	21.9752	19.9192	22.6247
	1.70552	0.949715	Q5SW79;H0Y2V6;Q5SW79-3;Q5SW79-2;E5RG47;H0Y4T4;E7EWM2;E7EMW0;Q96L14;E5RGW7;H0YB92	Q5SW79;H0Y2V6;Q5SW79-3;Q5SW79-2	Centrosomal protein of 170 kDa	CEP170	Color [DarkGray]	1	4					10	10	10	9.8	9.8	9.8	175.29	0	15.67	182510000	23	25.2122	23.7336	24.437	24.0971	24.9739	23.9433
	0.029428	-0.0716597	Q15942;H0Y2Y8;Q15942-2;C9IZ41;C9JJK5;H7C3D3	Q15942;H0Y2Y8;Q15942-2	Zyxin	ZYX	Color [DarkGray]	1	4					6	6	6	19.1	19.1	19.1	61.277	0	15.705	68716000	6	23.4695	23.9855	22.9813	21.9884	21.657	22.3488
	0.0593967	-0.0594603	Q8NEW0;H0Y362	Q8NEW0;H0Y362	Zinc transporter 7	SLC30A7	Color [DarkGray]	1	4					2	2	2	6.6	6.6	6.6	41.625	0	10.872	48927000	4	23.0215	22.6685	22.3579	22.4103	21.8731	22.3522
	0.510419	0.27756	O60762;Q5QPK2;H0Y368;Q5QPJ9	O60762;Q5QPK2;H0Y368	Dolichol-phosphate mannosyltransferase subunit 1	DPM1	Color [DarkGray]	1	4					9	9	9	36.9	36.9	36.9	29.634	0	22.384	406660000	34	25.5215	25.0109	25.4855	25.2523	25.8235	25.7347
+	2.47288	-5.54872	P15260;Q5TFC9;F5H5M7;P15260-2;Q5TFD1	P15260	Interferon gamma receptor 1	IFNGR1	Color [DarkGray]	1	4					9	9	9	24.3	24.3	24.3	54.404	0	50.229	394200000	24	19.3305	26.6699	21.9037	25.1179	20.3005	26.3931
	0.115308	-0.077446	Q53EZ4;H0Y432;Q53EZ4-2	Q53EZ4;H0Y432;Q53EZ4-2	Centrosomal protein of 55 kDa	CEP55	Color [DarkGray]	1	4					1	1	1	3	3	3	54.178	0.0019223	2.3459	10790000	2	20.1381	19.9689	19.9138	20.4135	20.5546	20.4564
	1.17596	1.47228	J3KPC8;H0Y494;Q9Y2K2;Q9Y2K2-4;H0Y4E8;Q9Y2K2-3;Q9Y2K2-2;H7C038	J3KPC8;H0Y494;Q9Y2K2;Q9Y2K2-4;H0Y4E8;Q9Y2K2-3	Serine/threonine-protein kinase SIK3	SIK3	Color [DarkGray]	1	4					6	6	6	6.1	6.1	6.1	144.85	0	26.155	45733000	8	23.4086	21.2992	21.8827	21.8822	23.68	21.373
+	3.4101	-5.54726	Q10472;K7EJV8;Q8IUC8;Q8IUC8-2;Q8IUC8-3;H7C2I5;Q10472-2	Q10472	Polypeptide N-acetylgalactosaminyltransferase 1;Polypeptide N-acetylgalactosaminyltransferase 1 soluble form	GALNT1	Color [DarkGray]	1	4					11	11	11	25.4	25.4	25.4	64.218	0	31.726	271590000	20	20.3203	26.0421	19.5146	24.6391	20.091	25.8865
	0.43319	0.948198	Q5TCZ1;H0Y507;Q5TCZ1-2;Q5TCZ1-3;A1X283;G3V144	Q5TCZ1;H0Y507;Q5TCZ1-2;Q5TCZ1-3	SH3 and PX domain-containing protein 2A	SH3PXD2A	Color [DarkGray]	1	4					3	3	3	4.2	4.2	4.2	125.29	0	5.302	38070000	6	22.1831	22.8085	22.5191	22.0792	22.7848	19.7548
	0.971122	0.796972	Q9NR50;H0Y580;Q9NR50-3;Q9NR50-2	Q9NR50;H0Y580;Q9NR50-3;Q9NR50-2	Translation initiation factor eIF-2B subunit gamma	EIF2B3	Color [DarkGray]	1	4					1	1	1	4.6	4.6	4.6	50.24	0.00078585	2.5872	35852000	2	23.166	21.7674	21.9918	21.6047	22.0922	21.487
	0.0184397	-0.0112934	P83881;H0Y5B4;H7BZ11;J3KQN4;H7BY91;H0Y3V9;R4GN19	P83881;H0Y5B4;H7BZ11;J3KQN4	60S ribosomal protein L36a	RPL36A;RPL36A-HNRNPH2	Color [DarkGray]	1	4					6	6	1	41.5	41.5	7.5	12.441	0	20.638	725180000	24	26.2538	26.743	26.4989	26.1586	26.3068	26.1918
+	2.42133	-5.51331	Q99538;Q99538-3;Q99538-2;G3V4E4;G3V5B2;G3V4P5;G3V3Z4;G3V2T4	Q99538;Q99538-3;Q99538-2;G3V4E4	Legumain	LGMN	Color [DarkGray]	1	4					4	4	4	14.5	14.5	14.5	49.411	0	23.297	602540000	18	19.7191	27.5705	21.3934	25.3969	21.9132	26.5982
	0.455311	0.3919	Q8NEY1;Q8NEY1-2;Q8NEY1-5;H0Y6F6;Q8NEY1-6;Q8NEY1-3;A0A0A0MRJ3;Q8NEY1-7;Q8NEY1-4	Q8NEY1;Q8NEY1-2;Q8NEY1-5;H0Y6F6;Q8NEY1-6;Q8NEY1-3;A0A0A0MRJ3;Q8NEY1-7;Q8NEY1-4	Neuron navigator 1	NAV1	Color [DarkGray]	1	4					6	6	6	4.6	4.6	4.6	202.47	0	8.7605	224090000	6	25.4771	24.6764	24.404	24.0955	24.739	24.6724
	0.675323	-0.39801	Q9Y5K5;H0Y6Y4;Q5LJA5;Q5LJA9;Q9Y5K5-2;Q9Y5K5-4;Q9Y5K5-3;H0Y4K0;H0Y636;H0Y4E0;Q5LJB0	Q9Y5K5;H0Y6Y4;Q5LJA5;Q5LJA9;Q9Y5K5-2;Q9Y5K5-4;Q9Y5K5-3;H0Y4K0;H0Y636;H0Y4E0;Q5LJB0	Ubiquitin carboxyl-terminal hydrolase isozyme L5;Ubiquitin carboxyl-terminal hydrolase	UCHL5	Color [DarkGray]	1	4					2	2	2	7.6	7.6	7.6	37.606	0	8.9135	29163000	3	21.7046	22.0805	21.1465	22.1601	21.7995	21.604
	1.32464	-0.747714	Q9BQA1;H0Y711;Q9BQA1-2	Q9BQA1;H0Y711;Q9BQA1-2	Methylosome protein 50	WDR77	Color [DarkGray]	1	4					2	2	2	6.4	6.4	6.4	36.724	0	4.2746	68584000	8	22.5119	23.6659	22.5891	23.0888	22.2533	22.8428
	0.707816	1.40484	Q9UPQ9;Q9UPQ9-1;H0Y720	Q9UPQ9;Q9UPQ9-1;H0Y720	Trinucleotide repeat-containing gene 6B protein	TNRC6B	Color [DarkGray]	1	4					1	1	1	0.7	0.7	0.7	194	0.001542	2.3905	14020000	1	21.4812	18.0247	21.0151	20.5365	21.1351	20.8558
+	4.34135	-5.50311	O43155	O43155	Leucine-rich repeat transmembrane protein FLRT2	FLRT2	Color [DarkGray]	1	4					10	10	10	19.7	19.7	19.7	74.048	0	32.494	179090000	18	19.4575	25.2372	20.1187	25.0267	19.1731	24.9948
+	4.58798	-5.48974	Q9UHI5;Q9UHI5-3;Q9UHI5-2;Q9UHI5-4;E9PIC3;E9PQT4;H0Y2X7;E9PLV9;A0A087WT79	Q9UHI5;Q9UHI5-3;Q9UHI5-2;Q9UHI5-4	Large neutral amino acids transporter small subunit 2	SLC7A8	Color [DarkGray]	1	4					3	3	3	8	8	8	58.381	0	9.4526	206040000	14	19.6812	25.2569	19.5831	24.768	19.8718	25.5805
	1.44223	-1.01486	P62158;H0Y7A7;E7ETZ0;E7EMB3;G3V361;Q96HY3;F8WBR5;G3V226;M0QZ52;G3V479	P62158;H0Y7A7;E7ETZ0;E7EMB3;G3V361;Q96HY3	Calmodulin	CALM1;CALM2	Color [DarkGray]	1	4					5	4	4	32.2	26.8	26.8	16.837	0	29.435	520130000	20	25.1653	26.6536	25.3859	25.7856	24.7579	25.9144
	0.273387	0.429819	Q96HN2;O43865;H0Y8B3;O43865-2;Q96HN2-4;Q96HN2-3;Q96HN2-2	Q96HN2;O43865;H0Y8B3;O43865-2;Q96HN2-4;Q96HN2-3;Q96HN2-2	Putative adenosylhomocysteinase 3;Putative adenosylhomocysteinase 2;Adenosylhomocysteinase	AHCYL2;AHCYL1	Color [DarkGray]	1	4					2	2	2	3.9	3.9	3.9	66.72	0.0026697	2.2493	26078000	3	21.1073	20.4243	21.3122	21.2731	22.5345	21.9672
	0.521817	-0.319693	Q9NZJ7;H0Y8C3;Q9NZJ7-2	Q9NZJ7;H0Y8C3;Q9NZJ7-2	Mitochondrial carrier homolog 1	MTCH1	Color [DarkGray]	1	4					1	1	1	2.8	2.8	2.8	41.544	0.029746	1.0278	7874600	1	19.8667	20.3322	19.2565	19.7465	19.7582	19.7618
	0.245019	-0.388004	P49736;H0Y8E6	P49736;H0Y8E6	DNA replication licensing factor MCM2	MCM2	Color [DarkGray]	1	4					5	5	5	6.3	6.3	6.3	101.89	0	6.3518	63464000	6	22.1297	21.9382	21.6692	23.1325	23.2761	23.1683
	0.831525	1.29498	Q5H9U9;H0Y8H0;Q5H9U9-2	Q5H9U9;H0Y8H0;Q5H9U9-2	Probable ATP-dependent RNA helicase DDX60-like	DDX60L	Color [DarkGray]	1	4					2	2	2	1.5	1.5	1.5	197.67	0.010885	1.4363	645810000	7	26.7807	23.8519	25.6882	25.8374	25.4593	24.354
	0.662926	0.9519	Q03188;H0Y8J2;Q03188-2	Q03188;H0Y8J2;Q03188-2	Centromere protein C	CENPC	Color [DarkGray]	1	4					1	1	1	1.3	1.3	1.3	106.83	0.02449	1.1364	7363400	1	20.2104	18.4435	21.0737	20.3084	20.486	20.1624
+	3.62735	-5.48849	P14780	P14780	Matrix metalloproteinase-9;67 kDa matrix metalloproteinase-9;82 kDa matrix metalloproteinase-9	MMP9	Color [DarkGray]	1	4					7	7	7	12.2	12.2	12.2	78.457	0	13.051	105940000	13	19.2978	24.6637	19.1334	24.1172	18.0209	24.1367
	0.380134	-0.455209	Q9BRQ6;J3QTB2;H0Y922;J3QTA6	Q9BRQ6;J3QTB2;H0Y922;J3QTA6	MICOS complex subunit MIC25	CHCHD6	Color [DarkGray]	1	4					1	1	1	5.1	5.1	5.1	26.457	0	2.9963	13225000	3	20.6521	21.0917	19.3174	20.5334	20.748	20.4581
	0.770038	-0.859504	Q8N183;H0YA50	Q8N183;H0YA50	Mimitin, mitochondrial	NDUFAF2	Color [DarkGray]	1	4					1	1	1	5.3	5.3	5.3	19.856	0.029481	1.0325	4931600	1	19.7027	19.3816	18.1649	20.0717	18.4969	19.4897
	1.26309	-1.57341	P10909;H0YAS8;P10909-3;P10909-4;P10909-5;P10909-2	P10909;H0YAS8;P10909-3;P10909-4;P10909-5;P10909-2	Clusterin;Clusterin beta chain;Clusterin alpha chain	CLU	Color [DarkGray]	1	4					1	1	1	3.8	3.8	3.8	52.494	0	8.1426	9723800	2	19.0371	20.9166	18.6768	19.5753	19.4394	21.3815
	0.20912	-0.137257	Q6NXG1;H0YBR2;H0YBB3;Q6NXG1-2;Q6NXG1-5;Q6NXG1-4;Q6NXG1-3;E5RI26	Q6NXG1;H0YBR2;H0YBB3;Q6NXG1-2;Q6NXG1-5;Q6NXG1-4;Q6NXG1-3;E5RI26	Epithelial splicing regulatory protein 1	ESRP1	Color [DarkGray]	1	4					3	3	3	6	6	6	75.585	0	15.367	70914000	8	23.0918	23.2971	22.9597	22.6088	22.6256	23.1829
	0.846441	-1.02315	H0YC42;P55327;Q9Y2Q9;E5RFR7;H0YAT2;H0YC44;H7C5V3;P55327-8;P55327-2;P55327-4;P55327-7;P55327-5;P55327-6;P55327-3	H0YC42;P55327;Q9Y2Q9;E5RFR7;H0YAT2;H0YC44;H7C5V3;P55327-8;P55327-2;P55327-4;P55327-7;P55327-5;P55327-6;P55327-3	Tumor protein D52;28S ribosomal protein S28, mitochondrial	TPD52;MRPS28	Color [DarkGray]	1	4					2	2	2	7.2	7.2	7.2	31.17	0	4.6272	25903000	3	21.6206	21.1177	20.6452	22.1706	20.1288	22.1757
	0.291583	-1.62601	H0YCA0	H0YCA0		CUL5	Color [DarkGray]	1	4					1	1	1	21.5	21.5	21.5	15.065	0.066667	0.63125	637670000	2	19.9279	25.8708	26.5861	25.9843	26.7798	26.3167
+	3.3588	-5.48165	Q96S52;Q96S52-2	Q96S52;Q96S52-2	GPI transamidase component PIG-S	PIGS	Color [DarkGray]	1	4					10	10	10	29.9	29.9	29.9	61.655	0	53.48	258000000	26	20.525	26.0006	19.6515	24.599	19.7259	25.7477
+	3.75355	-5.46778	P15514;D6RFX5	P15514;D6RFX5	Amphiregulin	AREG	Color [DarkGray]	1	4					7	7	7	23.8	23.8	23.8	27.895	0	60.355	863200000	30	22.2965	27.5072	21.1007	26.9896	22.1232	27.4269
+	3.42352	-5.46543	Q7Z7H5;Q7Z7H5-3;Q7Z7H5-2;F8W7F7	Q7Z7H5;Q7Z7H5-3;Q7Z7H5-2	Transmembrane emp24 domain-containing protein 4	TMED4	Color [DarkGray]	1	4					7	6	6	38.3	30.8	30.8	25.943	0	27.847	289620000	19	19.858	26.3152	20.9015	25.1012	19.8721	25.6114
	0.619491	0.678162	Q13405;H0YDP7	Q13405;H0YDP7	39S ribosomal protein L49, mitochondrial	MRPL49	Color [DarkGray]	1	4					1	1	1	8.4	8.4	8.4	19.198	0	6.4529	28104000	1	22.9172	21.0791	21.4612	21.339	21.4836	21.4095
	0.20008	-0.260145	Q9NPA0;H0YDT8	Q9NPA0;H0YDT8	ER membrane protein complex subunit 7	EMC7	Color [DarkGray]	1	4					2	2	2	12	12	12	26.47	0	4.0934	39941000	5	21.8835	22.1047	21.0897	22.0201	22.7757	22.4046
+	3.03365	-5.45721	A0A140T9V0;A0A140T8X0;A0A0G2JNF2;D0EV57;A0A0G2JPA3;A0A140T9B7;A0A0G2JH66;P30511;P30511-3;A0A140T9X6;A0A140T9W7;A0A140T9W3;A0A140T9D9;A0A140T9C2;A0A140T939;A0A140T9J8;A0A0G2JNV5;P30511-2;A0A140T9P9;A0A140T9M4;A0A140T9K3;A0A140T9A3;A0A140T925;A0A140T908;A0A0D9SFW8	A0A140T9V0;A0A140T8X0;A0A0G2JNF2;D0EV57;A0A0G2JPA3;A0A140T9B7;A0A0G2JH66;P30511;P30511-3;A0A140T9X6;A0A140T9W7;A0A140T9W3;A0A140T9D9;A0A140T9C2;A0A140T939;A0A140T9J8;A0A0G2JNV5;P30511-2	HLA class I histocompatibility antigen, alpha chain F	HLA-F	Color [DarkGray]	1	4					7	6	6	28.1	24.3	24.3	37.746	0	14.013	165500000	8	18.4409	25.6288	19.8184	24.362	19.9597	24.5998
	0.05554	-0.0997969	Q7L7X3;Q9H2K8;H0YF68;Q7L7X3-3	Q7L7X3;Q9H2K8;H0YF68;Q7L7X3-3	Serine/threonine-protein kinase TAO1;Serine/threonine-protein kinase TAO3	TAOK1;TAOK3	Color [DarkGray]	1	4					1	1	1	1.3	1.3	1.3	116.07	0	3.2651	17738000	2	20.7986	20.9114	21.6745	21.7615	20.1541	20.2537
	0.896895	-1.44008	Q9HBR0;I3L0Q8;H0YF92;Q9HBR0-3	Q9HBR0;I3L0Q8;H0YF92;Q9HBR0-3	Putative sodium-coupled neutral amino acid transporter 10	SLC38A10	Color [DarkGray]	1	4					1	1	1	1.3	1.3	1.3	119.76	0.039362	0.8691	6887800	1	19.2942	21.1867	18.0353	19.2383	18.1341	19.3589
+	2.33226	-5.45397	P24821-4;P24821;J3QSU6;E9PC84;P24821-2;F5H7V9;P24821-3;P24821-5;P24821-6;H0YGZ3;F5H5D6	P24821-4;P24821;J3QSU6;E9PC84;P24821-2;F5H7V9;P24821-3;P24821-5;P24821-6	Tenascin	TNC	Color [DarkGray]	1	4					49	49	49	32.8	32.8	32.8	230.86	0	323.31	2364300000	128	21.5595	29.1572	24.7144	28.3413	23.634	28.7713
	1.65074	0.633037	Q07020;H0YHA7;J3QQ67;Q07020-2;G3V203;F8VUA6;F8VYV2;A0A075B7A0	Q07020;H0YHA7;J3QQ67;Q07020-2;G3V203;F8VUA6;F8VYV2;A0A075B7A0	60S ribosomal protein L18	RPL18	Color [DarkGray]	1	4					11	11	11	47.3	47.3	47.3	21.634	0	68.059	3528600000	79	29.2508	28.3738	28.6847	28.4524	29.0498	28.26
	0.514062	0.687145	H0YJN1	H0YJN1		SIVA1	Color [DarkGray]	1	4					1	1	1	7.8	7.8	7.8	9.2798	0.084427	0.53811	223660000	2	25.2558	23.1947	25.0646	24.9664	24.6651	24.7629
	0.331501	-0.118431	Q13596;H0YK42;Q13596-2;Q13596-3	Q13596;H0YK42;Q13596-2;Q13596-3	Sorting nexin-1	SNX1	Color [DarkGray]	1	4					2	1	1	4.8	2.7	2.7	59.069	0	5.6875	16685000	1	21.0604	21.1242	20.8673	21.0738	20.7027	20.7877
	1.36253	-0.650811	Q96G23;Q5SZE2;Q5SZE3;H0YKH6;Q5SZE4;Q5SZE1;H0YNU7	Q96G23;Q5SZE2;Q5SZE3;H0YKH6;Q5SZE4;Q5SZE1;H0YNU7	Ceramide synthase 2	CERS2	Color [DarkGray]	1	4					2	2	2	7.1	7.1	7.1	44.876	0	4.0769	38511000	6	22.0644	22.562	21.5472	22.1732	21.4503	22.2791
	0.0408048	-0.149526	Q8TDJ6;H0YLM8;Q8TDJ6-2;Q8TDJ6-3	Q8TDJ6;H0YLM8;Q8TDJ6-2;Q8TDJ6-3	DmX-like protein 2	DMXL2	Color [DarkGray]	1	4					1	1	1	0.5	0.5	0.5	339.64	0.098193	0.46466	36798000	1	23.4394	21.7059	22.3003	21.6728	19.2848	22.0944
	2.39454	0.677949	P09661;H0YLR3;H0YMA0	P09661;H0YLR3;H0YMA0	U2 small nuclear ribonucleoprotein A	SNRPA1	Color [DarkGray]	1	4					3	3	3	14.5	14.5	14.5	28.415	0	10.463	84686000	9	23.6218	22.8082	23.7544	23.1167	23.5105	22.9279
	1.3801	0.78141	O75179;H0YM23;O75179-7;O75179-2;O75179-6;O75179-3;O75179-4;O75179-5;H0YLQ3	O75179;H0YM23;O75179-7;O75179-2;O75179-6;O75179-3;O75179-4;O75179-5	Ankyrin repeat domain-containing protein 17	ANKRD17	Color [DarkGray]	1	4					13	6	6	6.8	4	4	274.25	0	14.38	47776000	9	23.2497	21.9569	22.4686	22.0138	22.9757	22.379
+	1.61706	-5.45253	O60673;O60673-2	O60673;O60673-2	DNA polymerase zeta catalytic subunit	REV3L	Color [DarkGray]	1	4					1	1	1	0.2	0.2	0.2	352.77	0.057836	0.69331	353720000	2	23.2758	26.1754	18.7871	24.8425	18.9746	26.3773
	0.756171	1.5316	O94788;H0YMG7;O94788-2;O94788-3;O94788-4;Q9UED3;H0YKL3;A0A0U1RQK9	O94788;H0YMG7;O94788-2;O94788-3;O94788-4	Retinal dehydrogenase 2	ALDH1A2	Color [DarkGray]	1	4					7	4	4	15.6	11.8	11.8	56.723	0	11.54	38991000	6	22.4733	19.3203	22.4325	22.0914	23.0869	21.9863
	0.532783	1.35529	Q9ULG1;H0YMN5	Q9ULG1;H0YMN5	DNA helicase INO80	INO80	Color [DarkGray]	1	4					1	1	1	0.7	0.7	0.7	176.75	0.0944	0.47832	85290000	1	24.9361	20.4897	22.5196	23.0138	23.2534	23.1398
+	1.93838	-5.44253	Q9P0W8;G3V3D2;G3V5V8;G3V5H6;G3V2V4;G3V287;G3V4A9;G3V2E1;Q9P0W8-3;Q9P0W8-2	Q9P0W8;G3V3D2;G3V5V8;G3V5H6;G3V2V4;G3V287;G3V4A9;G3V2E1;Q9P0W8-3;Q9P0W8-2	Spermatogenesis-associated protein 7	SPATA7	Color [DarkGray]	1	4					1	1	1	1.2	1.2	1.2	67.718	0.017289	1.2818	251040000	12	22.4816	25.4584	18.4021	25.4905	19.3707	25.6331
	0.40573	-0.315077	Q71UM5;H0YMV8;C9JLI6;C9J1C5	Q71UM5;H0YMV8;C9JLI6	40S ribosomal protein S27-like;40S ribosomal protein S27	RPS27L	Color [DarkGray]	1	4					7	2	2	44	14.3	14.3	9.4771	0	3.4485	80603000	6	23.37	23.2808	23.2782	23.3171	22.3405	23.3361
+	4.2681	-5.43916	Q9UJJ9;H0YEA7	Q9UJJ9	N-acetylglucosamine-1-phosphotransferase subunit gamma	GNPTG	Color [DarkGray]	1	4					3	3	3	14.8	14.8	14.8	33.973	0	11.297	92549000	7	18.631	24.2879	18.4887	23.434	18.6344	24.3496
	1.00518	0.864396	P25789;H0YN18;P25789-2;H0YKS0;H0YKT8;H0YMI6;H0YMA1;H0YMZ1;H0YL69	P25789;H0YN18;P25789-2;H0YKS0;H0YKT8;H0YMI6;H0YMA1;H0YMZ1;H0YL69	Proteasome subunit alpha type-4;Proteasome subunit beta type;Proteasome subunit alpha type	PSMA4	Color [DarkGray]	1	4					2	2	2	5.7	5.7	5.7	29.483	0.018301	1.2652	15387000	2	21.5571	19.8804	21.6676	21.0555	21.0087	20.7044
	1.51883	0.726459	P39687;O95626;O43423;H0YN26	P39687;O95626;O43423;H0YN26	Acidic leucine-rich nuclear phosphoprotein 32 family member A;Acidic leucine-rich nuclear phosphoprotein 32 family member D;Acidic leucine-rich nuclear phosphoprotein 32 family member C	ANP32A;ANP32D;ANP32C	Color [DarkGray]	1	4					1	1	1	3.6	3.6	3.6	28.585	0.077918	0.56641	9137100	1	20.5111	20.178	20.553	19.8249	21.1191	20.0009
+	5.02876	-5.43091	P15529-4;P15529-7;P15529-6;P15529-3;P15529-5;P15529-2;P15529-16;R4GN18	P15529-4;P15529-7;P15529-6;P15529-3;P15529-5;P15529-2;P15529-16	Membrane cofactor protein	CD46	Color [DarkGray]	1	4					5	5	2	12.7	12.7	4.1	41.358	0	48.885	475150000	16	20.7963	26.429	21.2846	26.723	21.056	26.2776
	0.0379654	-0.0420888	P83111;H0YNN5;P83111-2	P83111;H0YNN5;P83111-2	Serine beta-lactamase-like protein LACTB, mitochondrial	LACTB	Color [DarkGray]	1	4					2	2	2	3.7	3.7	3.7	60.693	0.027984	1.0653	17016000	2	20.5108	20.5718	20.9262	20.4624	21.0122	21.5411
	0.800091	-2.15321	O94923;H0YNP1	O94923;H0YNP1	D-glucuronyl C5-epimerase	GLCE	Color [DarkGray]	1	4					4	4	4	6.8	6.8	6.8	70.1	0	6.1032	35911000	4	22.7109	22.9104	19.2485	22.3432	18.8907	22.0561
	0.273496	0.370991	Q96SB4;H3BLV9;Q5R363;Q96SB4-4;Q96SB4-3;P78362;Q9UPE1;H7C521;H7C5L6;A8MPP7;A8MPY5;E7ETV6;Q9UPE1-2;Q9UPE1-3;Q9UPE1-4;P78362-2;H7C2I2	Q96SB4;H3BLV9;Q5R363;Q96SB4-4;Q96SB4-3;P78362;Q9UPE1;H7C521;H7C5L6;A8MPP7;A8MPY5;E7ETV6;Q9UPE1-2;Q9UPE1-3;Q9UPE1-4;P78362-2	SRSF protein kinase 1;SRSF protein kinase 2;SRSF protein kinase 2 N-terminal;SRSF protein kinase 2 C-terminal;SRSF protein kinase 3	SRPK1;SRPK2;SRPK3	Color [DarkGray]	1	4					3	3	3	5.3	5.3	5.3	74.324	0	6.5775	85656000	8	23.7554	23.3099	24.055	23.442	22.5564	22.5019
+	2.56098	-5.41561	M0QZM1	M0QZM1		HNRNPM	Color [DarkGray]	1	4					27	1	1	76.8	3.7	3.7	39.933	0	4.8238	69751000	2	19.6105	23.9869	16.8618	23.8698	18.4784	23.3408
	1.38706	0.352809	Q92841;Q92841-3;H3BLZ8;Q92841-1;Q92841-2;A0A0U1RQJ0	Q92841;Q92841-3;H3BLZ8;Q92841-1;Q92841-2	Probable ATP-dependent RNA helicase DDX17	DDX17	Color [DarkGray]	1	4					24	14	14	35.3	22.9	22.9	80.272	0	67.272	770300000	63	26.5701	26.325	26.824	26.4591	26.6036	26.1551
	1.46189	0.731256	Q15287;H3BV80;H3BMS0;H3BMM9;H3BTC0;Q15287-3;Q15287-2;H3BPG5	Q15287;H3BV80;H3BMS0;H3BMM9;H3BTC0;Q15287-3;Q15287-2;H3BPG5	RNA-binding protein with serine-rich domain 1	RNPS1	Color [DarkGray]	1	4					3	3	3	11.5	11.5	11.5	34.208	0	15.682	91895000	12	24.0202	22.7041	23.4125	23.1758	23.7753	23.1343
+	3.20835	-5.41267	Q9NRX5	Q9NRX5	Serine incorporator 1	SERINC1	Color [DarkGray]	1	4					2	2	2	6.6	6.6	6.6	50.494	0	36.992	182360000	9	19.9373	25.5131	20.2236	24.5691	18.6533	24.9701
	1.5712	1.31199	H3BMT8	H3BMT8		BLOC1S6	Color [DarkGray]	1	4					1	1	1	15.2	15.2	15.2	5.7236	0.064823	0.64577	60287000	2	23.7422	21.4831	23.1568	22.6642	23.3049	22.1208
	1.46251	0.602214	P53990;P53990-2;H3BQF7;H3BMU1;H3BUI0;J3KR23;P53990-3;P53990-4;P53990-5	P53990;P53990-2;H3BQF7;H3BMU1;H3BUI0;J3KR23;P53990-3;P53990-4;P53990-5	IST1 homolog	IST1	Color [DarkGray]	1	4					1	1	1	2.5	2.5	2.5	39.75	0.04199	0.83898	653980000	23	24.4005	23.2843	24.032	23.5978	23.8605	23.6042
	0.865646	-1.88406	H3BN98;Q15041;H3BPJ2;Q15041-2;Q15041-3	H3BN98			Color [DarkGray]	1	4					9	2	2	29.1	7.6	7.6	27.168	0	4.5559	43207000	9	18.7863	21.6886	20.5351	22.8383	22.0833	22.5299
	2.09266	0.944124	O14874;H3BNP3;H3BTL2;H3BS02;O14874-2;O14874-3;H3BQP2	O14874;H3BNP3;H3BTL2;H3BS02;O14874-2;O14874-3	[3-methyl-2-oxobutanoate dehydrogenase [lipoamide]] kinase, mitochondrial	BCKDK	Color [DarkGray]	1	4					3	3	3	11.2	11.2	11.2	46.36	0	4.3568	40179000	4	22.686	21.5799	22.7744	21.4737	22.4364	22.0109
	0.0192427	-0.0273488	P20674;H3BNX8;H3BRM5;H3BV69;H3BRI0	P20674;H3BNX8;H3BRM5;H3BV69	Cytochrome c oxidase subunit 5A, mitochondrial	COX5A	Color [DarkGray]	1	4					4	4	4	32	32	32	16.762	0	11.532	98017000	14	22.7758	22.9103	24.1279	23.7695	23.2639	23.5698
+	2.54046	-5.41013	P25445;P25445-6;A0A087X1Z7;A0A087WTM9;H7C5Z8;A0A0D9SEP1;P25445-7	P25445;P25445-6	Tumor necrosis factor receptor superfamily member 6	FAS	Color [DarkGray]	1	4					6	6	6	14.3	14.3	14.3	37.732	0	7.5122	90705000	11	18.0834	23.897	17.5827	24.1872	20.2766	24.0889
	0.838217	0.453905	Q9UPN3;H3BPE1;H3BQK9;Q9UPN3-5;Q9UPN3-2;H0Y390;Q9UPN3-4;Q9UPN3-3;H0Y4F5;H0Y6T5;H0Y314	Q9UPN3;H3BPE1;H3BQK9;Q9UPN3-5;Q9UPN3-2;H0Y390;Q9UPN3-4;Q9UPN3-3	Microtubule-actin cross-linking factor 1, isoforms 1/2/3/5	MACF1	Color [DarkGray]	1	4					6	5	5	0.9	0.8	0.8	838.3	0	8.229	187650000	9	24.2684	23.8836	23.8681	23.6209	24.6692	23.9395
	0.737104	0.550517	P35637;H3BPE7;P35637-2	P35637;H3BPE7;P35637-2	RNA-binding protein FUS	FUS	Color [DarkGray]	1	4					7	5	5	16.5	14.8	14.8	53.425	0	37.34	762160000	39	26.8244	26.7854	26.6328	25.7816	26.5535	25.7923
	1.03437	-1.93848	Q99471;H3BPF6;H3BMQ1;Q99471-2;Q99471-3	Q99471;H3BPF6;H3BMQ1;Q99471-2;Q99471-3	Prefoldin subunit 5	PFDN5	Color [DarkGray]	1	4					2	2	2	14.9	14.9	14.9	17.328	0	4.4443	23093000	2	21.5021	21.6108	18.7965	21.4373	19.1845	22.2504
+	4.52375	-5.35518	P13726;P13726-2	P13726	Tissue factor	F3	Color [DarkGray]	1	4					12	12	12	35.9	35.9	35.9	33.067	0	144.36	4014200000	54	23.9998	29.7869	24.524	29.4583	23.887	29.2312
	1.10111	0.284718	Q1KMD3;H3BQZ7	Q1KMD3;H3BQZ7	Heterogeneous nuclear ribonucleoprotein U-like protein 2	HNRNPUL2;HNRNPUL2-BSCL2	Color [DarkGray]	1	4					10	10	10	17	17	17	85.104	0	26.221	231670000	25	24.9059	24.369	24.8522	24.7691	24.9042	24.6701
	0.289677	0.523954	Q14807;H3BRB3;Q14807-2	Q14807;H3BRB3;Q14807-2	Kinesin-like protein KIF22;Kinesin-like protein	KIF22	Color [DarkGray]	1	4					1	1	1	3.2	3.2	3.2	73.261	0.048525	0.76685	16401000	1	19.8666	21.1857	22.1411	20.2175	21.277	20.3096
	0.179035	0.413991	P31146;H3BTU6;H3BRJ0;H3BRY3	P31146;H3BTU6;H3BRJ0;H3BRY3	Coronin-1A;Coronin	CORO1A	Color [DarkGray]	1	4					1	1	1	2.4	2.4	2.4	51.026	0	3.5749	117920000	10	25.2407	24.1996	22.9245	23.3189	23.1438	22.5485
	1.34177	-1.77154	Q9P035;H3BS72;Q9P035-2;H3BMZ1;H3BRL8;H3BPZ1	Q9P035;H3BS72;Q9P035-2;H3BMZ1;H3BRL8;H3BPZ1	Very-long-chain (3R)-3-hydroxyacyl-CoA dehydratase 3	HACD3	Color [DarkGray]	1	4					2	2	2	6.6	6.6	6.6	43.159	0	5.5913	49676000	2	21.5061	23.4242	20.534	21.8587	21.4208	23.4927
	1.10785	1.36471	P29590;P29590-4;P29590-2;P29590-3;P29590-14;P29590-11;P29590-10;H3BT57;P29590-12;P29590-5;P29590-9;P29590-13;P29590-8	P29590;P29590-4;P29590-2;P29590-3;P29590-14;P29590-11;P29590-10;H3BT57;P29590-12;P29590-5;P29590-9;P29590-13;P29590-8	Protein PML	PML	Color [DarkGray]	1	4					1	1	1	1.2	1.2	1.2	97.55	0.087782	0.51671	3753900	2	18.7507	18.9089	20.3123	18.101	19.7331	17.692
	0.443487	1.22066	O15405;H3BTZ9;O15405-2	O15405;H3BTZ9;O15405-2	TOX high mobility group box family member 3	TOX3	Color [DarkGray]	1	4					1	1	1	1.7	1.7	1.7	63.341	0.066932	0.62628	51188000	1	24.6925	20.8027	20.8699	22.1969	22.4202	21.321
	0.985779	-2.04434	Q658L1;H3BVD4;Q658L1-2	Q658L1;H3BVD4;Q658L1-2	Protein FAM154B	FAM154B;SAXO2	Color [DarkGray]	1	4					1	1	1	1.8	1.8	1.8	45.933	0.077363	0.56731	13364000	1	17.9541	19.8446	18.4849	20.5069	20.0788	22.2993
	1.44638	0.844627	H3BVE7	H3BVE7		FHOD1	Color [DarkGray]	1	4					1	1	1	9.6	9.6	9.6	17.379	0.042553	0.82953	41013000	1	22.6912	22.3293	22.4846	21.599	22.8448	21.5584
	0.495194	-0.785901	H3BVI4	H3BVI4	Lipase maturation factor	LMF1	Color [DarkGray]	1	4					1	1	1	2	2	2	40.147	0.048688	0.75604	31135000	3	21.8058	22.1005	19.8973	22.0611	22.1069	22.0062
	0.210148	-0.395908	O14578;O14578-4;O14578-3;H7BYJ3	O14578;O14578-4;O14578-3;H7BYJ3	Citron Rho-interacting kinase	CIT	Color [DarkGray]	1	4					1	1	1	0.4	0.4	0.4	231.43	0.036928	0.89761	21779000	1	21.8255	21.5182	19.5791	21.464	21.6883	21.2984
+	3.23848	-5.34984	P11047;R4GNC7;Q9Y6N6	P11047	Laminin subunit gamma-1	LAMC1	Color [DarkGray]	1	4					57	57	57	42.7	42.7	42.7	177.6	0	323.31	5357700000	186	24.0393	30.5692	25.2537	29.2433	24.2364	29.7664
	1.23851	0.714981	P48730;P48730-2;H7BYT1;P49674;B0QY36;B0QY35;B0QY34;J3KRM8;H0Y2N6;B4DLF1;J3QQI9;H0Y645	P48730;P48730-2;H7BYT1	Casein kinase I isoform delta	CSNK1D	Color [DarkGray]	1	4					5	5	5	19.8	19.8	19.8	47.33	0	15.227	95027000	12	23.5517	23.1944	24.0047	23.4349	23.8557	22.6378
	0.782357	-2.76395	H7BZJ3	H7BZJ3		PDIA3	Color [DarkGray]	1	4					5	1	1	51.2	11.4	11.4	13.519	0	5.3497	77642000	4	21.5678	24.0145	23.067	22.9617	17.6967	23.6471
	0.376262	0.518462	P10768;U3KQT1;H7BZT7;X6RA14	P10768;U3KQT1;H7BZT7;X6RA14	S-formylglutathione hydrolase	ESD	Color [DarkGray]	1	4					1	1	1	2.5	2.5	2.5	31.462	0.044594	0.81021	28808000	5	20.9733	20.6549	22.4567	21.5904	22.1856	21.8149
	0.302916	0.211342	Q9C037;Q9C037-2;H7C0Q6;Q9C037-3	Q9C037;Q9C037-2;H7C0Q6;Q9C037-3	E3 ubiquitin-protein ligase TRIM4	TRIM4	Color [DarkGray]	1	4					1	1	1	2.2	2.2	2.2	57.46	0.04875	0.75917	895440000	2	26.3816	26.4318	26.6266	26.6626	27.3032	26.5829
	0.422348	-0.246003	Q9BV44;H7C0R6;H7C3J3	Q9BV44;H7C0R6;H7C3J3	THUMP domain-containing protein 3	THUMPD3	Color [DarkGray]	1	4					4	4	4	7.9	7.9	7.9	57.002	0	5.1034	41921000	3	22.3692	22.1419	21.7088	22.2413	22.2004	22.6332
	0.0516205	-0.114785	Q92556;H7C0S6;H7C3P3;Q92556-3	Q92556;H7C0S6;H7C3P3;Q92556-3	Engulfment and cell motility protein 1	ELMO1	Color [DarkGray]	1	4					1	1	1	1.1	1.1	1.1	83.829	0.053045	0.72876	3554400	1	18.7203	20.515	19.016	18.9402	19.337	17.9623
	1.3684	-1.50159	H7C0V4;H7C215;Q9BZR6	H7C0V4;H7C215;Q9BZR6	Reticulon-4 receptor	RTN4R	Color [DarkGray]	1	4					4	4	4	14.2	14.2	14.2	52.998	0	13.778	32988000	4	21.7835	22.0989	20.7673	22.832	20.1959	22.3205
	0.820566	0.379238	Q6BDS2;H7C1J4	Q6BDS2;H7C1J4	UHRF1-binding protein 1	UHRF1BP1	Color [DarkGray]	1	4					1	1	1	0.8	0.8	0.8	159.48	0.023525	1.1668	44040000	1	22.9426	22.3017	22.3466	21.9827	22.4333	22.3004
+	2.87382	-5.34449	Q8WTV0-2;B7ZKQ9;Q8WTV0-4;Q8WTV0-5;Q8WTV0;Q8WTV0-3;F5H5E8;F5H4X0	Q8WTV0-2;B7ZKQ9;Q8WTV0-4;Q8WTV0-5;Q8WTV0;Q8WTV0-3	Scavenger receptor class B member 1	SCARB1	Color [DarkGray]	1	4					5	5	5	11.2	11.2	11.2	56.973	0	16.881	235060000	11	21.3188	25.7509	19.7748	25.131	19.147	25.3922
	0.837553	-0.791178	H7C3H9	H7C3H9		METTL6	Color [DarkGray]	1	4					1	1	1	4.4	4.4	4.4	18.229	0.028069	1.0854	349520000	8	24.2308	25.9215	25.5234	25.4322	24.5054	25.2795
	1.03379	1.85642	Q5TCS8;Q5TCS8-5;H7C505;H7C517;Q5TCS8-6	Q5TCS8;Q5TCS8-5;H7C505;H7C517;Q5TCS8-6	Adenylate kinase 9	AK9	Color [DarkGray]	1	4					1	1	1	0.5	0.5	0.5	221.41	0.037884	0.89074	136100000	5	25.2033	21.1549	23.7756	23.5473	24.3993	23.1068
	0.81034	-1.65465	Q9NZV5;Q9NZV5-2;H9KV50	Q9NZV5;Q9NZV5-2;H9KV50	Selenoprotein N	SEPN1	Color [DarkGray]	1	4					1	1	1	1.2	1.2	1.2	65.812	0.077895	0.56586	45608000	1	20.8457	20.6194	21.1895	23.2921	20.3145	23.4022
	1.74067	0.326185	Q9NUU7;I3L0H8;F6QDS0;Q9UMR2;I3L352;H3BQK0;Q9NUU7-2;Q9UMR2-2;Q9UMR2-4;Q9UMR2-3;H3BTB3;H3BN59;H3BMQ5;Q9UHL0;H3BP36;H3BP50;J3QRH0;H3BSL8;H0YD26;E9PR46;J3QL17;Q9UHL0-2	Q9NUU7;I3L0H8;F6QDS0;Q9UMR2;I3L352;H3BQK0;Q9NUU7-2;Q9UMR2-2;Q9UMR2-4	ATP-dependent RNA helicase DDX19A;ATP-dependent RNA helicase DDX19B	DDX19A;DDX19B	Color [DarkGray]	1	4					11	11	11	34.5	34.5	34.5	53.974	0	46.621	210570000	21	24.7196	24.4612	24.8244	24.3097	24.7875	24.582
+	3.7431	-5.33982	Q8IWU5;Q8IWU5-2;B1AMP9;H0Y872	Q8IWU5;Q8IWU5-2	Extracellular sulfatase Sulf-2	SULF2	Color [DarkGray]	1	4					6	6	6	7.4	7.4	7.4	100.45	0	11.499	78266000	9	18.7519	24.2802	17.8924	23.3266	18.767	23.8239
	0.988436	0.651979	P46459;I3L0N3;P46459-2	P46459;I3L0N3;P46459-2	Vesicle-fusing ATPase	NSF	Color [DarkGray]	1	4					2	2	2	3.2	3.2	3.2	82.593	0.0033784	2.1073	24629000	1	21.8629	21.5551	22.1718	21.5962	21.7902	20.7175
+	2.82688	-5.33535	Q96K49;Q96K49-2;H7C1G1;H7C0B3	Q96K49;Q96K49-2;H7C1G1;H7C0B3	Transmembrane protein 87B	TMEM87B	Color [DarkGray]	1	4					7	7	7	15.1	15.1	15.1	63.535	0	62.698	157560000	16	18.9234	25.2676	20.7029	24.2288	18.7918	24.9279
+	2.29646	-5.32696	Q7Z4R8	Q7Z4R8	UPF0669 protein C6orf120	C6orf120	Color [DarkGray]	1	4					4	4	4	45	45	45	20.772	0	27.838	275600000	14	18.7358	26.0979	20.1312	24.8199	21.7691	25.6993
	1.6634	0.927289	Q02978;I3L1P8;Q02978-2	Q02978;I3L1P8;Q02978-2	Mitochondrial 2-oxoglutarate/malate carrier protein	SLC25A11	Color [DarkGray]	1	4					8	8	8	30.9	30.9	30.9	34.061	0	40.749	420330000	23	26.0575	25.2089	25.5592	24.9723	26.4002	25.0539
	0.746133	-1.29231	Q9NXR1;Q9NXR1-2;I3L2R9;I3L522;X5DR54;Q9GZM8;I3L2R3;I3L2T8;I3L533;J3QRZ1;A6NIZ0;Q9GZM8-3;Q9GZM8-2	Q9NXR1;Q9NXR1-2;I3L2R9;I3L522;X5DR54;Q9GZM8;I3L2R3;I3L2T8;I3L533;J3QRZ1;A6NIZ0;Q9GZM8-3;Q9GZM8-2	Nuclear distribution protein nudE homolog 1;Nuclear distribution protein nudE-like 1	NDE1;NDEL1	Color [DarkGray]	1	4					2	2	2	7.8	7.8	7.8	38.808	0	7.1674	12562000	1	19.824	20.5421	18.1639	20.6279	20.71	21.4049
	0.154863	-0.582443	Q14894;I3NI53;I3L2W5;I3L325	Q14894;I3NI53;I3L2W5;I3L325	Ketimine reductase mu-crystallin	CRYM	Color [DarkGray]	1	4					1	1	1	3.5	3.5	3.5	33.775	0	2.9762	24883000	1	21.0793	21.1112	18.0474	21.2367	22.8583	21.3844
	0.439915	-0.382031	Q9UQB8;Q9UQB8-5;Q9UQB8-4;I3L4C2;Q9UQB8-3;Q9UQB8-6;Q9UQB8-2;I3L2M4;B4DWA1;I3L1C8;I3L4A3;I3L125;I3L327;I3L526;I3L0Y9;I3L3C6	Q9UQB8;Q9UQB8-5;Q9UQB8-4;I3L4C2;Q9UQB8-3;Q9UQB8-6;Q9UQB8-2;I3L2M4;B4DWA1;I3L1C8	Brain-specific angiogenesis inhibitor 1-associated protein 2	BAIAP2	Color [DarkGray]	1	4					5	5	5	9.8	9.8	9.8	60.867	0	14.559	39294000	5	21.5977	22.8093	21.7543	21.5987	22.0289	22.1189
	0.088693	-0.063254	P53384;I3L531;P53384-2	P53384;I3L531;P53384-2	Cytosolic Fe-S cluster assembly factor NUBP1	NUBP1	Color [DarkGray]	1	4					1	1	1	5.6	5.6	5.6	34.534	0	4.6171	14993000	2	20.9182	20.4523	20.4627	20.6417	20.6997	21.1763
	1.08569	2.16445	Q9Y2K7;I3VM54;Q9Y2K7-4;Q9Y2K7-5;Q9Y2K7-2;Q9Y2K7-3	Q9Y2K7;I3VM54;Q9Y2K7-4;Q9Y2K7-5;Q9Y2K7-2;Q9Y2K7-3	Lysine-specific demethylase 2A	KDM2A	Color [DarkGray]	1	4					6	6	6	6.6	6.6	6.6	132.79	0	13.914	68971000	10	23.4043	19.8727	24.4757	22.6813	23.2663	22.0989
+	2.71551	-5.32568	P16190;P16189;A0A140T941;A0A140T9Z6;B0UXQ0;P30512	P16190;P16189;A0A140T941;A0A140T9Z6;B0UXQ0;P30512	HLA class I histocompatibility antigen, A-33 alpha chain;HLA class I histocompatibility antigen, A-31 alpha chain;HLA class I histocompatibility antigen, A-29 alpha chain	HLA-A	Color [DarkGray]	1	4					16	6	3	47.4	18.1	7.9	40.891	0	41.681	238840000	17	21.215	25.687	20.2909	25.0119	18.7971	25.5811
	0.911452	-0.503745	P55196;P55196-3;P55196-2;Q5TIG5;J3KN01;P55196-6;P55196-1;P55196-5;A8MQ02;F8W9I4;E9PFY5	P55196;P55196-3;P55196-2;Q5TIG5;J3KN01;P55196-6;P55196-1;P55196-5;A8MQ02	Afadin	MLLT4	Color [DarkGray]	1	4					4	4	4	4.5	4.5	4.5	206.8	0	4.4606	193030000	4	23.7533	24.1166	23.9459	24.1679	23.9624	24.8883
	1.28068	0.380293	Q5VYK3;J3KN16;R4GMY1	Q5VYK3;J3KN16;R4GMY1	Proteasome-associated protein ECM29 homolog	ECM29;KIAA0368	Color [DarkGray]	1	4					5	5	5	4.1	4.1	4.1	204.29	0	10.452	73245000	6	23.383	22.9725	23.2081	23.1261	23.3337	22.6854
	1.94238	-0.747903	J3KN66;Q5JTV8-3;Q5JTV8-2	J3KN66;Q5JTV8-3;Q5JTV8-2	Torsin-1A-interacting protein 1	TOR1AIP1	Color [DarkGray]	1	4					12	12	1	27.9	27.9	2.5	67.821	0	71.054	454630000	31	25.2258	26.0647	25.1967	25.5887	25.0714	26.0842
	1.60922	1.00372	O14757;J3KN87;O14757-3;E7EPP6;O14757-2;A0A087WT52;E9PQW7;E9PJI4;E9PPA5;E9PKQ3	O14757;J3KN87;O14757-3;E7EPP6;O14757-2	Serine/threonine-protein kinase Chk1	CHEK1	Color [DarkGray]	1	4					4	4	4	12.4	12.4	12.4	54.433	0	14.002	65752000	7	23.7312	22.2412	23.58	22.5033	22.84	22.3956
+	4.83967	-5.31155	P11279;P11279-2	P11279;P11279-2	Lysosome-associated membrane glycoprotein 1	LAMP1	Color [DarkGray]	1	4					13	13	13	30	30	30	44.882	0	127.31	6547700000	68	24.7508	30.5068	25.24	30.0751	24.7767	30.1202
+	2.9284	-5.22845	Q9UP95;Q9UP95-2;Q9UP95-5;Q9UP95-6;I3L4N6;Q9UP95-7;Q9UP95-3;Q9UP95-4;I3L1N8	Q9UP95;Q9UP95-2;Q9UP95-5;Q9UP95-6;I3L4N6;Q9UP95-7;Q9UP95-3;Q9UP95-4	Solute carrier family 12 member 4	SLC12A4	Color [DarkGray]	1	4					15	15	9	13.5	13.5	8.8	120.65	0	26.432	212440000	30	19.1869	24.7634	19.8803	26.0621	20.7176	24.6445
	1.35537	0.662148	Q01130;J3QL05;J3KP15;Q01130-2;Q9BRL6;Q9BRL6-2	Q01130;J3QL05;J3KP15;Q01130-2	Serine/arginine-rich splicing factor 2	SRSF2	Color [DarkGray]	1	4					4	4	4	19.5	19.5	19.5	25.476	0	13.513	324960000	32	25.5515	25.2789	25.577	25.006	25.6483	24.5054
	0.111912	-0.0415452	O95232;J3KPP4;D6RDI2;C9JL41;O95232-2;E7EN55;H7C5U7;H0YBV7;H0YAR4;H0YA81	O95232;J3KPP4;D6RDI2	Luc7-like protein 3	LUC7L3	Color [DarkGray]	1	4					8	8	8	20.8	20.8	20.8	51.466	0	40.341	81752000	16	23.288	23.0387	23.0663	23.4205	23.2832	23.303
+	2.92813	-5.22095	Q8TB96;H3BUJ1;F5GXC5	Q8TB96;H3BUJ1;F5GXC5	T-cell immunomodulatory protein	ITFG1	Color [DarkGray]	1	4					5	5	5	11.9	11.9	11.9	68.107	0	18.614	101150000	12	18.3992	24.2103	20.2914	24.1513	18.4121	24.404
+	4.81786	-5.2203	P08648;H0YIV7	P08648	Integrin alpha-5;Integrin alpha-5 heavy chain;Integrin alpha-5 light chain	ITGA5	Color [DarkGray]	1	4					31	31	31	38.5	38.5	38.5	114.54	0	299.94	5818100000	131	25.0341	30.3362	24.8285	29.7452	24.6172	30.0593
	1.18459	0.450516	Q9Y3E5;J3KQ48	Q9Y3E5;J3KQ48	Peptidyl-tRNA hydrolase 2, mitochondrial	PTRH2	Color [DarkGray]	1	4					3	3	3	29.1	29.1	29.1	19.193	0	7.1216	57767000	8	22.896	22.8415	22.9493	22.5444	23.2514	22.3593
	0.777104	1.2285	J3KQG3	J3KQG3		EPHA10	Color [DarkGray]	1	4					1	1	1	1.4	1.4	1.4	110.39	0.087266	0.52192	21416000	1	23.0595	20.2909	20.6675	20.3613	21.2358	20.6252
+	3.58752	-5.21871	Q9BY67;A0A087X105;A0A087WZW4;A0A087X1W8;A0A0A0MTJ8;A0A087WZR6;X5DQS5;Q9BY67-5;Q9BY67-4;Q9BY67-3;F5H8J9;A0A087X0T8;Q9BY67-2	Q9BY67;A0A087X105;A0A087WZW4;A0A087X1W8;A0A0A0MTJ8;A0A087WZR6;X5DQS5;Q9BY67-5;Q9BY67-4;Q9BY67-3;F5H8J9;A0A087X0T8;Q9BY67-2	Cell adhesion molecule 1	CADM1	Color [DarkGray]	1	4					2	2	2	12	12	12	48.509	0	8.948	128160000	5	19.1584	24.0188	19.3618	23.8465	18.7939	25.1049
	0.61867	0.78289	P46734;J3KRV4;P46734-2;P46734-3	P46734;J3KRV4;P46734-2;P46734-3	Dual specificity mitogen-activated protein kinase kinase 3	MAP2K3	Color [DarkGray]	1	4					1	1	1	4	4	4	39.318	0	2.9557	6800200	1	20.1316	20.3987	21.2254	19.9432	20.2209	18.8873
+	3.61122	-5.19318	O00220;F8U8C0;E5RFH1	O00220;F8U8C0	Tumor necrosis factor receptor superfamily member 10A	TNFRSF10A	Color [DarkGray]	1	4					8	8	8	23.9	23.9	23.9	50.089	0	28.925	333130000	20	21.0245	25.7377	20.1831	25.3173	20.7444	26.4766
	1.41711	-0.657373	Q9Y2R9;J3KSI8;J3QQS1;J3QLS3;J3QKW2	Q9Y2R9;J3KSI8;J3QQS1;J3QLS3	28S ribosomal protein S7, mitochondrial	MRPS7	Color [DarkGray]	1	4					3	3	3	14.9	14.9	14.9	28.134	0	5.0481	47129000	2	22.1999	22.6449	21.8405	22.3334	21.9501	22.9844
	1.56736	0.764369	P17844;J3KTA4;P17844-2;J3QRQ7;J3QSF1;J3KRZ1;J3KRX8;J3QR02;X6RLV5;J3QRN5;J3QKN9;J3QLG9;J3QR62	P17844;J3KTA4;P17844-2	Probable ATP-dependent RNA helicase DDX5	DDX5	Color [DarkGray]	1	4					43	42	33	62.5	60.7	47.9	69.147	0	197.52	7631200000	259	30.1125	29.0789	30.2278	29.8343	30.206	29.34
	1.89895	1.16044	Q86VV8;J3KTD2;Q86VV8-2;Q86VV8-4;Q86VV8-3	Q86VV8;J3KTD2;Q86VV8-2;Q86VV8-4;Q86VV8-3	Rotatin	RTTN	Color [DarkGray]	1	4					1	1	1	0.3	0.3	0.3	248.63	0.016615	1.2969	49354000	5	23.4083	21.6627	22.8938	21.6851	22.7232	22.1961
	0.928597	0.590565	P84098;J3QR09;J3KTE4;J3QL15	P84098;J3QR09;J3KTE4	60S ribosomal protein L19;Ribosomal protein L19	RPL19	Color [DarkGray]	1	4					18	18	18	46.9	46.9	46.9	23.466	0	97.493	31564000000	164	32.4543	31.7469	31.6172	31.588	32.2502	31.2151
	0.910108	0.794585	P52565;J3QQX2;J3KTF8;J3KRE2;J3KRY1;P52565-2;J3KS60	P52565;J3QQX2;J3KTF8;J3KRE2;J3KRY1;P52565-2;J3KS60	Rho GDP-dissociation inhibitor 1	ARHGDIA	Color [DarkGray]	1	4					6	6	6	41.7	41.7	41.7	23.207	0	18.25	185580000	16	24.6829	24.1134	25.5067	23.7293	24.1879	24.1511
	1.45356	0.67278	Q07955;J3KTL2;Q07955-3;Q07955-2;J3KSR8;J3QQV5;J3KSW7	Q07955;J3KTL2;Q07955-3;Q07955-2;J3KSR8	Serine/arginine-rich splicing factor 1	SRSF1	Color [DarkGray]	1	4					16	16	15	54.4	54.4	51.6	27.744	0	54.644	800340000	64	26.577	25.879	27.0949	26.4119	26.7955	26.1581
	1.39109	1.22894	Q8IWX8;J3QK89	Q8IWX8;J3QK89	Calcium homeostasis endoplasmic reticulum protein	CHERP	Color [DarkGray]	1	4					2	2	2	2.8	2.8	2.8	103.7	0	5.1328	38930000	3	23.1838	21.7216	22.0781	21.747	22.8911	20.9975
	1.5082	1.55803	J3QQT0	J3QQT0		MICAL3	Color [DarkGray]	1	4					1	1	1	4.8	4.8	4.8	31.094	0.036697	0.91026	1174400000	5	26.7479	25.1253	27.8749	26.335	27.2549	25.7433
	0.152498	0.139862	Q96MU7;Q96MU7-2;J3QR07	Q96MU7;Q96MU7-2;J3QR07	YTH domain-containing protein 1	YTHDC1	Color [DarkGray]	1	4					1	1	1	1.7	1.7	1.7	84.699	0.016955	1.2925	15406000	1	20.5534	20.6745	20.3969	20.6175	21.489	20.7277
	0.693145	-0.552716	P51648;P51648-2;J3QRD1;J3QS00;I3L1M4;P43353;P30838;P48448;J3KTD9;I3L2W1;E9PJV0;C9JKT2;C9JMC5;I3L3I9;A8MYB8;E9PNN6;P43353-2	P51648;P51648-2;J3QRD1;J3QS00;I3L1M4	Fatty aldehyde dehydrogenase	ALDH3A2	Color [DarkGray]	1	4					5	5	5	12.2	12.2	12.2	54.847	0	13.319	61294000	8	22.8311	22.7474	21.7993	22.9139	22.6845	23.3117
+	3.62594	-5.18136	Q13308;Q13308-6;Q13308-4;Q13308-2;Q13308-3;Q13308-5;H0Y8F1;C9JQR6;Q86X91;H7C5L0;F8WDG7;C9J9E8	Q13308;Q13308-6;Q13308-4;Q13308-2;Q13308-3;Q13308-5	Inactive tyrosine-protein kinase 7	PTK7	Color [DarkGray]	1	4					34	34	34	43.9	43.9	43.9	118.39	0	210.1	1768200000	91	23.3094	28.7014	23.6779	27.953	22.4803	28.3573
	0.809435	-0.430984	O14950;P19105;J3QRS3;P24844;J3KTJ1;P24844-2	O14950;P19105;J3QRS3;P24844;J3KTJ1	Myosin regulatory light chain 12B;Myosin regulatory light chain 12A;Myosin regulatory light polypeptide 9	MYL12B;MYL12A;MYL9	Color [DarkGray]	1	4					8	8	8	54.7	54.7	54.7	19.779	0	45.297	303250000	31	24.574	25.6345	25.0768	25.1195	24.7918	24.9815
	1.68123	-0.577075	P07947;J3QRU1;P06241;P06241-2;E5RFS5;P06241-3	P07947;J3QRU1	Tyrosine-protein kinase Yes;Non-specific protein-tyrosine kinase	YES1	Color [DarkGray]	1	4					4	4	4	9	9	9	60.801	0	7.6707	41738000	5	21.5416	22.1307	21.6559	22.2476	21.9334	22.4838
	0.651953	0.54539	P42694;J3QS41;P42694-2;A0A075B6R3;J3KS59;J3KT20	P42694;J3QS41;P42694-2	Probable helicase with zinc finger domain	HELZ	Color [DarkGray]	1	4					15	15	15	10.8	10.8	10.8	218.97	0	40.739	146030000	19	24.9014	23.4669	23.8233	24.1955	24.2907	23.7168
	0.442225	1.45905	O43684;J3QT28;O43684-2;J3QSX4	O43684;J3QT28;O43684-2;J3QSX4	Mitotic checkpoint protein BUB3	BUB3	Color [DarkGray]	1	4					6	6	6	21.6	21.6	21.6	37.154	0	17.801	61454000	9	22.923	22.9592	23.4142	23.3473	23.2864	18.9399
	0.0403032	-0.0381413	Q9NX55;J3QT56;Q9NX55-3	Q9NX55;J3QT56;Q9NX55-3	Huntingtin-interacting protein K	HYPK	Color [DarkGray]	1	4					1	1	1	8.5	8.5	8.5	14.665	0.093824	0.48644	2566700	1	18.9171	18.9138	18.3963	18.4842	19.2062	19.236
	0.568881	0.192558	Q03252;J9JID7	Q03252;J9JID7	Lamin-B2	LMNB2	Color [DarkGray]	1	4					14	13	13	23.1	21.8	21.8	69.948	0	36.818	244530000	34	25.0609	24.97	24.7711	24.7074	24.9678	24.5448
	1.53057	0.447262	Q9UM00;J9JIE6;Q9UM00-2;J3QQY2;J3KS45;J3KTQ7	Q9UM00;J9JIE6;Q9UM00-2;J3QQY2;J3KS45;J3KTQ7	Transmembrane and coiled-coil domain-containing protein 1	TMCO1	Color [DarkGray]	1	4					2	2	2	10.1	10.1	10.1	21.175	0	2.7818	33368000	7	22.0614	21.6897	22.0548	21.8544	22.4146	21.6448
	1.34495	1.05853	Q13620-1;Q13620;K4DI93;Q13620-3;Q13619;A0A0A0MR50;Q13619-2;A6NE76	Q13620-1;Q13620;K4DI93;Q13620-3;Q13619;A0A0A0MR50;Q13619-2	Cullin-4B;Cullin-4A	CUL4B;CUL4A	Color [DarkGray]	1	4					6	6	6	6.3	6.3	6.3	102.3	0	11.044	54564000	9	22.9062	22.0197	23.0518	21.5845	23.508	22.6861
	0.529944	0.167244	O94832;K7EIG7;J3QRN6;J3QRR2	O94832;K7EIG7;J3QRN6	Unconventional myosin-Id	MYO1D	Color [DarkGray]	1	4					7	6	6	8.4	7.7	7.7	116.2	0	11.703	527550000	14	25.5856	25.4563	25.8734	25.4469	25.7316	25.7857
	0.399008	0.321199	O96008;K7EJ57;O96008-2	O96008;K7EJ57;O96008-2	Mitochondrial import receptor subunit TOM40 homolog	TOMM40	Color [DarkGray]	1	4					2	2	2	12.2	12.2	12.2	37.893	0	18.841	74655000	8	23.3801	23.3178	22.7254	22.7229	23.6879	22.789
	0.418251	-0.287512	P48556;K7EJC1;K7EJR3;R4GMR5;K7ERW6	P48556;K7EJC1;K7EJR3;R4GMR5;K7ERW6	26S proteasome non-ATPase regulatory subunit 8	PSMD8	Color [DarkGray]	1	4					4	4	4	11.1	11.1	11.1	39.611	0	6.2741	99961000	8	23.4202	23.5075	22.7348	23.6746	23.7067	23.5421
	0.120978	0.0790132	P36776;K7EJE8;K7EKE6;P36776-3;P36776-2;K7ER27;K7ERR6;K7ER56	P36776;K7EJE8;K7EKE6;P36776-3;P36776-2	Lon protease homolog, mitochondrial	LONP1	Color [DarkGray]	1	4					7	7	7	10.8	10.8	10.8	106.49	0	23.94	101520000	16	23.4192	22.96	23.6565	23.5836	23.3569	23.652
	1.22283	-0.782556	Q86X55;K7EK20;K7EPK1;Q86X55-2;Q86X55-1	Q86X55;K7EK20;K7EPK1;Q86X55-2;Q86X55-1	Histone-arginine methyltransferase CARM1	CARM1	Color [DarkGray]	1	4					2	2	2	7.9	7.9	7.9	65.853	0	9.6152	39780000	7	22.0876	22.1186	21.5744	22.6362	21.1903	22.4451
	1.5229	-0.914254	Q96EP5;K7EQ02;K7EQ55;K7EK33;Q96EP5-2	Q96EP5;K7EQ02;K7EQ55;K7EK33;Q96EP5-2	DAZ-associated protein 1	DAZAP1	Color [DarkGray]	1	4					5	5	5	17.7	17.7	17.7	43.383	0	28.444	170580000	14	23.8006	24.7601	23.2365	24.0868	23.742	24.6749
	0.386296	0.448197	K7EKZ6	K7EKZ6		CXXC1	Color [DarkGray]	1	4					1	1	1	4	4	4	28.852	0.096463	0.46852	49209000	3	22.8925	21.3286	22.5172	22.6158	22.7452	22.8658
	1.32177	0.912444	Q15555;M0QX52;K7EL66;K7ERD8;Q15555-2;Q15555-4;Q15555-5;Q15555-3	Q15555;M0QX52;K7EL66;K7ERD8;Q15555-2;Q15555-4;Q15555-5;Q15555-3	Microtubule-associated protein RP/EB family member 2	MAPRE2	Color [DarkGray]	1	4					1	1	1	2.1	2.1	2.1	37.031	0.049496	0.74787	38387000	1	22.3516	21.2821	22.3521	21.9644	23.096	21.8159
	0.838093	-1.67158	Q9UK23;K7EL75;K7EPH3;Q9UK23-3;Q9UK23-2;K7ERI4	Q9UK23;K7EL75;K7EPH3;Q9UK23-3;Q9UK23-2;K7ERI4	N-acetylglucosamine-1-phosphodiester alpha-N-acetylglucosaminidase	NAGPA	Color [DarkGray]	1	4					2	2	2	4.5	4.5	4.5	56.072	0	16.133	24951000	4	18.4079	21.6135	20.7444	22.3227	21.3281	21.5588
	0.0407965	0.0456123	P62841;K7ELC2;K7EM56;A0A0B4J2B4;S4R417;K7EQJ5;K7EJ78;S4R456	P62841;K7ELC2;K7EM56;A0A0B4J2B4;S4R417;K7EQJ5;K7EJ78;S4R456	40S ribosomal protein S15	RPS15	Color [DarkGray]	1	4					6	6	6	64.8	64.8	64.8	17.04	0	82.329	1664000000	42	28.117	27.7681	27.0057	27.094	27.3961	27.52
+	2.54279	-5.17803	Q86WC4;A0A0A0MSP4	Q86WC4	Osteopetrosis-associated transmembrane protein 1	OSTM1	Color [DarkGray]	1	4					3	3	3	9.9	9.9	9.9	37.256	0	12.635	173870000	7	20.9827	25.3214	18.4223	24.3873	19.8988	25.1292
	0.459397	-0.248791	O14908;K7EM11;K7ESN1;O14908-2	O14908;K7EM11;K7ESN1;O14908-2	PDZ domain-containing protein GIPC1	GIPC1	Color [DarkGray]	1	4					1	1	1	4.8	4.8	4.8	36.049	0	8.0666	35652000	3	21.4663	22.1282	22.2059	21.872	21.7067	22.1251
	0.791398	-0.688449	P41567;O60739;K7EM18	P41567;O60739;K7EM18	Eukaryotic translation initiation factor 1;Eukaryotic translation initiation factor 1b	EIF1;EIF1B	Color [DarkGray]	1	4					1	1	1	12.4	12.4	12.4	12.732	0	4.7314	26717000	2	21.2618	22.4187	21.2847	21.148	20.7852	21.8304
+	4.31187	-5.15102	Q14624;Q14624-2;B7ZKJ8;Q14624-3;H7C0L5;Q14624-4	Q14624;Q14624-2;B7ZKJ8;Q14624-3;H7C0L5	Inter-alpha-trypsin inhibitor heavy chain H4;70 kDa inter-alpha-trypsin inhibitor heavy chain H4;35 kDa inter-alpha-trypsin inhibitor heavy chain H4	ITIH4	Color [DarkGray]	1	4					6	6	6	8.2	8.2	8.2	103.36	0	67.936	138620000	9	19.3591	24.782	19.7832	24.1784	19.2965	24.9315
	0.27562	-0.680367	Q13057;K7EP09;K7ESK6;K7ES73;K7EN91;Q13057-2	Q13057;K7EP09;K7ESK6;K7ES73;K7EN91;Q13057-2	Bifunctional coenzyme A synthase;Phosphopantetheine adenylyltransferase;Dephospho-CoA kinase	COASY	Color [DarkGray]	1	4					1	1	1	1.2	1.2	1.2	62.328	0.027448	1.1041	27936000	3	19.0854	21.5346	21.9888	21.7667	22.0904	21.9045
	0.942157	-1.98491	Q8N2U0;K7ENI6;K7ERE1	Q8N2U0;K7ENI6;K7ERE1	Transmembrane protein 256	TMEM256	Color [DarkGray]	1	4					1	1	1	24.8	24.8	24.8	11.741	0	3.5776	16152000	2	19.0872	21.4689	21.1847	21.2147	17.8139	21.3569
	1.04086	-1.6194	O43148;K7EP06;O43148-2	O43148;K7EP06;O43148-2	mRNA cap guanine-N7 methyltransferase	RNMT	Color [DarkGray]	1	4					1	1	1	2.5	2.5	2.5	54.843	0	2.7895	14696000	2	20.4487	21.6943	19.6274	20.1705	18.6394	21.7089
	0.734854	0.497371	Q13111;K7EPA1;Q13111-2;Q13111-3	Q13111;K7EPA1;Q13111-2;Q13111-3	Chromatin assembly factor 1 subunit A	CHAF1A	Color [DarkGray]	1	4					1	1	1	0.7	0.7	0.7	106.92	0.058111	0.69169	15021000	1	20.8236	20.2511	20.7657	20.9044	21.5232	20.4649
+	3.85288	-5.13584	P15529;P15529-15;P15529-12;P15529-14;P15529-11;P15529-13;P15529-10;P15529-9;P15529-8	P15529;P15529-15;P15529-12;P15529-14;P15529-11;P15529-13;P15529-10;P15529-9;P15529-8	Membrane cofactor protein	CD46	Color [DarkGray]	1	4					5	2	2	11	2.8	2.8	43.747	0	8.5252	85004000	6	18.3059	24.3403	19.3948	23.7702	18.8753	23.873
	0.00958465	-0.0415637	Q8WWZ7;Q6N017;K7EPM3;Q8WWZ7-2	Q8WWZ7;Q6N017;K7EPM3;Q8WWZ7-2	ATP-binding cassette sub-family A member 5	ABCA5;DKFZp686K07118	Color [DarkGray]	1	4					1	1	1	1.8	1.8	1.8	186.51	0.01291	1.3843	108700000	3	20.0791	22.2538	23.5979	23.2734	24.7082	22.9827
	4.49378	-0.669153	Q9Y285;K7ER00;Q9Y285-2;K7EPH2;K7ER16;K7ERS0;K7EK06	Q9Y285;K7ER00;Q9Y285-2;K7EPH2	Phenylalanine--tRNA ligase alpha subunit	FARSA	Color [DarkGray]	1	4					8	8	8	16.1	16.1	16.1	57.563	0	17.656	114800000	21	23.2917	23.9336	23.2552	23.9129	23.1879	23.8958
	0.555829	0.125817	Q9UBQ5;K7ES31;K7ERF1;Q9UBQ5-2;K7EQM4;A0A087WVB9	Q9UBQ5;K7ES31;K7ERF1;Q9UBQ5-2;K7EQM4;A0A087WVB9	Eukaryotic translation initiation factor 3 subunit K	EIF3K	Color [DarkGray]	1	4					2	2	2	13.3	13.3	13.3	25.059	0	11.983	168990000	12	24.223	24.1896	24.4929	24.1308	24.321	24.339
	0.182655	0.191765	P61289;K9J957;P61289-3;P61289-2;A0A087WTV2;K7ENH2;B3KQ25;K7ESG5;K7EMD0;K7EPX6;K7EKR3;B7Z8D3	P61289;K9J957;P61289-3;P61289-2;A0A087WTV2;K7ENH2;B3KQ25;K7ESG5	Proteasome activator complex subunit 3	PSME3	Color [DarkGray]	1	4					4	4	4	18.5	18.5	18.5	29.506	0	20.214	111210000	11	24.4895	23.729	23.1668	23.777	23.8231	23.3981
+	2.62826	-5.12953	P07942;G3XAI2;E7EPA6;E9PCS6;C9J296	P07942;G3XAI2	Laminin subunit beta-1	LAMB1	Color [DarkGray]	1	4					58	58	58	40.7	40.7	40.7	198.04	0	323.31	5172000000	173	23.7848	30.6172	25.5985	28.8065	24.3862	29.7343
	1.51022	1.34553	O95571;M0QXB5;M0QX80;M0QY80	O95571;M0QXB5;M0QX80;M0QY80	Persulfide dioxygenase ETHE1, mitochondrial	ETHE1	Color [DarkGray]	1	4					2	2	2	8.7	8.7	8.7	27.873	0	3.7837	35757000	4	22.4262	20.5143	22.9473	21.4811	22.3852	21.7267
	1.38679	-1.62232	Q9GZU1;M0QXD0	Q9GZU1;M0QXD0	Mucolipin-1	MCOLN1	Color [DarkGray]	1	4					1	1	1	5	5	5	65.022	0	3.8353	16613000	2	20.562	22.0306	19.0431	21.0653	20.2898	21.666
	0.692369	1.41335	M0QXJ9	M0QXJ9		DMPK	Color [DarkGray]	1	4					1	1	1	7.1	7.1	7.1	19.133	0.059243	0.68038	81582000	2	22.1012	21.1197	24.7301	22.8508	23.8057	22.4265
	1.84297	1.17433	P37198;M0QXN5	P37198;M0QXN5	Nuclear pore glycoprotein p62	NUP62	Color [DarkGray]	1	4					2	2	2	6.5	6.5	6.5	53.254	0	9.4408	71311000	4	23.9139	22.4765	23.4671	22.3845	23.0451	22.042
+	3.30023	-5.11696	O60291;K7EPJ5;O60291-2;O60291-3;O60291-4;B4DR12;K7EIM7;K7ERA1;K7EJN3;Q96PX1;Q96PX1-2	O60291;K7EPJ5;O60291-2;O60291-3;O60291-4;B4DR12;K7EIM7	E3 ubiquitin-protein ligase MGRN1	MGRN1	Color [DarkGray]	1	4					6	6	6	14.5	14.5	14.5	60.752	0	15.534	73893000	9	19.6569	24.0669	18.1939	23.7378	18.2433	23.6403
	0.312453	0.483538	Q9UPT8;M0QY97	Q9UPT8;M0QY97	Zinc finger CCCH domain-containing protein 4	ZC3H4	Color [DarkGray]	1	4					1	1	1	1.5	1.5	1.5	140.26	0.046541	0.7869	10343000	1	20.711	20.9243	20.527	20.4152	20.3975	18.8453
	3.17824	-0.45805	P55899;M0R0H0;M0R220;M0QYN1;M0QYN9	P55899;M0R0H0;M0R220;M0QYN1;M0QYN9	IgG receptor FcRn large subunit p51	FCGRT	Color [DarkGray]	1	4					1	1	1	1.9	1.9	1.9	39.743	0.030313	1.0072	3912300	1	19.0888	19.5391	19.0733	19.4761	19.1142	19.6353
	0.245264	0.1064	P53680;M0R0N4;X6R390;M0QYZ2;P53680-2;M0QZ21	P53680;M0R0N4;X6R390;M0QYZ2;P53680-2	AP-2 complex subunit sigma	AP2S1	Color [DarkGray]	1	4					3	3	3	20.4	20.4	20.4	17.018	0	5.1419	83583000	4	23.1957	23.4293	23.5779	23.0504	23.1846	23.1592
+	3.89005	-5.09168	Q8NG11;H7BXY6;A6NEP9;Q8NG11-2;Q8NG11-3	Q8NG11;H7BXY6;A6NEP9;Q8NG11-2;Q8NG11-3	Tetraspanin-14;Tetraspanin	TSPAN14	Color [DarkGray]	1	4					5	5	5	22.6	22.6	22.6	30.69	0	26.458	166260000	12	19.5908	25.1793	19.4687	24.7127	20.4907	24.9332
	0.441272	0.126378	Q92888;M0QZR4;Q92888-2;Q92888-3;Q92888-4;M0QYC1;M0QYS3;M0QZH8;M0R2C7	Q92888;M0QZR4;Q92888-2;Q92888-3;Q92888-4;M0QYC1;M0QYS3	Rho guanine nucleotide exchange factor 1	ARHGEF1	Color [DarkGray]	1	4					6	6	6	8.8	8.8	8.8	102.43	0	13.225	99025000	9	23.8061	23.4442	23.4516	23.5799	23.5259	23.3803
	0.227278	0.130845	P46782;M0R0F0;M0R0R2;M0QZN2	P46782;M0R0F0;M0R0R2;M0QZN2	40S ribosomal protein S5;40S ribosomal protein S5, N-terminally processed	RPS5	Color [DarkGray]	1	4					12	12	12	47.1	47.1	47.1	22.876	0	78.074	977940000	55	27.2801	26.8968	26.5556	26.741	26.8237	26.6291
+	3.65096	-5.08804	P27701;P27701-2;H0YD57	P27701;P27701-2	CD82 antigen	CD82	Color [DarkGray]	1	4					4	4	4	15	15	15	29.625	0	18.195	134120000	13	18.8269	24.8057	20.1756	24.5387	19.6606	24.5829
	0.638423	0.881018	M0R1E3;Q8WUY8	M0R1E3;Q8WUY8	N-acetyltransferase 14	NAT14	Color [DarkGray]	1	4					1	1	1	12.7	12.7	12.7	17.73	0.0026455	2.1608	15318000	1	21.9485	19.3431	20.9357	20.9603	20.8647	20.8024
+	2.67957	-5.05614	Q5VW38;Q5VW38-2;G5E994;Q5VW38-3;U3KQD2	Q5VW38;Q5VW38-2;G5E994;Q5VW38-3	Protein GPR107	GPR107	Color [DarkGray]	1	4					4	4	4	8.2	8.2	8.2	66.99	0	15.017	159800000	15	18.5391	25.2916	20.7651	24.3556	20.0953	24.9207
	0.498879	-1.61779	Q16740;M0R208;M0QYV5	Q16740;M0R208;M0QYV5	ATP-dependent Clp protease proteolytic subunit, mitochondrial;ATP-dependent Clp protease proteolytic subunit	CLPP	Color [DarkGray]	1	4					3	3	3	12.6	12.6	12.6	30.18	0	5.0539	31627000	2	21.5923	21.8209	17.5873	21.5544	21.88	22.5377
+	2.6792	-5.05041	Q8NBJ5;M0QX72;M0QYH0	Q8NBJ5	Procollagen galactosyltransferase 1	COLGALT1	Color [DarkGray]	1	4					31	31	31	52.6	52.6	52.6	71.635	0	143.92	3440700000	106	22.9718	29.8011	24.567	28.4622	24.9005	29.3273
+	3.77583	-5.04935	F8VW54;F8VWE0;Q12999;P35240;F8VVF8;F8VS78;P35240-4;P35240-6;P35240-5;P35240-3;P35240-2	F8VW54;F8VWE0;Q12999;P35240;F8VVF8;F8VS78;P35240-4;P35240-6;P35240-5;P35240-3;P35240-2	Tetraspanin-31;Merlin	TSPAN31;NF2	Color [DarkGray]	1	4					2	2	2	22.1	22.1	22.1	9.9004	0	5.3647	103050000	5	19.176	24.5503	18.7806	23.6165	19.5358	24.4737
	0.578487	0.450345	Q8IX01;M0R3F6;M0R2Z9;Q8IX01-4;Q8IX01-3	Q8IX01;M0R3F6;M0R2Z9;Q8IX01-4;Q8IX01-3	SURP and G-patch domain-containing protein 2	SUGP2	Color [DarkGray]	1	4					4	4	4	4.2	4.2	4.2	120.21	0	6.5565	32162000	8	22.6673	21.5969	21.483	21.7075	22.2116	21.7065
	0.50711	0.364443	O00116;B8ZZ81	O00116	Alkyldihydroxyacetonephosphate synthase, peroxisomal	AGPS	Color [DarkGray]	1	4					5	5	5	10.9	10.9	10.9	72.911	0	14.69	123450000	13	24.5596	23.7627	23.8516	23.3835	23.5992	23.7708
	0.536767	1.07147	O00139;O00139-2;O00139-1;O00139-5;O00139-4;H0Y8H2	O00139;O00139-2;O00139-1;O00139-5;O00139-4;H0Y8H2	Kinesin-like protein KIF2A	KIF2A	Color [DarkGray]	1	4					2	2	2	3.1	3.1	3.1	79.954	0	3.3085	8869800	2	20.9975	21.0463	20.2993	18.0872	20.4834	19.4322
	1.10718	-1.37319	O00151	O00151	PDZ and LIM domain protein 1	PDLIM1	Color [DarkGray]	1	4					10	10	10	43.5	43.5	43.5	36.071	0	48.093	262080000	24	24.4552	26.0429	23.7246	24.4144	23.2774	25.1195
	0.0803339	0.0399507	O00154;O00154-6;O00154-4;O00154-7;K7EKP8;O00154-2;O00154-3;O00154-5	O00154;O00154-6;O00154-4;O00154-7;K7EKP8;O00154-2;O00154-3;O00154-5	Cytosolic acyl coenzyme A thioester hydrolase	ACOT7	Color [DarkGray]	1	4					7	7	7	23.9	23.9	23.9	41.796	0	22.717	308620000	26	24.8247	25.2292	25.3477	25.0365	25.289	25.0759
	0.285493	0.381334	O00159-2;I3L204;I3L4D4;I3L3Y6;I3L168;I3L3F5	O00159-2	Unconventional myosin-Ic	MYO1C	Color [DarkGray]	1	4					48	1	1	51.5	0.8	0.8	117.91	0.0047724	1.8823	31000000	1	21.6654	21.3135	21.0843	21.3043	22.8258	21.8137
	1.80875	-1.20144	O00161;H3BM38;O00161-2;H3BNE1;H3BR18;H3BPJ0;H3BV99;H3BP15;H3BQY9;H3BNG6;H3BU94;H3BR99	O00161;H3BM38;O00161-2;H3BNE1;H3BR18;H3BPJ0;H3BV99	Synaptosomal-associated protein 23;Synaptosomal-associated protein	SNAP23	Color [DarkGray]	1	4					7	7	7	52.6	52.6	52.6	23.354	0	23.946	95924000	8	22.6489	24.0706	22.7006	23.2172	22.2896	23.9557
+	2.33357	-5.0336	Q9H7F0;A0A087WYY3;Q9H7F0-2;C9J7Z7	Q9H7F0;A0A087WYY3;Q9H7F0-2	Probable cation-transporting ATPase 13A3	ATP13A3	Color [DarkGray]	1	4					8	8	8	9.5	9.5	9.5	138.04	0	29.032	105700000	12	19.763	25.1761	18.3638	24.0424	18.5337	22.5428
	0.110875	0.0340583	O00203;O00203-3;Q13367;H0YBD0;Q13367-3;Q13367-4	O00203;O00203-3	AP-3 complex subunit beta-1	AP3B1	Color [DarkGray]	1	4					15	15	15	16.8	16.8	16.8	121.32	0	51.765	490210000	55	25.9215	25.9352	25.7697	25.6516	25.6915	25.6937
+	2.781	-5.02982	Q8TE73	Q8TE73	Dynein heavy chain 5, axonemal	DNAH5	Color [DarkGray]	1	4					1	1	1	0.2	0.2	0.2	529.01	0.044037	0.81818	100230000	3	19.2677	23.9569	18.4406	22.7799	18.8731	24.9339
	0.276742	-0.19945	O00231;O00231-2;J3QRY4;J3KSW3	O00231;O00231-2	26S proteasome non-ATPase regulatory subunit 11	PSMD11	Color [DarkGray]	1	4					14	14	14	37.9	37.9	37.9	47.463	0	31.215	361720000	29	25.444	24.9818	24.7869	25.641	25.3389	25.5454
	1.48618	-0.439551	O00232;O00232-2	O00232;O00232-2	26S proteasome non-ATPase regulatory subunit 12	PSMD12	Color [DarkGray]	1	4					9	9	9	21.1	21.1	21.1	52.904	0	20.769	253330000	15	24.6548	25.0243	24.2874	24.8444	24.6497	25.0419
	0.787325	-0.343899	O00264;O00264-2;U3KQM0	O00264;O00264-2	Membrane-associated progesterone receptor component 1	PGRMC1	Color [DarkGray]	1	4					6	6	5	36.4	36.4	31.8	21.671	0	12.755	215450000	14	24.5197	24.4733	24.0762	24.743	24.5289	24.9402
	1.07212	-1.61008	O00273;O00273-2	O00273;O00273-2	DNA fragmentation factor subunit alpha	DFFA	Color [DarkGray]	1	4					1	1	1	4.8	4.8	4.8	36.521	0.007148	1.6124	14626000	1	18.2831	21.5993	20.4726	20.9067	20.1018	21.1817
+	3.88979	-5.00978	O43657;A0A087WYV6;A0A087WZU5	O43657;A0A087WYV6;A0A087WZU5	Tetraspanin-6	TSPAN6	Color [DarkGray]	1	4					3	3	3	15.1	15.1	15.1	27.563	0	14.852	177730000	10	20.6411	25.2106	19.9711	24.8853	19.5016	25.0473
	0.44674	-0.265007	O00303;H0YDT6;E9PQV8;A0A0D9SEZ9	O00303	Eukaryotic translation initiation factor 3 subunit F	EIF3F	Color [DarkGray]	1	4					7	7	7	31.9	31.9	31.9	37.563	0	75.846	334700000	28	25.5197	25.185	24.7316	25.3646	24.8193	25.3161
+	3.29449	-5.00156	Q9UNN8;A0A0U1RQQ4;A0A0U1RRC4	Q9UNN8;A0A0U1RQQ4;A0A0U1RRC4	Endothelial protein C receptor	PROCR	Color [DarkGray]	1	4					4	4	4	20.2	20.2	20.2	26.671	0	20.93	118640000	12	19.5391	23.3998	19.0958	24.861	19.3715	24.7504
	0.689758	-0.41289	O00410;H0Y8C6;O00410-3;O60518;C9JZD8;E7EQT5;E7ETV3;H0Y3V4	O00410;H0Y8C6;O00410-3	Importin-5	IPO5	Color [DarkGray]	1	4					15	15	2	19.1	19.1	2.4	123.63	0	73.542	456340000	43	25.7809	25.9603	25.4788	25.6456	24.9049	25.7974
	0.869851	0.401331	O00410-2;C9JZ53	O00410-2	Importin-5	IPO5	Color [DarkGray]	1	4					14	1	1	18.3	0.7	0.7	116.98	0.03488	0.94195	23063000	5	21.6903	20.8167	21.7032	21.4253	21.4311	21.3786
	0.945656	0.202206	O00425;O00425-2;F8WD15	O00425	Insulin-like growth factor 2 mRNA-binding protein 3	IGF2BP3	Color [DarkGray]	1	4					11	10	10	22.3	20	20	63.704	0	43.791	367850000	26	25.4052	25.3308	25.5126	25.4089	25.5304	25.102
	0.340637	0.13674	O00429;O00429-3;O00429-4;O00429-5;O00429-2;O00429-6;G8JLD5;O00429-8;F8VZ52;O00429-7;B4DPZ9;F8W1W3;B4DDQ3;F8VUJ9;H0YHY4;F8VR28;F8VYL3	O00429;O00429-3;O00429-4;O00429-5;O00429-2;O00429-6;G8JLD5;O00429-8;F8VZ52	Dynamin-1-like protein	DNM1L	Color [DarkGray]	1	4					13	13	13	22.6	22.6	22.6	81.876	0	78.875	313150000	31	25.0775	24.851	25.1127	25.2626	25.4383	25.1047
	0.886032	0.809389	O00442;O00442-2	O00442;O00442-2	RNA 3-terminal phosphate cyclase	RTCA	Color [DarkGray]	1	4					1	1	1	2.7	2.7	2.7	39.336	0.0047706	1.877	24888000	3	22.3846	20.8604	21.1283	20.8516	22.0724	21.4451
	0.451781	0.682643	O00443	O00443	Phosphatidylinositol 4-phosphate 3-kinase C2 domain-containing subunit alpha	PIK3C2A	Color [DarkGray]	1	4					2	2	2	1.8	1.8	1.8	190.68	0	3.6937	17070000	2	22.2111	19.9137	20.6916	21.2536	20.6358	20.3232
+	2.22398	-4.99598	Q7Z3C6;Q7Z3C6-2;H7C152;H7C1G6;Q7Z3C6-3;C9JD65	Q7Z3C6;Q7Z3C6-2;H7C152	Autophagy-related protein 9A	ATG9A	Color [DarkGray]	1	4					8	8	8	12.5	12.5	12.5	94.446	0	30.556	220680000	17	19.442	25.9268	20.1257	23.0693	20.0958	25.6553
+	3.02277	-4.99326	Q155Q3;Q155Q3-5;Q155Q3-4	Q155Q3;Q155Q3-5;Q155Q3-4	Dixin	DIXDC1	Color [DarkGray]	1	4					1	1	1	1.5	1.5	1.5	77.477	0.089296	0.50603	89012000	1	20.0451	24.4969	18.2475	23.7223	18.9179	23.9711
+	4.0744	-4.99233	P17693;Q8MH48;Q5RJ85;A0A0G2JPQ3	P17693;Q8MH48;Q5RJ85;A0A0G2JPQ3	HLA class I histocompatibility antigen, alpha chain G	HLA-G	Color [DarkGray]	1	4					2	1	1	6.8	3	3	38.224	0	3.7685	164350000	4	19.8146	24.9125	19.5319	25.0901	20.5376	24.8585
+	4.18775	-4.99174	Q29980;A0A140T979;A0A0G2JNW8;A0A0G2JH58;A0A140T9H4;A0A140T9D8;A0A0G2JH91;F5H7Q8;X6R344;Q29980-2;A0A0G2JHB5	Q29980;A0A140T979;A0A0G2JNW8;A0A0G2JH58;A0A140T9H4;A0A140T9D8;A0A0G2JH91;F5H7Q8;X6R344;Q29980-2	MHC class I polypeptide-related sequence B	MICB	Color [DarkGray]	1	4					3	3	3	11.5	11.5	11.5	42.646	0	8.868	88785000	8	19.1577	24.1582	19.5103	23.9521	18.5466	24.0794
	0.373444	0.308627	O00479	O00479	High mobility group nucleosome-binding domain-containing protein 4	HMGN4	Color [DarkGray]	1	4					5	4	4	37.8	28.9	28.9	9.5388	0	8.0399	65799000	12	23.2842	22.2968	22.804	23.3442	23.0117	22.5329
	0.571672	1.43775	O00483	O00483	Cytochrome c oxidase subunit NDUFA4	NDUFA4	Color [DarkGray]	1	4					1	1	1	12.3	12.3	12.3	9.3697	0.0051207	1.8497	54781000	2	23.1184	22.3034	22.8442	19.4439	23.2127	23.1148
	0.662798	0.454681	O00487	O00487	26S proteasome non-ATPase regulatory subunit 14	PSMD14	Color [DarkGray]	1	4					2	2	2	6.5	6.5	6.5	34.577	0	5.0969	73500000	6	23.8894	22.7695	22.9035	23.0429	23.1444	22.7609
	0.305814	0.222553	O00505;H0Y4S9	O00505	Importin subunit alpha-4	KPNA3	Color [DarkGray]	1	4					3	3	2	7.3	7.3	4.4	57.81	0	8.3179	43551000	7	22.8555	22.0819	22.4556	22.018	22.0197	22.5633
	1.01457	-0.411994	O00515;E9PDI4;A0A0J9YYF6;A0A0J9YW63;A0A0J9YVY2;H0Y901	O00515;E9PDI4	Ladinin-1	LAD1	Color [DarkGray]	1	4					13	13	13	30	30	30	57.13	0	46.04	318900000	33	24.7452	25.5549	25.1729	25.1752	24.7483	25.1723
+	1.91537	-4.99167	O75071	O75071	EF-hand calcium-binding domain-containing protein 14	EFCAB14	Color [DarkGray]	1	4					9	9	9	24.4	24.4	24.4	55.031	0	35.23	185650000	14	18.4684	25.1029	22.2444	24.7465	19.3661	25.2046
+	4.69865	-4.95217	F5GZS6;J3KPF3;P08195;P08195-3;P08195-4;H0YFS2;F5GZI0;H0YFX4	F5GZS6;J3KPF3;P08195;P08195-3;P08195-4	4F2 cell-surface antigen heavy chain	SLC3A2	Color [DarkGray]	1	4					39	2	2	63.1	10.5	10.5	64.872	0	22.131	103180000	9	19.2085	24.5736	19.5671	24.0393	19.1255	24.1447
	1.64064	1.24463	O00567;H0YDU4;H0Y653;Q5JXT2	O00567	Nucleolar protein 56	NOP56	Color [DarkGray]	1	4					24	24	24	42.1	42.1	42.1	66.049	0	82.727	1286500000	84	27.9548	26.0435	27.9922	27.1585	27.5917	26.6029
+	5.53386	-4.94773	Q8NBI5;E9PS74;Q8NBI5-2;H0YD64	Q8NBI5;E9PS74;Q8NBI5-2;H0YD64	Solute carrier family 43 member 3	SLC43A3	Color [DarkGray]	1	4					3	3	3	7.1	7.1	7.1	54.528	0	29.74	516400000	18	21.7464	26.6666	21.4254	26.4317	21.7404	26.6572
	0.0222312	0.0147305	O00762;A0A0A0MSE8;O00762-2;O00762-3;O00762-4;K4DI81;A0A087WVK1	O00762;A0A0A0MSE8;O00762-2;O00762-3;O00762-4	Ubiquitin-conjugating enzyme E2 C	UBE2C	Color [DarkGray]	1	4					3	3	3	28.5	28.5	28.5	19.652	0	10.758	54982000	8	22.9533	22.3132	22.4695	22.7799	22.4908	22.7763
	0.190576	0.173088	O00767	O00767	Acyl-CoA desaturase	SCD	Color [DarkGray]	1	4					4	4	4	14.2	14.2	14.2	41.522	0	18.458	294070000	29	25.7272	24.9762	24.5849	24.7641	25.084	25.1364
	1.73536	-0.523232	O14514	O14514	Brain-specific angiogenesis inhibitor 1	BAI1	Color [DarkGray]	1	4					1	1	1	0.6	0.6	0.6	173.5	0.061786	0.66793	99967000	1	23.3742	23.6852	22.9084	23.6218	23.1105	23.6559
	0.874869	0.375415	O14617;O14617-5;O14617-4;O14617-2;O14617-3;K7ELX8;K7ERW8;A0A087WYN6	O14617;O14617-5;O14617-4;O14617-2;O14617-3	AP-3 complex subunit delta-1	AP3D1	Color [DarkGray]	1	4					15	15	15	15	15	15	130.16	0	32.867	403810000	34	26.0616	25.5395	25.7121	25.3226	25.4475	25.2329
+	2.27207	-4.94512	Q15262;Q15262-2;Q15262-3;Q5TG12;E9PGC5;Q15262-4;H0YDP9;H0Y6V4;A0A0G2JQF6;H0Y6P5	Q15262;Q15262-2;Q15262-3;Q5TG12;E9PGC5;Q15262-4	Receptor-type tyrosine-protein phosphatase kappa;Protein-tyrosine-phosphatase	PTPRK	Color [DarkGray]	1	4					8	8	8	9.4	9.4	9.4	162.1	0	30.585	214910000	16	20.224	24.6716	18.8988	25.4385	21.8292	25.6773
	0.515291	3.79139	O14682;O14682-2	O14682;O14682-2	Ectoderm-neural cortex protein 1	ENC1	Color [DarkGray]	1	4					1	1	1	1.2	1.2	1.2	66.129	0.029431	1.0298	5955000000	2	31.2232	28.9623	28.9577	29.49	29.424	19.7785
	1.83907	0.860551	O14733;O14733-4;O14733-3;O14733-2	O14733;O14733-4;O14733-3;O14733-2	Dual specificity mitogen-activated protein kinase kinase 7	MAP2K7	Color [DarkGray]	1	4					2	2	2	6.4	6.4	6.4	47.484	0	5.0406	32320000	4	22.3675	21.1372	22.2915	21.7328	22.5184	21.7258
+	4.054	-4.93976	O60353;O60353-2;G5EA13;E5RJG0	O60353;O60353-2;G5EA13	Frizzled-6	FZD6	Color [DarkGray]	1	4					6	6	6	10.9	10.9	10.9	79.291	0	17.714	149750000	14	19.7813	24.5163	19.4307	24.7621	20.3278	25.0807
+	1.77533	-4.91717	Q8NBS9;Q8NBS9-2	Q8NBS9;Q8NBS9-2	Thioredoxin domain-containing protein 5	TXNDC5	Color [DarkGray]	1	4					8	8	8	22	22	22	47.628	0	33.444	161960000	12	18.0993	25.7649	21.8611	23.9417	19.2777	24.283
	0.416656	0.348933	O14792	O14792	Heparan sulfate glucosamine 3-O-sulfotransferase 1	HS3ST1	Color [DarkGray]	1	4					1	1	1	3.6	3.6	3.6	35.773	0.098251	0.46564	18634000	2	21.7138	20.9306	20.5943	21.0651	21.5511	20.8168
	0.975305	0.489562	O14818;H0Y586;O14818-2;O14818-4;Q8TAA3;Q8TAA3-2;A0A087WYS6;Q8TAA3-5	O14818;H0Y586;O14818-2	Proteasome subunit alpha type-7	PSMA7	Color [DarkGray]	1	4					5	5	5	23.4	23.4	23.4	27.887	0	15.566	83962000	14	23.2545	23.3442	23.6571	23.1217	23.7582	22.7352
	0.224121	0.204337	O14828;O14828-2	O14828;O14828-2	Secretory carrier-associated membrane protein 3	SCAMP3	Color [DarkGray]	1	4					4	4	4	20.2	20.2	20.2	38.287	0	21.823	54093000	8	23.3056	22.6059	22.9236	22.4853	22.1078	22.6329
	0.122569	-0.289569	O14907	O14907	Tax1-binding protein 3	TAX1BP3	Color [DarkGray]	1	4					1	1	1	13.7	13.7	13.7	13.735	0.0037092	1.9859	13917000	1	19.2274	20.3647	21.4167	21.8554	20.6667	19.9594
	0.781088	0.944984	O14917;O14917-2	O14917;O14917-2	Protocadherin-17	PCDH17	Color [DarkGray]	1	4					2	2	2	1.5	1.5	1.5	126.23	0.019231	1.2226	38093000	3	22.9431	20.7969	22.3701	22.5943	22.3767	21.4638
	0.331447	0.214204	O14929;O14929-2	O14929;O14929-2	Histone acetyltransferase type B catalytic subunit	HAT1	Color [DarkGray]	1	4					2	2	2	5.5	5.5	5.5	49.512	0	5.9797	20209000	3	21.5844	20.798	21.0504	20.9374	21.2471	21.5038
	0.316184	0.392242	O14949	O14949	Cytochrome b-c1 complex subunit 8	UQCRQ	Color [DarkGray]	1	4					5	5	5	40.2	40.2	40.2	9.9062	0	14.393	342600000	26	26.2058	25.3674	24.5685	24.7461	25.445	24.9291
+	4.19823	-4.91215	Q96QD8;F8VUY8;Q96QD8-2;F8VQW8	Q96QD8;F8VUY8;Q96QD8-2	Sodium-coupled neutral amino acid transporter 2	SLC38A2	Color [DarkGray]	1	4					6	6	6	16	16	16	56.025	0	191.16	2328400000	41	24.1589	28.9114	23.8545	28.3758	23.3842	28.8468
	1.18724	0.543185	O14966;O14966-3;O14966-2	O14966	Ras-related protein Rab-7L1	RAB29	Color [DarkGray]	1	4					4	3	3	22.2	16.7	16.7	23.155	0	8.4076	58787000	6	23.0452	22.634	23.3876	22.4313	22.6825	22.4205
	0.847663	-0.981009	O14974;O14974-5;O14974-4;O14974-3;A0A0U1RQZ1;H0YIM2;H0YIS3;O14974-2;F8VW28;H0YHL8;H0YHI8;F8VZN8	O14974;O14974-5;O14974-4;O14974-3;A0A0U1RQZ1;H0YIM2;H0YIS3;O14974-2	Protein phosphatase 1 regulatory subunit 12A	PPP1R12A	Color [DarkGray]	1	4					4	4	4	5.2	5.2	5.2	115.28	0	13.285	43772000	4	21.9089	22.8565	20.7685	21.6556	21.7554	22.8637
	0.0328289	-0.0138919	O14980;C9JKM9;C9J673;C9IZS4;C9JQ02;C9JV99;C9JF49;C9IYM2;F8WF71;H7BZC5	O14980	Exportin-1	XPO1	Color [DarkGray]	1	4					20	20	20	21.3	21.3	21.3	123.38	0	83.848	868180000	76	26.5093	26.4206	26.5227	26.5088	26.6998	26.844
	0.900488	3.34512	O15020;O15020-2	O15020;O15020-2	Spectrin beta chain, non-erythrocytic 2	SPTBN2	Color [DarkGray]	1	4					1	1	1	0.3	0.3	0.3	271.32	0.0464	0.799	153410000	2	24.6202	24.9104	24.9733	20.3864	24.9895	19.2508
+	4.3921	-4.9051	Q08334;H0Y3Z8;H7C0Z5;F8WDX2	Q08334;H0Y3Z8;H7C0Z5	Interleukin-10 receptor subunit beta	IL10RB	Color [DarkGray]	1	4					3	3	3	11.1	11.1	11.1	36.995	0	11.403	61312000	5	18.376	23.4118	18.6299	23.1764	18.79	23.923
	1.7873	0.883059	O15042;O15042-2;E7EW00;H0Y8D9;E7ET15;C9JDJ7;C9J5L1;U3KPT1;O15042-3	O15042;O15042-2;E7EW00;H0Y8D9;E7ET15;C9JDJ7;C9J5L1	U2 snRNP-associated SURP motif-containing protein	U2SURP	Color [DarkGray]	1	4					4	4	4	6.5	6.5	6.5	118.29	0	15.322	113490000	12	24.3779	23.4216	23.9413	23.514	24.1939	22.9282
	0.00707729	0.00962385	O15066	O15066	Kinesin-like protein KIF3B;Kinesin-like protein KIF3B, N-terminally processed	KIF3B	Color [DarkGray]	1	4					1	1	1	0.9	0.9	0.9	85.124	0.084402	0.53811	6106900	1	19.9277	18.9538	19.1829	20.2887	19.758	19.5972
+	2.17543	-4.8967	P19256-3;P19256;B1AMW1;P19256-2;H0YDI1	P19256-3;P19256;B1AMW1;P19256-2;H0YDI1	Lymphocyte function-associated antigen 3	CD58	Color [DarkGray]	1	4					2	2	2	7.3	7.3	7.3	27.96	0	4.172	130730000	3	21.2811	24.6772	19.7784	24.3002	18.043	24.8151
	0.0330328	-0.0369816	O15143;C9JBJ7;C9K057;C9J4Z7;F8VXW2;C9JEY1;C9JQM8;C9JFG9;C9J6C8;C9JTT6;C9JM51;F8WEB3;Q92747-2	O15143;C9JBJ7;C9K057;C9J4Z7;F8VXW2;C9JEY1;C9JQM8;C9JFG9;C9J6C8	Actin-related protein 2/3 complex subunit 1B	ARPC1B	Color [DarkGray]	1	4					8	8	7	31.2	31.2	25	40.949	0	22.034	174700000	15	23.5014	24.3348	24.7822	24.0931	24.2489	24.2156
	1.56607	0.806669	O15144;C9JTV5;G5E9J0;G5E9S7	O15144	Actin-related protein 2/3 complex subunit 2	ARPC2	Color [DarkGray]	1	4					5	5	5	17	17	17	34.333	0	8.3836	110770000	9	24.388	23.5316	23.734	23.05	24.0685	23.1889
	0.474186	-0.246501	O15145;F8VR50;C9JZD1	O15145	Actin-related protein 2/3 complex subunit 3	ARPC3	Color [DarkGray]	1	4					3	3	3	18.5	18.5	18.5	20.546	0	12.116	118100000	13	23.691	24.1381	23.2995	23.4909	23.6511	23.7521
+	4.11083	-4.89585	Q92896;Q92896-2;Q92896-3;H3BM42;H3BQU9;H3BQT1;H3BRD8	Q92896;Q92896-2;Q92896-3;H3BM42	Golgi apparatus protein 1	GLG1	Color [DarkGray]	1	4					64	64	64	56.1	56.1	56.1	134.55	0	323.31	7986300000	233	25.7319	30.9491	25.394	29.9841	25.586	30.4661
+	3.00989	-4.88238	P78325;P78325-2;P78325-3	P78325;P78325-2;P78325-3	Disintegrin and metalloproteinase domain-containing protein 8	ADAM8	Color [DarkGray]	1	4					8	8	8	12.5	12.5	12.5	88.77	0	28.087	202880000	18	20.6613	25.9471	19.5041	24.5178	20.4541	24.8018
+	1.68585	-4.8529	Q9UBV2;Q9UBV2-2;G3V3B3	Q9UBV2	Protein sel-1 homolog 1	SEL1L	Color [DarkGray]	1	4					9	9	9	18.8	18.8	18.8	88.754	0	37.077	153540000	15	21.5052	25.5243	18.6006	22.6969	18.535	24.9783
	0.950718	-1.94799	O15231;O15231-3;O15231-6;O15231-2;H0Y704;H7BZT5;O15231-9;O15231-5;O15231-4;O15231-7;O15231-8;H7C1R1	O15231;O15231-3;O15231-6;O15231-2;H0Y704;H7BZT5;O15231-9;O15231-5;O15231-4;O15231-7;O15231-8	Zinc finger protein 185	ZNF185	Color [DarkGray]	1	4					3	3	3	5.2	5.2	5.2	73.525	0	8.9613	36882000	6	19.9521	23.2663	19.2759	21.6497	22.0441	22.2001
	0.451688	0.642937	O15235	O15235	28S ribosomal protein S12, mitochondrial	MRPS12	Color [DarkGray]	1	4					2	2	2	24.6	24.6	24.6	15.173	0	6.9322	110650000	5	22.9741	23.1923	24.9577	23.5546	23.641	22.8971
	1.29453	-0.634231	O15258;Q9P0H9;Q5T092;A0A0A0MR06;Q5T091;Q5T093	O15258;Q9P0H9;Q5T092;A0A0A0MR06;Q5T091	Protein RER1	RER1	Color [DarkGray]	1	4					3	3	3	18.9	18.9	18.9	22.958	0	6.1289	148110000	7	23.8311	24.2767	23.5018	23.8482	23.3199	24.4305
	1.04266	-0.790995	O15260;Q5T8U5;O15260-2;O15260-3;B7Z1G8	O15260;Q5T8U5;O15260-2;O15260-3	Surfeit locus protein 4	SURF4	Color [DarkGray]	1	4					3	3	3	11.5	11.5	11.5	30.394	0	7.4011	199390000	8	24.4232	24.891	23.4908	24.2931	23.9609	25.0639
	0.562551	-0.18964	O15269;O15269-2	O15269	Serine palmitoyltransferase 1	SPTLC1	Color [DarkGray]	1	4					9	9	9	27.1	27.1	27.1	52.743	0	35.45	261930000	27	24.4885	25.0054	24.8858	24.9519	24.9709	24.9569
	0.287301	-0.229427	O15355	O15355	Protein phosphatase 1G	PPM1G	Color [DarkGray]	1	4					1	1	1	5.5	5.5	5.5	59.271	0	13.317	21625000	2	21.549	21.8221	21.0634	21.1123	20.7793	21.1455
	0.539915	-0.301723	O15371;O15371-2;O15371-3;B0QYA5;B0QYA4;B0QYA8;B0QYA6	O15371;O15371-2;O15371-3	Eukaryotic translation initiation factor 3 subunit D	EIF3D	Color [DarkGray]	1	4					5	5	5	11.7	11.7	11.7	63.972	0	16.039	168530000	10	23.6683	24.535	24.4479	24.4048	24.112	24.1936
	1.02929	-0.480862	O15400;O15400-2	O15400;O15400-2	Syntaxin-7	STX7	Color [DarkGray]	1	4					5	5	5	26.8	26.8	26.8	29.815	0	38.938	197930000	8	24.1775	24.6894	23.8705	24.1544	24.1411	24.788
	1.84645	-1.03933	O15427;J3QRP8;J3QLE3;J3KTM6;J3QRU2;J3KT83;J3QRA0;J3QQS9;J3QQV2;J3QSC3	O15427	Monocarboxylate transporter 4	SLC16A3	Color [DarkGray]	1	4					5	5	5	12.5	12.5	12.5	49.469	0	15.012	137690000	13	23.1613	23.721	23.2816	24.2652	22.8853	24.46
+	4.02415	-4.85241	P35613;A0A087X2B5;P35613-2;I3L192;P35613-4;A0A087WUV8;P35613-3;R4GMX5;R4GN83	P35613;A0A087X2B5;P35613-2;I3L192;P35613-4;A0A087WUV8;P35613-3	Basigin	BSG	Color [DarkGray]	1	4					10	10	10	31.9	31.9	31.9	42.2	0	97.799	3640100000	49	24.7243	29.5683	24.8542	29.2041	23.9334	29.2967
	1.13481	-2.09815	O15440;O15440-5	O15440;O15440-5	Multidrug resistance-associated protein 5	ABCC5	Color [DarkGray]	1	4					1	1	1	0.6	0.6	0.6	160.66	0.027439	1.1027	13845000	2	20.314	21.8654	18.2811	20.0189	18.2839	21.2891
	0.239489	0.651085	O15446;O15446-2	O15446;O15446-2	DNA-directed RNA polymerase I subunit RPA34	CD3EAP	Color [DarkGray]	1	4					1	1	1	2.7	2.7	2.7	54.985	0	2.9586	13875000	2	18.5813	20.2259	21.8106	20.1968	21.6983	19.7142
+	1.30574	-4.85023	P06865;H3BS10;H3BP20;H3BU85;H3BTD4;P06865-2;A0A087WUJ7	P06865;H3BS10;H3BP20;H3BU85;H3BTD4;P06865-2	Beta-hexosaminidase subunit alpha;Beta-hexosaminidase	HEXA	Color [DarkGray]	1	4					7	7	7	11.5	11.5	11.5	60.702	0	35.208	140010000	14	17.7156	24.3866	23.041	24.2886	17.9447	24.5769
	0.433093	0.394837	O15498;O15498-2	O15498;O15498-2	Synaptobrevin homolog YKT6	YKT6	Color [DarkGray]	1	4					2	2	2	9.6	9.6	9.6	22.417	0.0054446	1.7487	31938000	4	22.0443	22.3152	22.4548	21.1906	21.7438	21.5525
	0.953749	0.723811	O15511;O15511-2	O15511;O15511-2	Actin-related protein 2/3 complex subunit 5	ARPC5	Color [DarkGray]	1	4					1	1	1	7.9	7.9	7.9	16.32	0.0026667	2.2423	21818000	1	21.5459	21.4259	21.9825	21.5175	22.1382	20.5517
	0.538313	0.924287	O15523;O15523-2;O15523-3;C9J081	O15523;O15523-2	ATP-dependent RNA helicase DDX3Y	DDX3Y	Color [DarkGray]	1	4					31	3	3	51.7	6.1	6.1	73.153	0	13.9	33232000	4	22.6667	20.0805	22.7279	22.1685	21.6946	22.0673
	3.12659	0.842503	O43143;Q14562;O60231;A0A140T947;F5H658	O43143	Pre-mRNA-splicing factor ATP-dependent RNA helicase DHX15	DHX15	Color [DarkGray]	1	4					21	21	21	30.3	30.3	30.3	90.932	0	55.333	727540000	68	26.7314	25.8593	26.841	26.1157	26.9115	25.9814
+	2.83706	-4.82284	Q9H078;H0YGM0;Q9H078-5;Q9H078-3;Q9H078-4;Q9H078-2	Q9H078;H0YGM0;Q9H078-5;Q9H078-3;Q9H078-4;Q9H078-2	Caseinolytic peptidase B protein homolog	CLPB	Color [DarkGray]	1	4					1	1	1	1.1	1.1	1.1	78.728	0.046571	0.78726	79385000	2	19.2514	23.2383	18.0898	22.9583	18.9902	24.6033
+	5.47926	-4.80889	P12830;A0A087WXI5;P12830-2;A0A087WX17;A0A087WU43;H3BNC6;H3BVI7;J3QKP1	P12830;A0A087WXI5;P12830-2;A0A087WX17;A0A087WU43	Cadherin-1;E-Cad/CTF1;E-Cad/CTF2;E-Cad/CTF3	CDH1	Color [DarkGray]	1	4					17	15	15	22.2	20.1	20.1	97.455	0	121.96	3958500000	81	24.8528	29.541	24.6415	29.3082	24.5096	29.5814
	1.38298	0.81548	O43159;E9PPY3;E9PPP6	O43159;E9PPY3	Ribosomal RNA-processing protein 8	RRP8	Color [DarkGray]	1	4					3	3	3	8.1	8.1	8.1	50.714	0	4.7855	41725000	2	22.9329	21.7818	22.9977	21.9502	22.1558	21.9079
	1.32023	1.68381	O43172;O43172-2	O43172;O43172-2	U4/U6 small nuclear ribonucleoprotein Prp4	PRPF4	Color [DarkGray]	1	4					1	1	1	4.8	4.8	4.8	58.449	0.036685	0.90924	9403700	1	22.0774	20.454	20.9888	18.8028	21.0342	19.7922
	0.00259408	-0.000417074	O43175;Q5SZU1	O43175;Q5SZU1	D-3-phosphoglycerate dehydrogenase	PHGDH	Color [DarkGray]	1	4					17	17	17	37.5	37.5	37.5	56.65	0	100.94	1675600000	86	27.5908	27.5841	27.5272	27.4764	27.5833	27.6421
	0.244023	-0.0770537	O43181;H0Y9M8	O43181;H0Y9M8	NADH dehydrogenase [ubiquinone] iron-sulfur protein 4, mitochondrial	NDUFS4	Color [DarkGray]	1	4					2	2	2	14.3	14.3	14.3	20.108	0.031873	0.98984	26010000	1	21.5126	21.747	21.4211	21.3353	21.5199	21.6025
+	3.77966	-4.80861	Q01970	Q01970	1-phosphatidylinositol 4,5-bisphosphate phosphodiesterase beta-3	PLCB3	Color [DarkGray]	1	4					1	1	1	0.6	0.6	0.6	138.8	0.047604	0.76993	88762000	3	19.8731	24.0885	18.7789	23.8072	19.0463	24.2285
	1.10171	-0.215707	O43237;O43237-2;J3KRI4;J3KRZ2;B4E2E0;J3KSD2;H3BUM4	O43237;O43237-2;J3KRI4	Cytoplasmic dynein 1 light intermediate chain 2	DYNC1LI2	Color [DarkGray]	1	4					6	6	6	15.2	15.2	15.2	54.099	0	12.054	120000000	12	23.7162	23.7182	23.5853	23.8333	23.6055	24.0026
+	4.19667	-4.80012	O95633;O95633-2;K7EM71;A0A087X1Q2;A0A087WTD3	O95633;O95633-2	Follistatin-related protein 3	FSTL3	Color [DarkGray]	1	4					5	5	5	28.9	28.9	28.9	27.663	0	17.407	78488000	8	18.8964	24.2567	19.1197	23.342	19.0877	23.9053
	1.68453	0.451215	O43242;O43242-2;H0YGV8	O43242;O43242-2	26S proteasome non-ATPase regulatory subunit 3	PSMD3	Color [DarkGray]	1	4					17	17	17	33.5	33.5	33.5	60.977	0	76.131	615930000	60	26.3456	26.0408	26.4243	25.689	26.3665	26.053
+	1.90958	-4.79883	Q9GZM7-3;Q9GZM7;F6SDV2;Q9GZM7-2	Q9GZM7-3;Q9GZM7;F6SDV2	Tubulointerstitial nephritis antigen-like	TINAGL1	Color [DarkGray]	1	4					7	7	7	23.2	23.2	23.2	48.807	0	33.131	219940000	20	18.5272	25.7831	22.1751	24.6322	20.5916	25.275
+	2.98717	-4.79829	O14672;O14672-2;H0YNC5	O14672;O14672-2	Disintegrin and metalloproteinase domain-containing protein 10	ADAM10	Color [DarkGray]	1	4					11	11	11	19.5	19.5	19.5	84.141	0	59.714	560220000	36	21.0904	27.3296	22.0078	25.7723	22.1722	26.5633
+	3.43558	-4.79266	Q92581-2;Q92581;A0A0D9SGH0;Q92581-3	Q92581-2;Q92581;A0A0D9SGH0;Q92581-3	Sodium/hydrogen exchanger 6	SLC9A6	Color [DarkGray]	1	4					2	2	2	6.8	6.8	6.8	77.916	0	13.286	65806000	3	19.5386	23.5818	18.8402	23.7238	18.0667	23.518
+	2.47637	-4.77972	P08138;P08138-2	P08138;P08138-2	Tumor necrosis factor receptor superfamily member 16	NGFR	Color [DarkGray]	1	4					3	3	3	13.3	13.3	13.3	45.183	0	14.579	118070000	8	19.2679	24.7337	18.5616	23.777	20.9362	24.5942
	0.0527587	-0.0438563	O43390;O43390-3;O43390-2;B4DT28;O43390-4	O43390;O43390-3;O43390-2;B4DT28;O43390-4	Heterogeneous nuclear ribonucleoprotein R	HNRNPR	Color [DarkGray]	1	4					13	8	8	19.9	13.9	13.9	70.942	0	14.731	160670000	12	24.5171	24.6663	23.8741	23.9245	24.2768	24.2088
	1.46668	-0.652981	O43399;O43399-5;O43399-7;A0A087WYR3;O43399-2;O43399-3;O43399-4;A0A087WZ51;O43399-6	O43399;O43399-5;O43399-7;A0A087WYR3;O43399-2;O43399-3;O43399-4;A0A087WZ51;O43399-6	Tumor protein D54	TPD52L2	Color [DarkGray]	1	4					11	11	11	72.8	72.8	72.8	22.237	0	68.298	394280000	28	25.1583	25.526	25.0948	25.4612	24.7679	25.9928
	0.333001	0.205095	O43504;R4GMU8;E9PLX3;A0A0C4DGV4	O43504;R4GMU8;E9PLX3;A0A0C4DGV4	Ragulator complex protein LAMTOR5	LAMTOR5	Color [DarkGray]	1	4					4	4	4	74.7	74.7	74.7	9.6138	0	20.357	96354000	7	23.2811	23.3166	24.016	23.1919	23.3995	23.5728
+	3.10186	-4.74344	Q13488;E9PNA6;E9PM12;E9PMC5;H0YCE3;Q13488-2	Q13488;E9PNA6;E9PM12;E9PMC5	V-type proton ATPase 116 kDa subunit a isoform 3;V-type proton ATPase subunit a	TCIRG1	Color [DarkGray]	1	4					7	7	7	10.8	10.8	10.8	92.967	0	25.302	220360000	15	20.7191	26.0408	20.8015	25.0272	19.9009	24.5838
	0.207781	-0.188976	O43520	O43520	Phospholipid-transporting ATPase IC	ATP8B1	Color [DarkGray]	1	4					1	1	1	0.6	0.6	0.6	143.69	0.013236	1.3667	5018900	1	19.8926	19.6064	19.3147	19.3935	19.6361	20.4105
	0.947002	1.91057	O43566	O43566	Regulator of G-protein signaling 14	RGS14	Color [DarkGray]	1	4					1	1	1	2.1	2.1	2.1	61.446	0.099419	0.45626	63734000	1	23.6138	22.1966	23.8458	23.1337	23.5669	19.9645
+	4.21129	-4.74273	Q9Y2G3;H7C4W6;A0A0C4DG94	Q9Y2G3;H7C4W6	Probable phospholipid-transporting ATPase IF;Phospholipid-transporting ATPase	ATP11B	Color [DarkGray]	1	4					6	6	6	10.7	10.7	10.7	134.19	0	22.015	63173000	8	19.2726	23.3687	18.6988	23.6772	18.4067	23.5605
+	1.70927	-4.74204	O43240;M0R132	O43240	Kallikrein-10	KLK10	Color [DarkGray]	1	4					7	7	7	26.4	26.4	26.4	30.17	0	30.193	204720000	20	18.7707	25.4539	22.8234	24.7108	19.5946	25.2501
	1.7541	0.534901	O43592;F8WDU6;F5GYW6	O43592;F8WDU6	Exportin-T	XPOT	Color [DarkGray]	1	4					6	6	6	7.6	7.6	7.6	109.96	0	18.777	99668000	8	23.741	22.9808	23.8747	23.312	23.6496	23.3677
	0.471544	0.337545	O43707;O43707-2;F5GXS2;O43707-3;H7C144;K7EJH8;K7EP19;Q9H254;M0QZQ3;C9JY79;Q9H254-2;Q9H254-4	O43707;O43707-2;F5GXS2;O43707-3	Alpha-actinin-4	ACTN4	Color [DarkGray]	1	4					34	34	23	48.5	48.5	34.1	104.85	0	169.82	1084000000	95	26.9539	27.1347	27.5679	26.8169	26.8421	26.3997
	0.0378052	0.066239	O43719;Q5H919;Q5H918	O43719;Q5H919;Q5H918	HIV Tat-specific factor 1	HTATSF1	Color [DarkGray]	1	4					2	2	2	2.3	2.3	2.3	85.852	0.021531	1.1946	97185000	2	23.707	23.22	22.4601	23.701	24.4397	23.4871
	2.75598	0.487787	O43795-2;O43795;E9PDF6;E7EQD9;H7C2Y7;C9JYW1;C9JUP5;A0A0U1RRI3;Q8N1T3;Q8N1T3-3;C9K0I9;A0A140TA25	O43795-2;O43795;E9PDF6	Unconventional myosin-Ib	MYO1B	Color [DarkGray]	1	4					49	49	45	50.9	50.9	46.7	124.95	0	306.48	6892700000	272	29.996	29.402	29.7742	29.385	29.9078	29.4277
	1.78916	0.840113	O43809;H3BND3;H3BV41	O43809;H3BND3	Cleavage and polyadenylation specificity factor subunit 5	NUDT21	Color [DarkGray]	1	4					6	6	6	37.9	37.9	37.9	26.227	0	14.799	137210000	13	24.6408	23.3685	24.337	23.3938	24.1455	23.8407
	1.08289	0.887589	O43818	O43818	U3 small nucleolar RNA-interacting protein 2	RRP9	Color [DarkGray]	1	4					7	7	7	15.6	15.6	15.6	51.84	0	13.421	107250000	16	23.9551	22.9457	24.4827	23.9134	23.9294	22.8453
	1.03489	0.488696	O43823	O43823	A-kinase anchor protein 8	AKAP8	Color [DarkGray]	1	4					4	4	4	5.8	5.8	5.8	76.107	0	7.0366	120420000	14	23.9305	23.5355	23.5857	23.4275	24.3429	23.43
+	6.03648	-4.72684	Q9NPH3;Q9NPH3-2;C9J1D9;H7C3W4;C9J9W1;Q9NPH3-3;C9JT28	Q9NPH3;Q9NPH3-2	Interleukin-1 receptor accessory protein	IL1RAP	Color [DarkGray]	1	4					6	6	1	9.3	9.3	1.2	65.418	0	15.43	131880000	13	19.9239	24.5575	19.7308	24.7178	19.963	24.5228
+	2.58597	-4.70901	Q99715;D6RGG3;Q99715-4;A0A087X0A8;Q99715-2;H0Y5N9;H0Y4P7;H0Y991	Q99715;D6RGG3;Q99715-4	Collagen alpha-1(XII) chain	COL12A1	Color [DarkGray]	1	4					23	23	23	9.6	9.6	9.6	333.14	0	81.67	309460000	32	20.6144	26.7608	20.6568	24.4292	21.2311	25.4394
	0.440702	0.796708	O43920	O43920	NADH dehydrogenase [ubiquinone] iron-sulfur protein 5	NDUFS5	Color [DarkGray]	1	4					1	1	1	11.3	11.3	11.3	12.517	0.0011669	2.487	17882000	1	21.3261	19.0222	20.6326	21.3271	21.6993	20.9186
	0.367348	0.391771	O43929;O43929-2;O43929-3	O43929;O43929-2;O43929-3	Origin recognition complex subunit 4	ORC4	Color [DarkGray]	1	4					1	1	1	2.8	2.8	2.8	50.377	0.00078064	2.5267	9937700	1	21.2468	19.8931	20.9071	21.3758	20.8558	20.5654
	0.644866	1.09472	O60218	O60218	Aldo-keto reductase family 1 member B10	AKR1B10	Color [DarkGray]	1	4					1	1	1	2.8	2.8	2.8	36.019	0	3.0538	92007000	6	22.7898	21.4728	23.8745	23.4902	24.4358	22.8528
	0.487445	0.234187	O60248;O60248-2	O60248;O60248-2	Protein SOX-15	SOX15	Color [DarkGray]	1	4					4	4	4	27.5	27.5	27.5	25.251	0	11.112	291580000	17	25.2843	24.9967	24.9532	24.5356	25.152	25.1546
	1.3879	1.03826	O60264	O60264	SWI/SNF-related matrix-associated actin-dependent regulator of chromatin subfamily A member 5	SMARCA5	Color [DarkGray]	1	4					33	33	22	33.7	33.7	24	121.9	0	89.615	819340000	104	26.7796	25.4457	27.331	26.5097	27.0736	26.1139
	0.738503	0.869406	O60269	O60269	G protein-regulated inducer of neurite outgrowth 2	GPRIN2	Color [DarkGray]	1	4					1	1	1	1.5	1.5	1.5	47.45	0.040584	0.86073	331270000	7	25.9337	23.8479	25.0113	25.3033	25.8744	25.06
+	3.38813	-4.67989	Q24JP5;Q24JP5-2;Q24JP5-3;Q24JP5-4;F5H765;H0YFB3	Q24JP5;Q24JP5-2;Q24JP5-3;Q24JP5-4	Transmembrane protein 132A	TMEM132A	Color [DarkGray]	1	4					3	3	3	3.9	3.9	3.9	110.11	0	7.494	39305000	4	17.5526	22.7221	18.9643	22.767	18.0333	23.1008
+	3.47579	-4.66638	Q86V35	Q86V35	Calcium-binding protein 7	CABP7	Color [DarkGray]	1	4					1	1	1	3.3	3.3	3.3	24.453	0.018263	1.2501	92224000	4	20.1735	24.3226	19.0526	23.7694	19.0589	24.192
+	4.08704	-4.64872	O75051;O75051-2	O75051	Plexin-A2	PLXNA2	Color [DarkGray]	1	4					12	6	6	6.7	3.7	3.7	211.1	0	15.077	67991000	9	19.4866	23.8474	18.9162	23.4347	18.606	23.6728
	0.837114	-2.10025	O60487	O60487	Myelin protein zero-like protein 2	MPZL2	Color [DarkGray]	1	4					2	2	2	9.8	9.8	9.8	24.484	0	2.9099	28792000	2	19.2932	23.6816	19.3968	19.7001	19.8263	21.4353
	1.36264	0.587566	O60488;O60488-2;D6RF95;D6RFW9;D6RDA8;D6RD96;H0Y9A0	O60488;O60488-2	Long-chain-fatty-acid--CoA ligase 4	ACSL4	Color [DarkGray]	1	4					10	9	9	20.7	20.7	20.7	79.187	0	24.254	174640000	26	24.7481	23.754	24.5037	24.3988	24.6506	23.9869
	1.09972	-1.25499	O60493;O60493-2;O60493-4;O60493-3	O60493;O60493-2;O60493-4	Sorting nexin-3	SNX3	Color [DarkGray]	1	4					3	3	3	17.9	17.9	17.9	18.762	0	7.3719	34170000	6	20.1423	22.0275	21.5069	22.5578	21.7685	22.5974
	0.00373402	-0.00125376	O60506-4;O60506-3;B7Z645;O60506-5;H0YAA0	O60506-4;O60506-3;B7Z645;O60506-5	Heterogeneous nuclear ribonucleoprotein Q	SYNCRIP	Color [DarkGray]	1	4					17	17	1	34.3	34.3	1.9	58.735	0	73.205	974230000	71	26.7693	26.9784	26.8514	26.6335	26.8861	26.8986
+	3.41622	-4.62871	O75503;A0A024R644;A0A087WZY0	O75503;A0A024R644;A0A087WZY0	Ceroid-lipofuscinosis neuronal protein 5	CLN5	Color [DarkGray]	1	4					4	4	4	11.2	11.2	11.2	41.496	0	3.2967	67333000	6	19.5722	23.9759	18.803	23.052	18.5238	23.7573
+	2.80166	-4.62122	Q8TF72	Q8TF72	Protein Shroom3	SHROOM3	Color [DarkGray]	1	4					1	1	1	0.5	0.5	0.5	216.85	0.0064935	1.6956	144260000	4	20.3756	24.8038	18.9472	24.5095	20.9541	24.8273
	1.26249	0.765388	O60547;O60547-2	O60547;O60547-2	GDP-mannose 4,6 dehydratase	GMDS	Color [DarkGray]	1	4					1	1	1	5.4	5.4	5.4	41.949	0.065398	0.64449	27097000	1	22.5571	21.1736	21.6284	21.2147	21.879	21.3801
+	4.42239	-4.62031	Q9H5V8;Q9H5V8-2;Q9H5V8-3	Q9H5V8;Q9H5V8-2	CUB domain-containing protein 1	CDCP1	Color [DarkGray]	1	4					32	32	32	36.5	36.5	36.5	92.931	0	124.06	3282200000	112	24.3638	29.4151	24.4945	28.8876	24.9122	29.3287
+	4.5532	-4.61941	P33527;P33527-2;I3L4X2;P33527-5;P33527-3;P33527-9;P33527-6;P33527-4;A0A0A0MS99;P33527-8;P33527-7;O15438;O15438-4;H0Y8Q6;O15438-2	P33527;P33527-2;I3L4X2;P33527-5;P33527-3;P33527-9;P33527-6;P33527-4;A0A0A0MS99;P33527-8;P33527-7	Multidrug resistance-associated protein 1	ABCC1	Color [DarkGray]	1	4					24	24	23	18.2	18.2	17.7	171.59	0	136.1	693010000	55	22.6717	27.1499	22.0404	26.7776	22.4228	27.0656
	2.17146	-0.711161	O60664;O60664-4;O60664-3;K7EL96;K7ERZ3;K7ER39;O60664-2	O60664;O60664-4;O60664-3;K7EL96;K7ERZ3	Perilipin-3	PLIN3	Color [DarkGray]	1	4					7	7	7	22.4	22.4	22.4	47.074	0	38.639	240340000	20	24.5401	25.0352	24.1283	24.895	24.2319	25.1036
+	2.76304	-4.59983	P52799	P52799	Ephrin-B2	EFNB2	Color [DarkGray]	1	4					6	6	6	24.3	24.3	24.3	36.923	0	37.186	211760000	19	19.8708	24.7149	20.7014	24.3663	20.8351	26.1256
	0.376716	0.237418	O60684;Q5TFJ7;P52294;O15131;S4R3E5;C9JYI4;H0Y3K0	O60684;Q5TFJ7;P52294;O15131	Importin subunit alpha-7;Importin subunit alpha-5;Importin subunit alpha-5, N-terminally processed;Importin subunit alpha-6	KPNA6;KPNA1;KPNA5	Color [DarkGray]	1	4					7	7	7	16.2	16.2	16.2	60.029	0	14.842	118520000	7	23.989	23.3475	24.1178	23.8806	23.4187	23.5851
	1.4422	0.952277	O60687	O60687	Sushi repeat-containing protein SRPX2	SRPX2	Color [DarkGray]	1	4					1	1	1	2.4	2.4	2.4	52.971	0.070431	0.60051	68654000	12	23.0096	21.4029	22.0714	21.4452	22.1141	21.4902
	0.0342337	0.028396	O60701;O60701-3;O60701-2;E7ER95;E7ER83;E7ETF4;E7EV97	O60701;O60701-3;O60701-2	UDP-glucose 6-dehydrogenase	UGDH	Color [DarkGray]	1	4					5	5	5	15.6	15.6	15.6	55.023	0	18.451	65774000	12	23.3127	22.9948	22.7699	22.7166	22.4073	22.6933
	0.94691	0.758313	O60749;O60749-2	O60749;O60749-2	Sorting nexin-2	SNX2	Color [DarkGray]	1	4					4	4	3	8.9	8.9	6.7	58.47	0	12.569	352260000	14	26.0901	24.4033	25.1754	24.6215	25.1625	25.1283
	0.955512	0.38072	O60763;O60763-2	O60763;O60763-2	General vesicular transport factor p115	USO1	Color [DarkGray]	1	4					8	8	8	12.5	12.5	12.5	107.89	0	40.406	91385000	12	23.4008	23.4449	23.7261	22.8934	23.5921	23.2384
	0.309046	0.560329	O60826	O60826	Coiled-coil domain-containing protein 22	CCDC22	Color [DarkGray]	1	4					1	1	1	1.6	1.6	1.6	70.755	0.047347	0.77227	180320000	1	25.8904	23.8144	23.477	23.8848	23.9461	23.9333
	1.27811	1.74003	O60832;O60832-2;C9IYT0;H7C0M1;H7C2Q9;H7C2Q2;H7BZF2	O60832;O60832-2;C9IYT0;H7C0M1	H/ACA ribonucleoprotein complex subunit 4	DKC1	Color [DarkGray]	1	4					15	15	15	38.5	38.5	38.5	57.673	0	55.937	409510000	37	25.8138	23.4844	26.9799	25.1867	25.9923	24.8949
	0.842727	-0.513163	O60884;A0A087WT48;I3L320	O60884	DnaJ homolog subfamily A member 2	DNAJA2	Color [DarkGray]	1	4					9	9	9	22.6	22.6	22.6	45.745	0	37.848	446590000	34	25.6922	26.0531	24.8322	25.6926	25.5184	25.8366
+	2.47676	-4.59744	P78552;P78552-2	P78552;P78552-2	Interleukin-13 receptor subunit alpha-1	IL13RA1	Color [DarkGray]	1	4					3	3	3	11.5	11.5	11.5	48.759	0	9.226	53149000	5	20.0746	23.7845	17.9335	22.921	18.0878	23.1828
	1.14895	0.572166	O75038;O75038-3;B9DI82;O75038-2;O75038-4;Q4KWH8;V9GY64;O75038-5;Q4KWH8-3;Q4KWH8-4;Q4KWH8-2	O75038;O75038-3;B9DI82;O75038-2;O75038-4	1-phosphatidylinositol 4,5-bisphosphate phosphodiesterase eta-2;Phosphoinositide phospholipase C	PLCH2	Color [DarkGray]	1	4					6	6	6	5.6	5.6	5.6	154.67	0	12.374	81821000	9	23.8309	23.1561	23.5728	23.2352	23.3429	22.6388
+	2.19015	-4.5965	Q9Y4K0;H0YAR1;E5RHH3;E5RFY0;H0YAP6;E5RJL2	Q9Y4K0	Lysyl oxidase homolog 2	LOXL2	Color [DarkGray]	1	4					8	8	8	18.3	18.3	18.3	86.724	0	96.45	368970000	18	21.4618	27.1686	21.5285	24.5603	20.2442	25.2952
+	2.95499	-4.57731	P61916;G3V2V8;J3KMY5;G3V3E8;E7EMS2;G3V3D1;P61916-2;H0YIZ1	P61916;G3V2V8;J3KMY5;G3V3E8;E7EMS2;G3V3D1;P61916-2;H0YIZ1	Epididymal secretory protein E1	NPC2	Color [DarkGray]	1	4					4	4	4	38.4	38.4	38.4	16.57	0	13.135	215580000	8	20.9611	25.9537	20.909	24.4543	19.9391	25.1331
+	3.79377	-4.55716	Q9NRA2;Q9NRA2-2	Q9NRA2;Q9NRA2-2	Sialin	SLC17A5	Color [DarkGray]	1	4					2	2	2	5.3	5.3	5.3	54.639	0	3.8919	40192000	3	17.85	22.8393	18.5871	23.3134	18.6412	22.5971
+	1.5029	-4.55187	K7EMS3	K7EMS3		KRT19	Color [DarkGray]	1	4					20	2	2	85.6	6.1	6.1	20.186	0	6.1186	622330000	16	23.663	25.8428	19.4962	27.2242	23.298	27.0457
	1.47432	1.11105	O75083;D6RD66;O75083-3	O75083;D6RD66	WD repeat-containing protein 1	WDR1	Color [DarkGray]	1	4					4	4	4	10.1	10.1	10.1	66.193	0	9.1711	109540000	11	23.6526	22.3171	24.1806	23.37	24.1346	22.9476
+	4.66695	-4.55119	P48029;P48029-4;P48029-3;P48029-2;H7C249;H7C222	P48029;P48029-4;P48029-3;P48029-2	Sodium- and chloride-dependent creatine transporter 1	SLC6A8	Color [DarkGray]	1	4					5	5	5	13.1	13.1	13.1	70.522	0	23.592	142890000	8	20.3205	24.8625	19.8698	24.498	20.3676	24.8511
	0.780349	0.53972	O75131;A0A087WYQ3;H0YB26;E5RHZ0;A0A087WUS8;A0A087WXR6;E5RFT7	O75131;A0A087WYQ3	Copine-3	CPNE3	Color [DarkGray]	1	4					9	9	9	19.4	19.4	19.4	60.13	0	24.825	198060000	26	24.2413	24.1123	25.2945	24.3888	24.6927	24.1082
	0.955722	0.711334	O75306;O75306-2	O75306;O75306-2	NADH dehydrogenase [ubiquinone] iron-sulfur protein 2, mitochondrial	NDUFS2	Color [DarkGray]	1	4					3	3	3	8.4	8.4	8.4	52.545	0	8.787	88405000	7	23.1579	23.137	23.4869	22.5724	24.1905	22.9919
	1.83567	0.624083	O75319;C9JYA6;O75319-2;H7C0E6	O75319;C9JYA6;O75319-2	RNA/RNP complex-1-interacting phosphatase	DUSP11	Color [DarkGray]	1	4					6	6	6	22.1	22.1	22.1	38.938	0	9.4626	93176000	8	23.9241	23.1088	23.5881	23.3615	23.7968	22.9664
	0.750511	-0.458766	O75323;C9J7B1;C9K068;H7C333;F8WBI5;O75323-2	O75323;C9J7B1;C9K068;H7C333;F8WBI5;O75323-2	Protein NipSnap homolog 2	GBAS	Color [DarkGray]	1	4					4	3	3	14	11.2	11.2	33.742	0	6.373	117060000	11	23.2615	23.5212	23.6186	24.3682	23.3266	23.6937
+	1.6306	-4.54288	E9PRE7	E9PRE7		PC	Color [DarkGray]	1	4					38	2	2	77.9	2.2	2.2	53.41	0	6.1817	287820000	8	20.0703	25.7377	19.4952	24.9093	23.441	25.9882
	0.63252	0.180743	O75340;O75340-2;A0A024QZ42;H0Y9X3;A0A087WZ38	O75340;O75340-2;A0A024QZ42	Programmed cell death protein 6	PDCD6	Color [DarkGray]	1	4					3	3	3	18.3	18.3	18.3	21.868	0	9.9224	103630000	14	23.7738	23.3761	23.4509	23.6218	23.7649	23.4495
+	4.21654	-4.52931	E7ET40;S4R3G7	E7ET40		PLAU	Color [DarkGray]	1	4					30	30	2	64	64	6	46.924	0	323.31	8424500000	152	25.9821	30.9998	26.0759	30.1241	25.9573	30.4792
	0.437768	-0.248044	O75351;Q6PIW4;Q6PIW4-2	O75351	Vacuolar protein sorting-associated protein 4B	VPS4B	Color [DarkGray]	1	4					13	13	9	33.1	33.1	24.8	49.301	0	46.735	311890000	35	24.6132	25.1842	24.7785	25.0553	25.3833	25.2796
	1.16324	1.27793	O75367;O75367-2;O75367-3;B4DJC3;D6RCF2	O75367;O75367-2;O75367-3;B4DJC3	Core histone macro-H2A.1;Histone H2A	H2AFY	Color [DarkGray]	1	4					18	18	16	50.3	50.3	43.3	39.617	0	172.3	4208800000	153	29.4244	27.2752	29.7328	28.9879	29.2971	28.3576
	0.0931386	-0.0438786	O75369;O75369-8;O75369-2;O75369-9;O75369-6;O75369-3;E7EN95;O75369-7;O75369-5;O75369-4;H7C5L4;A0A0A0MT44;A0A0C4DGA1	O75369;O75369-8;O75369-2;O75369-9;O75369-6;O75369-3;E7EN95;O75369-7;O75369-5;O75369-4	Filamin-B	FLNB	Color [DarkGray]	1	4					98	91	89	50.8	49.1	47.8	278.16	0	323.31	4029500000	344	28.8117	29.0459	29.0242	28.908	28.6203	28.6339
	0.658164	-0.317552	O75380;D6RBT3	O75380;D6RBT3	NADH dehydrogenase [ubiquinone] iron-sulfur protein 6, mitochondrial	NDUFS6	Color [DarkGray]	1	4					3	3	3	30.6	30.6	30.6	13.711	0	12.24	78078000	12	23.2859	23.3106	22.6675	23.558	23.1214	23.1589
	0.00508649	-0.00544167	O75396;A0A087X1A9	O75396;A0A087X1A9	Vesicle-trafficking protein SEC22b	SEC22B	Color [DarkGray]	1	4					2	2	2	10.2	10.2	10.2	24.593	0	13.49	87234000	9	23.5279	22.8005	22.8302	23.2213	23.4046	23.7571
	2.47634	0.440975	O75400;O75400-2;O75400-3;H0YG38;F5H578	O75400;O75400-2;O75400-3	Pre-mRNA-processing factor 40 homolog A	PRPF40A	Color [DarkGray]	1	4					7	7	7	7.6	7.6	7.6	108.8	0	12.72	117090000	18	23.9347	23.6	24.0591	23.6417	24.014	23.4432
	1.25613	1.06724	O75475;O75475-2;O75475-3	O75475;O75475-2;O75475-3	PC4 and SFRS1-interacting protein	PSIP1	Color [DarkGray]	1	4					7	7	7	19.8	19.8	19.8	60.103	0	19.369	193490000	19	24.9758	23.1154	24.9644	24.3997	24.9747	24.1981
+	4.09752	-4.51719	Q5T3F8;H3BLW6;Q5T3F8-3;H0YCP6;Q5T3F8-2;E9PNG1	Q5T3F8;H3BLW6;Q5T3F8-3;H0YCP6;Q5T3F8-2	CSC1-like protein 2	TMEM63B	Color [DarkGray]	1	4					5	5	5	7	7	7	94.957	0	10.411	147050000	11	20.209	24.1755	20.2667	25.0278	20.1202	24.9442
	0.000193224	0.000166575	O75489;G3V194;E9PS48;O75489-2	O75489	NADH dehydrogenase [ubiquinone] iron-sulfur protein 3, mitochondrial	NDUFS3	Color [DarkGray]	1	4					5	5	5	25.8	25.8	25.8	30.241	0	15.214	200150000	18	24.5768	24.8171	24.0865	24.0811	24.6829	24.4475
	1.58349	0.892463	O75494;O75494-3;O75494-4;Q6IQ42;Q5JRI1;O75494-5;O75494-6;O75494-2;R4GMP8	O75494;O75494-3;O75494-4;Q6IQ42;Q5JRI1;O75494-5;O75494-6;O75494-2;R4GMP8	Serine/arginine-rich splicing factor 10	SRSF10;FUSIP1	Color [DarkGray]	1	4					2	2	2	9.5	9.5	9.5	31.3	0	3.2389	88699000	6	24.1666	23.1345	23.3941	22.9703	23.9455	22.724
	0.648372	-0.367116	O75506	O75506	Heat shock factor-binding protein 1	HSBP1	Color [DarkGray]	1	4					2	2	2	47.4	47.4	47.4	8.5435	0	4.9729	35231000	6	21.9693	22.1065	21.7251	21.7187	21.2895	22.2601
+	3.05355	-4.51619	Q13510;E7EMM4;Q13510-3;Q13510-2	Q13510;E7EMM4;Q13510-3;Q13510-2	Acid ceramidase;Acid ceramidase subunit alpha;Acid ceramidase subunit beta	ASAH1	Color [DarkGray]	1	4					5	5	5	15.2	15.2	15.2	44.659	0	16.386	149250000	12	20.0708	25.2905	20.3569	23.6672	19.8438	24.8624
	1.01589	2.00617	O75531;E9PJJ8	O75531	Barrier-to-autointegration factor;Barrier-to-autointegration factor, N-terminally processed	BANF1	Color [DarkGray]	1	4					10	10	10	64	64	64	10.058	0	47.802	2284000000	49	26.8614	25.7478	29.6272	26.9114	29.0675	26.8784
	0.587509	0.264741	O75533;H7C341	O75533	Splicing factor 3B subunit 1	SF3B1	Color [DarkGray]	1	4					9	9	9	10.4	10.4	10.4	145.83	0	31.946	114930000	23	23.8261	23.8709	23.7742	23.7265	24.0634	23.2721
	0.646636	1.86404	O75607	O75607	Nucleoplasmin-3	NPM3	Color [DarkGray]	1	4					2	2	2	17.4	17.4	17.4	19.343	0	16.065	77988000	4	23.407	19.3748	24.1671	23.5359	23.7424	22.8138
	2.45333	0.964192	O75643;O75643-2;B4E0P5	O75643	U5 small nuclear ribonucleoprotein 200 kDa helicase	SNRNP200	Color [DarkGray]	1	4					10	10	10	5.2	5.2	5.2	244.5	0	15.464	89904000	10	24.0891	23.0968	23.6767	22.8308	23.8268	22.7724
	1.86754	0.826068	O75691	O75691	Small subunit processome component 20 homolog	UTP20	Color [DarkGray]	1	4					2	2	2	0.8	0.8	0.8	318.38	0.0011632	2.4532	23011000	2	21.967	21.0232	22.0547	20.8217	21.6303	21.3288
+	3.27576	-4.51505	O43570;O43570-2;B3KUB4	O43570;O43570-2;B3KUB4	Carbonic anhydrase 12	CA12	Color [DarkGray]	1	4					2	2	2	8.2	8.2	8.2	39.45	0	8.3538	49636000	3	17.8679	23.1491	19.2711	22.9803	18.9139	23.4686
	1.27372	0.576696	O75746;O75746-2	O75746;O75746-2	Calcium-binding mitochondrial carrier protein Aralar1	SLC25A12	Color [DarkGray]	1	4					8	5	5	16.4	11.2	11.2	74.761	0	12.386	72850000	11	23.526	22.6801	23.0479	22.8709	23.6915	22.9843
	0.406563	-1.3397	O75821;K7ENA8;K7EP16;K7ER90;K7EL20;K7ENH0;K7EL60	O75821;K7ENA8	Eukaryotic translation initiation factor 3 subunit G	EIF3G	Color [DarkGray]	1	4					5	5	5	17.2	17.2	17.2	35.611	0	26.791	170640000	16	20.3063	24.6282	24.7894	23.7795	23.8945	24.6016
	1.449	1.02533	O75828	O75828	Carbonyl reductase [NADPH] 3	CBR3	Color [DarkGray]	1	4					3	1	1	13.4	2.9	2.9	30.85	0.0036969	1.9585	18173000	4	21.3177	19.9153	21.7681	20.9132	21.5012	20.6824
	0.523469	0.407036	O75874;C9J4N6	O75874;C9J4N6	Isocitrate dehydrogenase [NADP] cytoplasmic	IDH1	Color [DarkGray]	1	4					8	7	7	20.3	18.1	18.1	46.659	0	18.717	170220000	22	24.1684	23.9612	24.148	24.2593	25.1465	24.0211
+	3.04989	-4.50523	P17936;A6XND1;A6XND0;P17936-2;H0Y485;H0Y5K2;B3KWK7;C9JMX4	P17936;A6XND1;A6XND0;P17936-2;H0Y485;H0Y5K2;B3KWK7	Insulin-like growth factor-binding protein 3	IGFBP3	Color [DarkGray]	1	4					6	6	6	22.7	22.7	22.7	31.674	0	8.5945	57701000	7	18.2789	24.0211	19.4045	22.6709	18.8003	23.3073
	0.390743	-1.36851	O75947;O75947-2;F5H608	O75947;O75947-2;F5H608	ATP synthase subunit d, mitochondrial	ATP5H	Color [DarkGray]	1	4					5	5	5	38.5	38.5	38.5	18.491	0	15.128	54375000	6	23.1765	23.1241	18.6042	22.7032	22.847	22.9059
	0.339898	0.501528	O75953;O75953-4;O75953-5	O75953;O75953-4;O75953-5	DnaJ homolog subfamily B member 5	DNAJB5	Color [DarkGray]	1	4					1	1	1	4.6	4.6	4.6	39.133	0	3.2239	25369000	2	21.6358	20.6756	20.9091	20.7902	22.4272	22.0018
	0.227901	0.216288	O75964;E9PN17	O75964;E9PN17	ATP synthase subunit g, mitochondrial	ATP5L	Color [DarkGray]	1	4					7	7	7	53.4	53.4	53.4	11.428	0	17.835	267020000	14	25.6458	24.8312	24.4282	24.5555	24.8324	24.8708
+	2.20187	-4.49572	P20645;F5GX30;H0YGE9;H0YF90;F5GXE0;F5GXU0;H0YGT2;F5H883;F5H4U1	P20645;F5GX30	Cation-dependent mannose-6-phosphate receptor	M6PR	Color [DarkGray]	1	4					8	8	8	41.5	41.5	41.5	30.993	0	43.003	841030000	20	23.0458	28.095	22.4002	27.2296	21.8341	25.4427
+	3.50253	-4.49335	P09486;F5GY03;E5RK62	P09486;F5GY03;E5RK62	SPARC	SPARC	Color [DarkGray]	1	4					4	4	4	17.5	17.5	17.5	34.632	0	5.1259	50137000	2	18.1845	23.3116	18.4516	23.042	19.4314	23.1939
+	2.77935	-4.48447	O14786;E9PEP6;E7EX60;Q5T7F0;O14786-3;O14786-2;Q5JWQ4;Q5JWQ6;Q5JWQ2;H0Y4A0	O14786;E9PEP6;E7EX60;Q5T7F0;O14786-3;O14786-2;Q5JWQ4;Q5JWQ6	Neuropilin-1	NRP1	Color [DarkGray]	1	4					8	8	8	15.2	15.2	15.2	103.13	0	39.019	153670000	16	20.1468	23.6906	20.743	24.9267	19.6596	25.3854
	0.134124	0.0890961	O76031	O76031	ATP-dependent Clp protease ATP-binding subunit clpX-like, mitochondrial	CLPX	Color [DarkGray]	1	4					5	5	5	9.3	9.3	9.3	69.223	0	5.865	64720000	6	23.1113	22.5775	22.6877	23.261	23.04	22.7331
	0.269878	0.0916131	O76071	O76071	Probable cytosolic iron-sulfur protein assembly protein CIAO1	CIAO1	Color [DarkGray]	1	4					3	3	3	13.6	13.6	13.6	37.84	0	7.6734	40143000	3	22.2245	22.2131	22.0421	22.0789	22.4882	22.1881
	0.743787	0.400276	O76094;O76094-2;R4GNC1;D6RDY6	O76094;O76094-2;R4GNC1	Signal recognition particle subunit SRP72	SRP72	Color [DarkGray]	1	4					14	14	14	28.5	28.5	28.5	74.605	0	86.453	307160000	38	25.6322	24.9844	24.8549	24.6807	25.3417	24.9628
	0.762286	0.540411	O94776;O94776-2;Q9BTC8;Q9BTC8-2;E9PCS8;E7EQY4;D6W5A2;E7EV10	O94776;O94776-2	Metastasis-associated protein MTA2	MTA2	Color [DarkGray]	1	4					8	8	8	15.1	15.1	15.1	75.022	0	15.011	172250000	25	24.283	24.0429	25.233	24.2893	24.3468	23.9094
+	4.28152	-4.46332	P04156;A2A2V1;P04156-2;X6RKS3	P04156;A2A2V1;P04156-2;X6RKS3	Major prion protein	PRNP	Color [DarkGray]	1	4					14	14	14	50.6	50.6	50.6	27.661	0	171.76	2220200000	50	24.4133	28.8061	24.1108	28.2207	23.886	28.7731
	0.644813	0.389341	O94851;O94851-2;O94851-5;O94851-6;O94851-4;O94851-3	O94851;O94851-2;O94851-5;O94851-6;O94851-4;O94851-3	Protein-methionine sulfoxide oxidase MICAL2	MICAL2	Color [DarkGray]	1	4					2	2	2	2.3	2.3	2.3	126.69	0	8.3836	36039000	2	22.7022	22.0983	21.9944	21.9173	22.0622	21.5752
	0.287418	0.199548	O94874;O94874-2;O94874-3	O94874;O94874-2;O94874-3	E3 UFM1-protein ligase 1	UFL1	Color [DarkGray]	1	4					8	8	8	10.7	10.7	10.7	89.594	0	20.002	168060000	16	24.6054	23.8492	24.1472	24.0776	24.4475	24.6745
	0.650325	-2.27487	O94886;X6RI56;Q2HIZ8	O94886;X6RI56	CSC1-like protein 1	TMEM63A	Color [DarkGray]	1	4					4	4	4	5.1	5.1	5.1	92.125	0	6.7533	97886000	6	22.9106	23.8119	23.4475	23.4113	18.5581	24.5176
	0.339178	0.27174	O94906;O94906-2	O94906;O94906-2	Pre-mRNA-processing factor 6	PRPF6	Color [DarkGray]	1	4					1	1	1	1.5	1.5	1.5	106.92	0.034845	0.93968	48381000	2	22.6675	22.4299	21.9562	22.2162	23.0625	22.2248
+	3.83173	-4.45152	P08174;P08174-2;H3BLV0;B1AP13;H7BY55;P08174-4;P08174-3;P08174-5;P08174-6;P08174-7;B1AP15	P08174;P08174-2;H3BLV0;B1AP13;H7BY55;P08174-4;P08174-3;P08174-5;P08174-6;P08174-7;B1AP15	Complement decay-accelerating factor	CD55	Color [DarkGray]	1	4					6	6	6	18.4	18.4	18.4	41.4	0	13.339	155450000	11	20.669	24.8663	20.7278	24.7368	19.7653	24.9137
	0.304573	-0.253217	O94919	O94919	Endonuclease domain-containing 1 protein	ENDOD1	Color [DarkGray]	1	4					8	8	8	22	22	22	55.016	0	37.619	274600000	30	24.9854	24.905	24.1189	24.9222	25.1699	25.2066
+	1.69105	-4.43705	Q9UL01;X6REM1	Q9UL01	Dermatan-sulfate epimerase	DSE	Color [DarkGray]	1	4					8	8	8	8.6	8.6	8.6	109.77	0	53.757	92550000	12	20.646	24.9133	17.4012	22.8667	20.3369	23.9153
	0.112479	-0.0977529	O95140;O95140-2	O95140	Mitofusin-2	MFN2	Color [DarkGray]	1	4					3	3	3	4.2	4.2	4.2	86.401	0	4.271	328910000	6	25.6546	25.1989	24.7203	25.3502	25.5038	25.6227
	1.38856	1.51126	O95168;O95168-2;F2Z3P9;C9JXQ9	O95168;O95168-2	NADH dehydrogenase [ubiquinone] 1 beta subcomplex subunit 4	NDUFB4	Color [DarkGray]	1	4					3	3	3	27.1	27.1	27.1	15.208	0	5.4939	53485000	4	23.963	21.1303	22.5666	22.1637	23.1575	21.8592
	0.189283	0.153072	O95182	O95182	NADH dehydrogenase [ubiquinone] 1 alpha subcomplex subunit 7	NDUFA7	Color [DarkGray]	1	4					1	1	1	15.9	15.9	15.9	12.551	0	7.4094	52182000	5	23.0899	22.6815	22.6015	22.4041	22.1091	22.2558
	1.6444	-0.957746	O95197;O95197-3;O95197-4;O95197-7;O95197-2	O95197;O95197-3;O95197-4;O95197-7;O95197-2	Reticulon-3	RTN3	Color [DarkGray]	1	4					1	1	1	1.1	1.1	1.1	112.61	0	3.483	41367000	3	21.3065	22.4347	22.0303	22.3578	21.339	22.7565
	0.249785	0.209956	O95202	O95202	LETM1 and EF-hand domain-containing protein 1, mitochondrial	LETM1	Color [DarkGray]	1	4					2	2	2	2.8	2.8	2.8	83.353	0	5.9289	33616000	5	22.5834	21.7379	21.4601	21.7328	22.0201	21.963
+	2.81	-4.42601	Q8TD43;Q8TD43-3;Q8TD43-2;M0R0H1;M0R3H6;M0QZ19	Q8TD43;Q8TD43-3;Q8TD43-2	Transient receptor potential cation channel subfamily M member 4	TRPM4	Color [DarkGray]	1	4					7	7	7	8.6	8.6	8.6	134.3	0	54.089	104160000	10	19.8851	24.5639	18.8609	24.0667	20.7879	24.1813
	0.112544	0.0981509	O95292;E5RK64;O95292-2	O95292;E5RK64;O95292-2	Vesicle-associated membrane protein-associated protein B/C	VAPB	Color [DarkGray]	1	4					6	5	5	27.6	27.6	27.6	27.228	0	18.016	240040000	23	24.9178	24.3805	24.3057	24.9673	25.202	24.7832
+	5.25831	-4.42384	P05556;P05556-2;P05556-5;P05556-4;P05556-3;E7EQW5;C9JPK5;Q5T3E6;E9PLR6;E7EUI6;E7ERX5;C9JJP8;Q5T3E5;E9PQJ2;H7C4N8;C9JNE0	P05556;P05556-2;P05556-5;P05556-4;P05556-3	Integrin beta-1	ITGB1	Color [DarkGray]	1	4					36	36	36	46.6	46.6	46.6	88.414	0	323.31	25088000000	288	27.9221	32.3286	27.6907	32.0207	27.5743	32.1094
+	2.24419	-4.42018	P10586;P10586-2;H0Y6Z7;H0Y7Z9;H0Y4H1;H0Y380;P23468;Q3KPI9;P23468-5;A2A437;F5GWR7;P23468-3;P23468-7;P23468-4;P23468-6;P23468-2;Q13332;G8JL96;A0A0A0MR60;Q13332-7;Q13332-5;Q13332-6;Q13332-3;Q13332-4;Q13332-2	P10586;P10586-2;H0Y6Z7;H0Y7Z9;H0Y4H1	Receptor-type tyrosine-protein phosphatase F	PTPRF	Color [DarkGray]	1	4					58	58	58	45.2	45.2	45.2	212.88	0	323.31	2418300000	147	22.788	28.7055	25.5285	28.5508	24.6645	28.9853
	1.12851	0.764245	O95347;O95347-2;Q5T821;A0A0C4DGE5	O95347;O95347-2	Structural maintenance of chromosomes protein 2	SMC2	Color [DarkGray]	1	4					10	10	10	10.6	10.6	10.6	135.65	0	21.052	149600000	17	24.367	23.0688	24.4501	24.1202	24.5174	23.8528
	0.117821	-0.115697	O95372;Q5QPQ1;Q5QPQ0;Q5QPN5;Q5QPN9;Q5QPQ3;Q5QPQ2	O95372;Q5QPQ1;Q5QPQ0	Acyl-protein thioesterase 2	LYPLA2	Color [DarkGray]	1	4					5	5	5	26	26	26	24.737	0	19.818	215860000	16	24.7334	24.2131	24.0245	24.346	24.5814	25.1273
	0.349695	-0.0962302	O95373	O95373	Importin-7	IPO7	Color [DarkGray]	1	4					11	11	11	14	14	14	119.52	0	44.747	463520000	34	25.7335	25.9736	25.6413	25.6134	25.6206	25.697
	0.0728824	-0.0211856	Q5H8X8;O95399;O95399-2	Q5H8X8;O95399;O95399-2	Urotensin-2	UTS2	Color [DarkGray]	1	4					1	1	1	5.8	5.8	5.8	16.276	0.0051076	1.8281	781900000	4	26.4961	26.5888	26.5786	26.3673	26.3106	26.4927
	0.0484655	-0.0473989	O95433;G3V438;O95433-2;H0YJG7;H0YJU2;H0YJ63;G3V3W9	O95433;G3V438;O95433-2;H0YJG7;H0YJU2	Activator of 90 kDa heat shock protein ATPase homolog 1	AHSA1	Color [DarkGray]	1	4					14	14	14	59.5	59.5	59.5	38.274	0	85.012	1585000000	87	27.97	27.5874	26.8329	27.4795	27.5503	27.4285
	2.61752	-0.843803	O95470;H0Y3V8;H7BXL7	O95470	Sphingosine-1-phosphate lyase 1	SGPL1	Color [DarkGray]	1	4					8	8	8	17.8	17.8	17.8	63.523	0	24.28	338660000	27	24.8642	25.4212	24.5028	25.516	24.5021	25.4633
+	3.00055	-4.41037	Q8N6C5;Q8N6C5-2;Q8N6C5-4	Q8N6C5;Q8N6C5-2;Q8N6C5-4	Immunoglobulin superfamily member 1	IGSF1	Color [DarkGray]	1	4					4	4	4	3.7	3.7	3.7	148.93	0	10.909	99997000	10	20.532	24.2843	18.8503	23.9751	20.0192	24.3732
+	4.18874	-4.39038	P02787;H7C5E8;F8WCI6;F8WEK9;C9JB55;C9JVG0;F8WC57	P02787	Serotransferrin	TF	Color [DarkGray]	1	4					49	49	49	68.6	68.6	68.6	77.063	0	323.31	10625000000	202	26.0786	31.1695	26.7106	30.7299	26.7113	30.7723
	0.385607	0.147785	O95573;F5GWH2;C9JC11;F5H062	O95573	Long-chain-fatty-acid--CoA ligase 3	ACSL3	Color [DarkGray]	1	4					18	18	17	33.3	33.3	33.3	80.419	0	81.637	1207000000	92	27.4348	26.9215	26.9033	27.0906	27.1466	27.0292
+	1.72818	-4.38656	Q8N131;E9PKT4;Q8N131-2	Q8N131;E9PKT4;Q8N131-2	Porimin	TMEM123	Color [DarkGray]	1	4					1	1	1	4.3	4.3	4.3	21.531	0.0064912	1.6944	158890000	4	21.8742	24.8857	18.1837	24.4241	21.1641	25.0719
	1.11029	0.960361	O95716	O95716	Ras-related protein Rab-3D	RAB3D	Color [DarkGray]	1	4					2	1	1	8.7	5	5	24.267	0	3.2655	119700000	10	23.3191	21.9741	22.5886	21.7576	23.4625	22.7574
	0.201229	-0.122199	O95747;C9JIG9	O95747;C9JIG9	Serine/threonine-protein kinase OSR1	OXSR1	Color [DarkGray]	1	4					6	6	5	12.9	12.9	11	58.022	0	14.694	88049000	15	23.264	22.9812	22.9695	23.2939	23.3573	23.6823
	0.933253	0.333641	O95758;O95758-5;O95758-2;O95758-1;O95758-6;O95758-4;O95758-7;B1ALY4	O95758;O95758-5;O95758-2;O95758-1;O95758-6;O95758-4;O95758-7	Polypyrimidine tract-binding protein 3	PTBP3	Color [DarkGray]	1	4					5	2	2	8.9	4.3	4.3	59.689	0.00077912	2.509	40511000	2	22.6701	22.0872	22.1061	22.0849	22.4999	22.1032
	1.90281	0.556552	O95782;O95782-2;E9PNC4;A0A0G2JRS3;A0A0G2JS17;A0A0G2JQT9;H0YEG0;H0YDE9;A0A0G2JRF9;A0A0G2JQA4;E9PR62	O95782;O95782-2	AP-2 complex subunit alpha-1	AP2A1	Color [DarkGray]	1	4					13	13	10	15.8	15.8	12.7	107.54	0	34.919	342960000	38	25.6985	25.2053	25.4931	24.8287	25.4933	24.9813
	2.33839	0.672906	O95793;O95793-2;A0A087X1A5;Q5JW30;O95793-3;Q5JW28	O95793;O95793-2;A0A087X1A5;Q5JW30;O95793-3	Double-stranded RNA-binding protein Staufen homolog 1	STAU1	Color [DarkGray]	1	4					14	14	14	31.4	31.4	31.4	63.182	0	55.906	586340000	48	26.5633	25.8745	26.3402	25.8338	26.3917	25.568
	0.639325	-0.284835	O95831;O95831-3;E9PMA0;O95831-5;O95831-2;O95831-6;O95831-4	O95831;O95831-3;E9PMA0;O95831-5;O95831-2	Apoptosis-inducing factor 1, mitochondrial	AIFM1	Color [DarkGray]	1	4					3	3	3	6.5	6.5	6.5	66.9	0	4.4376	49620000	3	22.2525	22.3104	22.1103	22.345	22.3349	22.8969
	0.0510941	-0.0261625	P29992;P50148;O95837;K7EL62	P29992;P50148;O95837;K7EL62	Guanine nucleotide-binding protein subunit alpha-11;Guanine nucleotide-binding protein G(q) subunit alpha;Guanine nucleotide-binding protein subunit alpha-14	GNA11;GNAQ;GNA14	Color [DarkGray]	1	4					2	2	2	5	5	5	42.123	0	3.7916	32262000	7	21.8554	21.7188	22.1196	22.2172	21.7953	21.9127
+	3.98063	-4.38129	Q16563;Q16563-2;C9JYN0;A0A0U1RQT9;H7C4J8	Q16563;Q16563-2;C9JYN0	Synaptophysin-like protein 1	SYPL1	Color [DarkGray]	1	4					3	3	3	19.7	19.7	19.7	28.565	0	17.124	373020000	17	21.7186	26.015	21.9491	25.6816	21.2477	26.3626
	0.419056	0.702618	O95861;O95861-3;O95861-4;F8W1J0;A6NF51;O95861-2	O95861;O95861-3;O95861-4;F8W1J0;A6NF51;O95861-2	3(2),5-bisphosphate nucleotidase 1	BPNT1	Color [DarkGray]	1	4					2	2	2	6.2	6.2	6.2	33.392	0	3.1615	19567000	2	20.7162	20.4744	20.551	20.9308	22.7229	20.4771
+	3.54193	-4.35799	P30508;A0A140T937;A0A140T912;A0A140T930;Q29960-2;Q29960;Q07000;A0A140T9M5;A0A140T9W2;A0A140T9U0;A0A140T9M0;P04222;A0A140T9Z4;A0A140T9T1;A0A140TA03	P30508;A0A140T937;A0A140T912;A0A140T930;Q29960-2;Q29960;Q07000;A0A140T9M5;A0A140T9W2;A0A140T9U0;A0A140T9M0;P04222	HLA class I histocompatibility antigen, Cw-12 alpha chain;HLA class I histocompatibility antigen, Cw-16 alpha chain;HLA class I histocompatibility antigen, Cw-15 alpha chain;HLA class I histocompatibility antigen, Cw-3 alpha chain	HLA-C	Color [DarkGray]	1	4					14	10	0	47.5	33.6	0	40.885	0	76.23	869710000	37	23.4953	27.2695	22.854	26.9632	22.3896	27.5802
	2.01522	0.935213	O95873	O95873	Uncharacterized protein C6orf47	C6orf47	Color [DarkGray]	1	4					3	3	3	16.3	16.3	16.3	31.71	0	9.1036	94750000	8	24.0427	23.1753	24.0746	23.0353	23.6149	22.716
	1.01907	-0.512081	O96005;O96005-3;O96005-4;K7EJ16;K7EQQ1	O96005;O96005-3;O96005-4	Cleft lip and palate transmembrane protein 1	CLPTM1	Color [DarkGray]	1	4					3	3	3	4.8	4.8	4.8	76.096	0	7.3732	58756000	6	22.344	23.0593	22.0219	22.5737	22.6649	22.9339
	0.957423	1.01363	O96011;O96011-2	O96011;O96011-2	Peroxisomal membrane protein 11B	PEX11B	Color [DarkGray]	1	4					2	2	2	9.3	9.3	9.3	28.431	0	6.9239	64143000	6	23.9265	22.6328	22.6952	21.596	23.2787	22.6306
+	3.2712	-4.35237	Q13433;Q13433-2;K7EQ91	Q13433	Zinc transporter ZIP6	SLC39A6	Color [DarkGray]	1	4					5	5	5	7.4	7.4	7.4	85.046	0	11.3	83857000	9	19.8882	24.2753	18.8347	23.6023	20.0617	23.9641
+	3.21763	-4.34541	Q13530;Q13530-2	Q13530;Q13530-2	Serine incorporator 3	SERINC3	Color [DarkGray]	1	4					2	2	2	3.8	3.8	3.8	52.58	0	3.598	66281000	6	19.7675	23.6058	18.4752	23.1852	19.4379	23.9258
	0.826846	0.718703	P00338;P00338-3;P00338-2;P00338-5;P00338-4;F5GXY2;F5GYU2;F5GXH2;F5H5J4;F5H6W8;F5GZQ4;F5H8H6;F5GXC7;F5GWW2;F5GXU1	P00338;P00338-3;P00338-2;P00338-5;P00338-4	L-lactate dehydrogenase A chain	LDHA	Color [DarkGray]	1	4					13	13	12	49.4	49.4	45.8	36.688	0	54.617	727460000	47	26.9653	26.0257	27.3109	25.9562	25.9751	26.1133
	0.971929	0.735388	P00352;Q5SYQ7;Q5SYQ9;Q5SYQ8	P00352	Retinal dehydrogenase 1	ALDH1A1	Color [DarkGray]	1	4					14	12	11	23.4	21.6	20.2	54.861	0	37.57	1077600000	56	26.8941	26.1741	27.3348	27.1155	27.5498	26.2829
	0.768505	2.23363	P00367;P49448;P00367-3;P00367-2	P00367;P49448;P00367-3;P00367-2	Glutamate dehydrogenase 1, mitochondrial;Glutamate dehydrogenase 2, mitochondrial	GLUD1;GLUD2	Color [DarkGray]	1	4					3	3	3	7	7	7	61.397	0	10.287	26111000	5	22.2068	21.6476	23.0319	21.0905	21.7467	17.5465
	1.31581	0.488775	P00387;P00387-2;P00387-3;B1AHF3	P00387;P00387-2;P00387-3;B1AHF3	NADH-cytochrome b5 reductase 3;NADH-cytochrome b5 reductase 3 membrane-bound form;NADH-cytochrome b5 reductase 3 soluble form	CYB5R3	Color [DarkGray]	1	4					12	12	12	47.2	47.2	47.2	34.234	0	39.958	643370000	49	26.578	25.6452	26.4174	26.0412	26.3259	26.1686
	2.46589	1.04937	P00492	P00492	Hypoxanthine-guanine phosphoribosyltransferase	HPRT1	Color [DarkGray]	1	4					6	6	6	35.8	35.8	35.8	24.579	0	12.587	147060000	12	24.3741	23.5188	24.8912	23.7188	24.5841	23.4638
	0.453665	0.578304	P00505;P00505-2	P00505;P00505-2	Aspartate aminotransferase, mitochondrial	GOT2	Color [DarkGray]	1	4					4	4	4	9.8	9.8	9.8	47.517	0	2.7928	54474000	4	21.9069	21.7928	22.8963	22.3964	23.6383	22.5175
+	4.16166	-4.32755	Q96RL7;Q96RL7-2;Q96RL7-4;Q96RL7-3	Q96RL7;Q96RL7-2;Q96RL7-4;Q96RL7-3	Vacuolar protein sorting-associated protein 13A	VPS13A	Color [DarkGray]	1	4					1	1	1	0.2	0.2	0.2	360.27	0.021197	1.1957	45046000	3	18.675	23.1369	18.9989	22.6552	18.4525	23.317
	2.0844	1.12509	P00558;P00558-2;P07205	P00558;P00558-2	Phosphoglycerate kinase 1	PGK1	Color [DarkGray]	1	4					11	11	11	39.3	39.3	39.3	44.614	0	60.019	568150000	43	26.3134	25.0408	26.6572	25.6591	26.699	25.5944
+	4.32183	-4.32198	Q8WXD2;Q8WXD2-2	Q8WXD2;Q8WXD2-2	Secretogranin-3	SCG3	Color [DarkGray]	1	4					4	4	4	11.5	11.5	11.5	53.005	0	7.3316	89435000	8	19.6357	24.1014	19.9583	23.6614	19.4644	24.2615
+	1.26827	-4.32052	Q9Y282;H0Y621;H0Y5K5;Q9Y282-3;Q9Y282-2;H0Y802;H0Y6Z0	Q9Y282;H0Y621;H0Y5K5;Q9Y282-3;Q9Y282-2	Endoplasmic reticulum-Golgi intermediate compartment protein 3	ERGIC3	Color [DarkGray]	1	4					6	6	6	16.4	16.4	16.4	43.222	0	12.754	95869000	10	22.822	24.1702	17.8311	23.8789	18.2742	23.8399
	0.575479	0.364763	P00846	P00846	ATP synthase subunit a	MT-ATP6	Color [DarkGray]	1	4					1	1	1	4.4	4.4	4.4	24.817	0	3.8721	37600000	3	22.7809	21.6695	21.9487	22.046	22.1484	22.0682
	0.518437	0.371311	P00966;Q5T6L5;Q5T6L6	P00966;Q5T6L5;Q5T6L6	Argininosuccinate synthase	ASS1	Color [DarkGray]	1	4					4	4	4	9.7	9.7	9.7	46.53	0	5.959	60468000	9	23.0613	22.1049	22.7228	23.0608	23.2102	22.7147
+	3.71782	-4.29781	P25942;A0A087X1D0;H0YE23;P25942-2	P25942;A0A087X1D0;H0YE23;P25942-2	Tumor necrosis factor receptor superfamily member 5	CD40	Color [DarkGray]	1	4					2	2	2	9.4	9.4	9.4	30.619	0	30.564	75716000	6	20.0747	23.9258	18.9813	23.6675	19.5425	23.8986
	0.991481	2.15635	P01040;C9J0E4	P01040;C9J0E4	Cystatin-A;Cystatin-A, N-terminally processed	CSTA	Color [DarkGray]	1	4					4	4	4	57.1	57.1	57.1	11.006	0	9.7975	55156000	5	24.2525	21.3051	24.2376	20.6113	21.2749	21.3796
	1.05426	-0.559242	P01116;P01111;P01116-2;P01112;P01112-2;G3V4K2;G3V5T7	P01116;P01111;P01116-2;P01112;P01112-2	GTPase KRas;GTPase KRas, N-terminally processed;GTPase NRas;GTPase HRas;GTPase HRas, N-terminally processed	KRAS;NRAS;HRAS	Color [DarkGray]	1	4					3	3	3	25.9	25.9	25.9	21.656	0	4.0672	77769000	9	22.6426	23.449	23.1895	23.1958	22.3855	23.2507
+	5.46693	-4.2942	P22223;P22223-2;J3QR60;J3QL41;J3QL75	P22223;P22223-2	Cadherin-3	CDH3	Color [DarkGray]	1	4					23	23	21	39.2	39.2	36.9	91.417	0	265.9	2722400000	93	24.5399	29.085	24.5929	28.8916	24.8625	28.9013
	0.838715	-1.34228	P01185	P01185	Vasopressin-neurophysin 2-copeptin;Arg-vasopressin;Neurophysin 2;Copeptin	AVP	Color [DarkGray]	1	4					1	1	1	6.1	6.1	6.1	17.325	0.025484	1.1267	24049000	2	19.7049	22.5617	21.7874	21.8032	20.1	21.2542
+	2.80888	-4.27485	Q8NC54	Q8NC54	Keratinocyte-associated transmembrane protein 2	KCT2	Color [DarkGray]	1	4					1	1	1	4.9	4.9	4.9	29.234	0	5.2089	27302000	2	17.7816	22.803	19.0346	22.4181	17.4384	21.8581
	0.920133	1.68688	P01583	P01583	Interleukin-1 alpha	IL1A	Color [DarkGray]	1	4					1	1	1	7.7	7.7	7.7	30.606	0.0023015	2.3227	16668000	1	21.1547	20.6978	22.1485	18.2823	21.4238	20.6864
+	3.75575	-4.26928	Q6UXD5;A0A087WYL5;Q6UXD5-2;Q6UXD5-3;Q6UXD5-5;Q6UXD5-4;Q6UXD5-6	Q6UXD5;A0A087WYL5;Q6UXD5-2;Q6UXD5-3;Q6UXD5-5;Q6UXD5-4;Q6UXD5-6	Seizure 6-like protein 2	SEZ6L2	Color [DarkGray]	1	4					2	2	2	2.1	2.1	2.1	97.559	0	3.6834	38815000	5	18.23	22.6091	19.1435	22.8451	18.3384	23.0655
	0.0230622	0.0157305	P02545;P02545-6;P02545-3;P02545-5;P02545-4;H0YAB0;A0A0C4DGC5	P02545;P02545-6;P02545-3;P02545-5;P02545-4	Prelamin-A/C;Lamin-A/C	LMNA	Color [DarkGray]	1	4					46	46	3	68.7	68.7	8.6	74.139	0	221.1	4076300000	224	28.668	29.1969	29.1326	28.7331	28.781	28.6044
+	3.74662	-4.26638	Q8IZA0;E7EN73;Q8IZA0-2;B1AN15;C9J519;Q8IZA0-3;H0Y4S8	Q8IZA0;E7EN73;Q8IZA0-2;B1AN15;C9J519;Q8IZA0-3	Dyslexia-associated protein KIAA0319-like protein	KIAA0319L	Color [DarkGray]	1	4					6	6	6	8.9	8.9	8.9	115.66	0	20.461	52035000	7	18.8223	23.7203	18.8333	22.729	19.2451	23.2507
+	2.84855	-4.26586	Q9NUM4;F2Z3N7;C9JZ87	Q9NUM4;F2Z3N7;C9JZ87	Transmembrane protein 106B	TMEM106B	Color [DarkGray]	1	4					3	3	3	18.6	18.6	18.6	31.127	0	12.57	83746000	5	20.232	24.8062	19.3903	23.3589	19.2951	23.5498
+	2.12722	-4.25838	P21709	P21709	Ephrin type-A receptor 1	EPHA1	Color [DarkGray]	1	4					6	6	6	7.2	7.2	7.2	108.13	0	29.141	90345000	9	19.1233	23.8872	21.322	23.6376	18.6363	24.3321
+	3.70672	-4.25786	Q99571;F6SFZ6;Q99571-3;Q99571-2	Q99571;F6SFZ6;Q99571-3;Q99571-2	P2X purinoceptor 4;P2X purinoceptor	P2RX4	Color [DarkGray]	1	4					2	2	2	8.8	8.8	8.8	43.369	0	9.6328	43042000	4	19.193	23.4574	18.5803	22.8228	18.451	22.7177
	1.37688	-0.330444	P03928	P03928	ATP synthase protein 8	MT-ATP8	Color [DarkGray]	1	4					2	2	2	29.4	29.4	29.4	7.9916	0	3.5268	103230000	4	23.2771	23.832	23.3569	23.5233	23.2346	23.5047
	1.0141	-1.77864	P03956	P03956	Interstitial collagenase;22 kDa interstitial collagenase;27 kDa interstitial collagenase	MMP1	Color [DarkGray]	1	4					3	3	3	8.1	8.1	8.1	54.006	0	46.857	48856000	8	21.6927	23.2717	19.468	22.3662	21.9103	22.769
+	1.21256	-4.24129	Q8NBW4;E7ESU6;D6R9Q7;Q8NBW4-2;D6R9X0;Q8NBW4-3;D6RER8;D6RG31;D6RHF5;Q8NBW4-4;D6RHW0;D6RDH2;D6RE72;D6RBB9	Q8NBW4;E7ESU6;D6R9Q7;Q8NBW4-2;D6R9X0;Q8NBW4-3	Sodium-coupled neutral amino acid transporter 9	SLC38A9	Color [DarkGray]	1	4					6	6	6	16	16	16	63.775	0	46.437	743480000	16	25.3013	26.6453	23.1393	27.4901	19.7285	26.7576
+	2.1888	-4.23215	Q96RD7;Q96RD7-2	Q96RD7;Q96RD7-2	Pannexin-1	PANX1	Color [DarkGray]	1	4					5	5	5	17.4	17.4	17.4	48.05	0	23.056	82860000	11	18.94	24.4537	18.7468	23.7264	21.0298	23.2329
	2.17849	0.931259	P04075;P04075-2;J3KPS3;H3BQN4;H3BPS8;H3BUH7;H3BR04;H3BR68;H3BMQ8;H3BU78	P04075;P04075-2;J3KPS3;H3BQN4;H3BPS8	Fructose-bisphosphate aldolase A;Fructose-bisphosphate aldolase	ALDOA	Color [DarkGray]	1	4					14	14	12	51.9	51.9	42.3	39.42	0	106.27	591380000	38	26.5127	25.4283	26.8283	25.8579	26.3908	25.6518
+	2.75362	-4.21503	Q9Y219;Q9Y219-2	Q9Y219;Q9Y219-2	Protein jagged-2	JAG2	Color [DarkGray]	1	4					5	4	4	7.2	6.1	6.1	133.37	0	18.478	64975000	7	18.4456	24.0436	19.8159	22.7702	19.5868	23.6795
	0.849221	0.698449	P04083;Q5T3N1;Q5T3N0	P04083;Q5T3N1	Annexin A1;Annexin	ANXA1	Color [DarkGray]	1	4					17	17	17	49.7	49.7	49.7	38.714	0	66.949	719230000	56	26.3545	26.1901	27.3699	25.6307	26.3911	26.1993
	1.12162	0.567372	P04181;P04181-2	P04181;P04181-2	Ornithine aminotransferase, mitochondrial;Ornithine aminotransferase, hepatic form;Ornithine aminotransferase, renal form	OAT	Color [DarkGray]	1	4					18	18	18	43.5	43.5	43.5	48.534	0	81.979	1317800000	88	27.4947	26.4677	27.3407	27.1301	27.615	27.1504
	1.40349	1.03641	P04259	P04259	Keratin, type II cytoskeletal 6B	KRT6B	Color [DarkGray]	1	4					70	2	1	73.2	3.4	1.6	60.066	0	5.9012	1559300000	22	27.6197	27.3465	28.4126	26.8565	27.7818	26.502
	1.36039	0.886993	Q02383;P04279;P04279-2	Q02383;P04279;P04279-2	Semenogelin-2;Semenogelin-1;Alpha-inhibin-92;Alpha-inhibin-31;Seminal basic protein	SEMG2;SEMG1	Color [DarkGray]	1	4					1	1	1	1.4	1.4	1.4	65.444	0.043744	0.82048	40865000	2	22.934	21.6718	22.084	21.9527	22.9833	21.7159
	1.85375	1.20524	P04406;P04406-2;E7EUT5;O14556	P04406;P04406-2;E7EUT5	Glyceraldehyde-3-phosphate dehydrogenase	GAPDH	Color [DarkGray]	1	4					21	21	21	63.3	63.3	63.3	36.053	0	156.84	2843400000	109	28.6766	27.1936	29.1477	28.0373	28.8554	27.8331
+	2.89455	-4.20002	O00461;F8W785	O00461;F8W785	Golgi integral membrane protein 4	GOLIM4	Color [DarkGray]	1	4					14	14	14	21.1	21.1	21.1	81.879	0	76.498	369270000	41	21.9581	26.7521	21.4001	25.0486	21.8104	25.9679
	0.0423901	0.0265357	P04792;F8WE04;C9J3N8	P04792	Heat shock protein beta-1	HSPB1	Color [DarkGray]	1	4					21	21	21	94.1	94.1	94.1	22.782	0	312.37	19599000000	203	30.9574	30.8732	30.9725	31.2377	31.4927	31.232
	2.10433	-0.606878	P04843;B7Z4L4;F8WF32	P04843;B7Z4L4	Dolichyl-diphosphooligosaccharide--protein glycosyltransferase subunit 1	RPN1	Color [DarkGray]	1	4					30	30	30	56.8	56.8	56.8	68.569	0	180.75	5158100000	140	29.1222	29.6063	28.9332	29.4101	28.7718	29.6313
	0.349784	-0.167746	P04844;P04844-2;Q5JYR7;Q5JYR4;F2Z3K5;Q5JYR3;H0Y5M1	P04844;P04844-2	Dolichyl-diphosphooligosaccharide--protein glycosyltransferase subunit 2	RPN2	Color [DarkGray]	1	4					16	16	16	33.1	33.1	33.1	69.283	0	148.75	1298600000	67	27.2591	27.5075	26.9342	26.9137	27.0111	27.2864
	0.0161174	0.00407791	P04899;P04899-4;P04899-6;P04899-3;P04899-5;P04899-2	P04899;P04899-4;P04899-6;P04899-3;P04899-5;P04899-2	Guanine nucleotide-binding protein G(i) subunit alpha-2	GNAI2	Color [DarkGray]	1	4					12	12	6	42.5	42.5	25.4	40.45	0	69.847	876330000	54	26.6691	26.5141	26.6455	26.5617	26.5103	26.737
+	2.09612	-4.19844	O95302;O95302-3;O95302-2;C9J4P8;Q75LS8	O95302;O95302-3;O95302-2	Peptidyl-prolyl cis-trans isomerase FKBP9	FKBP9	Color [DarkGray]	1	4					7	7	7	13.3	13.3	13.3	63.083	0	13.052	238120000	16	20.0787	26.1226	22.2271	24.1511	20.761	25.3884
+	3.38327	-4.19792	P54760;Q96L35;P54760-2;P54760-4;P54756;F8W9W0;F8VP57;B7ZKW7;B7ZKJ3;P54756-3;P54756-2;P54760-3	P54760;Q96L35	Ephrin type-B receptor 4;Receptor protein-tyrosine kinase	EPHB4	Color [DarkGray]	1	4					15	13	11	22.6	20.7	17.1	108.27	0	50.098	255220000	24	21.0861	25.3588	20.9503	25.1121	21.8514	26.0106
+	1.46658	-4.18898	Q15904;A6QRJ1;A0A0C4DGX8;A6NLC6	Q15904;A6QRJ1;A0A0C4DGX8	V-type proton ATPase subunit S1	ATP6AP1	Color [DarkGray]	1	4					5	5	5	13.2	13.2	13.2	52.025	0	14.967	86998000	6	22.1819	24.2623	17.8102	23.3864	19.0604	23.9708
	0.264332	-1.22991	P05091;P05091-2;F8VP50;S4R3S4	P05091;P05091-2;F8VP50	Aldehyde dehydrogenase, mitochondrial	ALDH2	Color [DarkGray]	1	4					10	7	7	16.6	13.5	13.5	56.381	0	20.597	116250000	13	18.5249	23.3824	24.0222	23.5367	24.1665	23.4841
	0.659519	0.828496	P05109	P05109	Protein S100-A8;Protein S100-A8, N-terminally processed	S100A8	Color [DarkGray]	1	4					2	2	2	23.7	23.7	23.7	10.834	0	6.0463	37721000	4	22.3179	22.5813	23.1022	21.2473	22.0136	21.1196
	0.811263	0.94761	P05114;A6NEL0;A6NL93;F2Z2W6;F2Z2Y5;H7BXJ5	P05114;A6NEL0;A6NL93	Non-histone chromosomal protein HMG-14	HMGN1	Color [DarkGray]	1	4					5	5	5	55	55	55	10.659	0	61.073	413760000	20	26.487	24.1151	25.7216	25.7158	25.7994	25.3343
	1.59308	-1.02656	P05120;E9PDK7;E7ERB5;E7EPJ9;H7C004;H7BYS2	P05120	Plasminogen activator inhibitor 2	SERPINB2	Color [DarkGray]	1	4					3	3	3	8.4	8.4	8.4	46.596	0	5.9406	95414000	7	22.6015	24.0266	23.1787	23.6069	22.3162	23.5426
+	2.17319	-4.17491	Q9NZQ7;Q9NZQ7-3;Q9NZQ7-2	Q9NZQ7;Q9NZQ7-3	Programmed cell death 1 ligand 1	CD274	Color [DarkGray]	1	4					5	5	5	25.9	25.9	25.9	33.275	0	28.434	176240000	9	21.3379	25.6376	21.5953	24.4607	19.3071	24.6668
	0.214942	-1.02709	P05129;P05129-2	P05129;P05129-2	Protein kinase C gamma type	PRKCG	Color [DarkGray]	1	4					1	1	1	1	1	1	78.447	0.048673	0.75604	189060000	4	25.0063	23.9005	19.3005	24.2712	24.6988	23.9152
	1.73392	0.437701	P05141	P05141	ADP/ATP translocase 2;ADP/ATP translocase 2, N-terminally processed	SLC25A5	Color [DarkGray]	1	4					23	10	10	51.7	22.8	22.8	32.852	0	100.41	2533700000	89	28.4359	27.7334	28.2935	27.9549	28.3708	28.0988
	2.91346	0.951549	P05165;P05165-2;P05165-3;H0Y5U0;Q5JTW6;H0Y4B9;H0Y798;Q5JVH2	P05165;P05165-2;P05165-3	Propionyl-CoA carboxylase alpha chain, mitochondrial	PCCA	Color [DarkGray]	1	4					45	45	45	67.3	67.3	67.3	80.058	0	323.31	11806000000	324	30.7352	29.8422	30.9282	29.8199	30.9616	30.1082
	2.68652	0.924309	P05166;E9PDR0;C9JQS9;E7EX59;P05166-2;E7ETT1;E7ETT4;E7EUY3;E9PEC3;F8WBI9;E7ENC1;C9JVY9;H7C5C9;C9JVW9;C9JAW3	P05166;E9PDR0;C9JQS9;E7EX59;P05166-2;E7ETT1;E7ETT4;E7EUY3;E9PEC3;F8WBI9	Propionyl-CoA carboxylase beta chain, mitochondrial	PCCB	Color [DarkGray]	1	4					32	32	32	73.1	73.1	73.1	58.215	0	317.1	5990700000	176	29.7825	28.9081	29.8139	28.8441	30.0734	29.1447
	1.50845	0.196469	P05198;H0YJS4;G3V4T5	P05198;H0YJS4;G3V4T5	Eukaryotic translation initiation factor 2 subunit 1	EIF2S1	Color [DarkGray]	1	4					10	10	10	35.9	35.9	35.9	36.112	0	54.846	378120000	39	25.4884	25.4408	25.6063	25.289	25.5233	25.2989
	0.853155	1.18408	P05204	P05204	Non-histone chromosomal protein HMG-17	HMGN2	Color [DarkGray]	1	4					7	7	4	54.4	54.4	41.1	9.3926	0	17.819	846920000	37	27.6907	24.8469	26.7571	26.8064	26.8539	26.0962
+	3.32303	-4.17038	Q9NZV1;H7C2T6	Q9NZV1;H7C2T6	Cysteine-rich motor neuron 1 protein;Processed cysteine-rich motor neuron 1 protein	CRIM1	Color [DarkGray]	1	4					6	6	6	7.9	7.9	7.9	113.74	0	11.477	81609000	10	19.2214	24.2442	19.6872	23.7943	20.5047	23.886
	1.8208	1.08335	P05386	P05386	60S acidic ribosomal protein P1	RPLP1	Color [DarkGray]	1	4					4	3	3	89.5	74.6	74.6	11.514	0	118.92	1197100000	29	27.9805	26.8735	27.4406	26.174	27.5326	26.6561
	2.6108	0.546754	P05387;H0YDD8;P05386-2	P05387;H0YDD8	60S acidic ribosomal protein P2	RPLP2	Color [DarkGray]	1	4					9	9	8	95.7	95.7	80.9	11.665	0	85.919	3877100000	74	29.1538	28.6098	28.97	28.5839	29.1498	28.4397
	1.24246	0.50916	P05388;F8VWS0;P05388-2;F8VW21;F8VU65;F8VZS0;Q8NHW5;F8VPE8;G3V210;F8VQY6;F8VRK7;F8VS58;F8W1K8;F8VWV4	P05388;F8VWS0;P05388-2;F8VW21;F8VU65;F8VZS0;Q8NHW5;F8VPE8;G3V210;F8VQY6;F8VRK7	60S acidic ribosomal protein P0;60S acidic ribosomal protein P0-like	RPLP0;RPLP0P6	Color [DarkGray]	1	4					14	14	14	57.4	57.4	57.4	34.273	0	140.31	2635300000	76	28.8436	28.0042	28.1781	28.0183	28.541	28.0126
	0.400713	0.458317	P05549;Q96SH1;P05549-5;P05549-6;Q6VUC0	P05549;Q96SH1;P05549-5;P05549-6;Q6VUC0	Transcription factor AP-2-alpha;Transcription factor AP-2-epsilon	TFAP2A;TFAP2E	Color [DarkGray]	1	4					2	2	2	4.8	4.8	4.8	48.062	0	5.0063	30167000	4	21.5012	21.2194	22.8499	21.7634	21.4531	21.4465
+	2.82794	-4.15867	Q9H7M9;R4GNB4	Q9H7M9;R4GNB4	Platelet receptor Gi24	C10orf54	Color [DarkGray]	1	4					2	2	2	6.1	6.1	6.1	33.908	0	6.3918	48419000	6	19.2978	23.1456	18.0023	23.2092	19.7994	23.2207
+	3.93853	-4.15831	P01834;A0A075B6H6;A0A087WZW8;A0A087X1V9	P01834;A0A075B6H6;A0A087WZW8;A0A087X1V9	Ig kappa chain C region	IGKC;IGKV3-11	Color [DarkGray]	1	4					1	1	1	16	16	16	11.609	0	15.525	61648000	2	19.8853	23.6687	19.3575	23.5463	18.9518	23.4545
+	4.77213	-4.15465	P54709;C9JA36;P54709-2;C9JXZ1;H7C547;F8WBY4;C9J6S2;H7C4L9	P54709;C9JA36;P54709-2;C9JXZ1	Sodium/potassium-transporting ATPase subunit beta-3	ATP1B3	Color [DarkGray]	1	4					16	16	16	48	48	48	31.512	0	92.169	3277200000	72	25.2423	29.2567	25.1479	29.0573	24.735	29.2751
	0.937458	0.345783	P06493;A0A024QZP7;P06493-2;A0A087WZZ9;E5RIU6;Q00526;K7ELV5;Q9NYV4;Q14004;Q00534;O94921;Q14004-2;P11802;Q9NYV4-2;Q96Q40;F8VXD2;F8VYH9;F8VZZ0;F8VTV8;F8VWX7;F8VZ51;K7EJ83;H0YAZ9;Q9BVE2;E7EUK8;A0A087X209;J3QSD7;P11802-2;Q96Q40-2;Q96Q40-4;Q96Q40-3;O94921-3;Q96Q40-5;O94921-2;Q9NYV4-3	P06493;A0A024QZP7;P06493-2;A0A087WZZ9;E5RIU6	Cyclin-dependent kinase 1	CDK1;CDC2	Color [DarkGray]	1	4					18	18	16	64.6	64.6	58.2	34.095	0	80.513	1875800000	94	28.124	27.5415	27.6568	27.3563	27.8831	27.7288
	0.143406	0.0592009	P06576;H0YH81;F8W079;F8W0P7;H0YI37	P06576;H0YH81;F8W079	ATP synthase subunit beta, mitochondrial;ATP synthase subunit beta	ATP5B	Color [DarkGray]	1	4					23	23	23	66.7	66.7	66.7	56.559	0	222.95	4014400000	147	28.7146	28.5739	28.7531	28.8473	29.06	28.9287
+	3.18962	-4.15134	O94907	O94907	Dickkopf-related protein 1	DKK1	Color [DarkGray]	1	4					3	3	3	12.4	12.4	12.4	28.671	0	15.395	77616000	8	19.7342	24.5506	19.7227	23.1299	19.3987	23.6291
	1.95545	1.05747	P06733;P06733-2;K7EM90	P06733;P06733-2	Alpha-enolase	ENO1	Color [DarkGray]	1	4					25	25	22	67.1	67.1	58.5	47.168	0	176.12	2925900000	121	28.7663	27.4713	29.18	28.1036	28.8088	28.0078
	0.446428	0.139971	P06737;P06737-2;E9PK47	P06737;P06737-2;E9PK47	Glycogen phosphorylase, liver form;Alpha-1,4 glucan phosphorylase	PYGL	Color [DarkGray]	1	4					23	14	14	32.6	22.7	22.7	97.147	0	40.968	444430000	38	25.968	25.6038	25.7166	25.5947	25.5029	25.5692
	2.2619	0.681149	P06748;P06748-2;P06748-3;E5RI98;E5RGW4	P06748;P06748-2;P06748-3	Nucleophosmin	NPM1	Color [DarkGray]	1	4					14	14	14	48.3	48.3	48.3	32.575	0	149.1	4531600000	129	29.3155	28.5117	29.3053	28.8778	29.3084	28.4961
	0.0183698	-0.0275447	P06753-2;Q5HYB6;P06753-5;P06753-3;A0A087WWU8;P06753-4;P06753-6;Q5VU61;J3KN67;P06753;D6R904;P06753-7;P67936-2;P07951;P07951-2;D6RFM2;K7EMU5;K7EP68;K7ERG3;K7ENT6;Q5TCU3;CON__Q3SX28;Q5TCU8;P07951-3;P09493;P09493-3;P09493-2;H0YL80;K7EPV9;K7EPB9;U3KQK2;H0YKX5;H0YKP3;H0YNC7;F5H7S3;H7BYY1;H0YK48;H0YL52;B7Z596;Q6ZN40;P09493-5;P09493-9;P09493-8;P09493-7;P09493-6;P09493-4;P09493-10	P06753-2;Q5HYB6;P06753-5;P06753-3;A0A087WWU8;P06753-4;P06753-6;Q5VU61;J3KN67;P06753;D6R904;P06753-7	Tropomyosin alpha-3 chain	TPM3;DKFZp686J1372	Color [DarkGray]	1	4					8	8	5	38.3	38.3	23	29.032	0	39.157	300680000	24	24.8842	25.6573	25.6175	24.4321	24.4199	24.9149
+	2.50883	-4.14982	P01889;F6U0H7;Q31610;Q29836;P30486;Q29718;P03989;Q04826;P30485;P30461;P30481	P01889;F6U0H7;Q31610;Q29836;P30486;Q29718;P03989;Q04826	HLA class I histocompatibility antigen, B-7 alpha chain;HLA class I histocompatibility antigen, B-81 alpha chain;HLA class I histocompatibility antigen, B-67 alpha chain;HLA class I histocompatibility antigen, B-48 alpha chain;HLA class I histocompatibility antigen, B-82 alpha chain;HLA class I histocompatibility antigen, B-27 alpha chain;HLA class I histocompatibility antigen, B-40 alpha chain	HLA-B	Color [DarkGray]	1	4					14	4	2	42.8	9.7	6.6	40.46	0	11.074	54050000	5	18.4681	23.6445	20.3742	23.0068	18.549	23.1895
	1.4545	1.30933	P33778;Q16778;P23527;P06899;Q6DRA6;Q6DN03	P33778;Q16778;P23527;P06899	Histone H2B type 1-B;Histone H2B type 2-E;Histone H2B type 1-O;Histone H2B type 1-J	HIST1H2BB;HIST2H2BE;HIST1H2BO;HIST1H2BJ	Color [DarkGray]	1	4					11	11	0	65.9	65.9	0	13.95	0	55.868	22628000000	145	31.9472	29.9014	31.8635	31.3126	31.7302	30.3989
	0.990061	-2.54227	P07093;P07093-2;P07093-3;C9JN98	P07093;P07093-2;P07093-3	Glia-derived nexin	SERPINE2	Color [DarkGray]	1	4					3	3	3	8.3	8.3	8.3	44.002	0	3.4706	69591000	5	18.7113	24.2365	21.179	22.5168	22.4416	23.2053
	1.3058	1.00881	P07195;A8MW50;F5H793;C9J7H8;P07864;Q6ZMR3;F5H5G7;F5H155;A0A087WUM2;G3XAP5;F5H245	P07195;A8MW50	L-lactate dehydrogenase B chain;L-lactate dehydrogenase	LDHB	Color [DarkGray]	1	4					6	5	5	20.1	16.5	16.5	36.638	0	17.356	189210000	22	25.1126	23.685	25.3656	23.8509	24.2732	24.1891
+	1.8301	-4.14753	Q8WVQ1;Q8WVQ1-3;K7EN15;Q8WVQ1-2	Q8WVQ1;Q8WVQ1-3	Soluble calcium-activated nucleotidase 1	CANT1	Color [DarkGray]	1	4					5	5	5	17	17	17	44.839	0	18.938	59763000	7	20.9924	24.1097	18.0173	22.7635	18.4818	23.0608
+	3.13847	-4.13908	Q9H2J7;Q9H2J7-3;Q9H2J7-2;F8VSG1	Q9H2J7;Q9H2J7-3;Q9H2J7-2	Sodium-dependent neutral amino acid transporter B(0)AT2	SLC6A15	Color [DarkGray]	1	4					6	6	6	9.5	9.5	9.5	81.835	0	22.139	236360000	16	21.4464	25.3546	20.6519	24.6688	21.415	25.9071
	0.00602833	-0.00772031	P07305;P07305-2	P07305;P07305-2	Histone H1.0;Histone H1.0, N-terminally processed	H1F0	Color [DarkGray]	1	4					6	6	6	23.7	23.7	23.7	20.863	0	24.165	241920000	20	25.0684	24.035	24.6022	25.3656	24.5702	24.8634
+	2.78084	-4.12562	O43493;O43493-2;J3KQ45;F8W8W7;O43493-5;O43493-3;O43493-4;O43493-6	O43493;O43493-2;J3KQ45;F8W8W7;O43493-5;O43493-3;O43493-4	Trans-Golgi network integral membrane protein 2	TGOLN2	Color [DarkGray]	1	4					6	6	6	15.2	15.2	15.2	51.112	0	35.751	105310000	13	20.5211	24.9673	19.3438	23.6087	20.151	23.8167
	0.589974	0.41947	P07355;P07355-2;H0YN42;H0YMD0;H0YMU9;H0YM50;A6NMY6;H0YNP5;H0YN28;H0YL33;H0YKS4;H0YMM1;H0YNA0;H0YKZ7;H0YLV6;H0YMT9;H0YKX9;H0YN52;H0YKL9;H0YMW4;H0YKV8;H0YLE2;H0YMD9;H0YNB8;H0YKN4	P07355;P07355-2;H0YN42;H0YMD0;H0YMU9;H0YM50;A6NMY6;H0YNP5;H0YN28;H0YL33;H0YKS4	Annexin A2;Annexin;Putative annexin A2-like protein	ANXA2;ANXA2P2	Color [DarkGray]	1	4					30	30	30	77.3	77.3	77.3	38.604	0	206.8	4690700000	148	29.0915	29.079	29.8588	28.6972	28.8843	28.8
	0.588502	-0.2459	P07384;E9PLX0;E9PJJ3;E9PLC9;E9PMC6;E9PJA6;E9PSA6;E9PQB3;E9PRM1;E9PL37;E9PIA9	P07384	Calpain-1 catalytic subunit	CAPN1	Color [DarkGray]	1	4					21	21	21	31.4	31.4	31.4	81.889	0	58.405	835730000	58	26.2191	26.4902	26.7349	26.7688	26.2466	26.6794
	0.138755	0.0840467	P07437;Q5JP53;Q5ST81;A6NNZ2	P07437;Q5JP53;Q5ST81	Tubulin beta chain	TUBB	Color [DarkGray]	1	4					32	6	5	72.3	19.6	16.2	49.67	0	78.579	6211000000	87	29.1232	29.3771	29.7515	29.4771	29.2997	29.068
+	2.25956	-4.123	P55058;P55058-4;P55058-3;P55058-2	P55058;P55058-4;P55058-3;P55058-2	Phospholipid transfer protein	PLTP	Color [DarkGray]	1	4					2	2	2	4.7	4.7	4.7	54.739	0	6.1998	77612000	4	20.7203	24.5889	18.9855	23.0618	18.906	23.3302
	1.88996	1.08331	P07737;K7EJ44;I3L3D5	P07737;K7EJ44	Profilin-1	PFN1	Color [DarkGray]	1	4					8	8	5	60	60	39.3	15.054	0	32.263	818110000	31	26.9277	25.6386	27.4337	26.1495	26.9188	26.2421
	0.63535	0.221434	P07814;V9GYZ6;V9GZ76	P07814;V9GYZ6	Bifunctional glutamate/proline--tRNA ligase;Glutamate--tRNA ligase;Proline--tRNA ligase	EPRS	Color [DarkGray]	1	4					44	44	44	37.6	37.6	37.6	170.59	0	260.96	2563000000	206	28.6039	28.1656	28.0753	28.119	28.3108	28.0411
+	2.10751	-4.12043	P15291;P15291-2	P15291;P15291-2	Beta-1,4-galactosyltransferase 1;Lactose synthase A protein;N-acetyllactosamine synthase;Beta-N-acetylglucosaminylglycopeptide beta-1,4-galactosyltransferase;Beta-N-acetylglucosaminyl-glycolipid beta-1,4-galactosyltransferase;Processed beta-1,4-galactosyltransferase 1	B4GALT1	Color [DarkGray]	1	4					5	5	5	12.3	12.3	12.3	43.92	0	11.388	179140000	9	20.0373	26.1087	20.8658	23.4922	20.3625	24.0261
	1.52907	-0.674496	P07900;P07900-2;G3V2J8;Q58FG0;Q14568;Q58FG1	P07900;P07900-2	Heat shock protein HSP 90-alpha	HSP90AA1	Color [DarkGray]	1	4					45	30	30	52.9	34.8	34.8	84.659	0	230.72	4787100000	195	28.2266	29.2972	28.8592	29.289	28.8098	29.3328
	1.55839	1.07578	P07954;P07954-2	P07954;P07954-2	Fumarate hydratase, mitochondrial	FH	Color [DarkGray]	1	4					4	4	4	12.7	12.7	12.7	54.636	0	12.583	28710000	5	22.3061	20.8977	22.471	20.8617	21.5914	21.3817
	1.08774	-0.462672	P08134;Q5JR08;E9PQH6	P08134;Q5JR08;E9PQH6	Rho-related GTP-binding protein RhoC	RHOC	Color [DarkGray]	1	4					10	5	5	42.5	23.8	23.8	22.006	0	12.163	263630000	19	24.6131	25.0762	24.3312	25.1871	25.009	25.0781
+	2.88517	-4.1192	P24394;P24394-3;P24394-2	P24394;P24394-3	Interleukin-4 receptor subunit alpha;Soluble interleukin-4 receptor subunit alpha	IL4R	Color [DarkGray]	1	4					5	5	5	7.9	7.9	7.9	89.657	0	12.528	84018000	8	19.2012	24.2015	20.3817	23.1041	19.6482	24.283
+	3.55772	-4.11215	Q6NSJ5;M0R3C1;M0QZ48	Q6NSJ5;M0R3C1;M0QZ48	Volume-regulated anion channel subunit LRRC8E	LRRC8E	Color [DarkGray]	1	4					4	3	3	6.5	5.4	5.4	90.246	0	30.286	34174000	3	19.2416	22.7672	18.1764	22.5097	18.3766	22.8542
	0.717768	0.580992	P08237;P08237-3;P08237-2;F8VP00	P08237;P08237-3;P08237-2	ATP-dependent 6-phosphofructokinase, muscle type	PFKM	Color [DarkGray]	1	4					4	2	2	5.4	3.1	3.1	85.182	0.0007946	2.7303	279200000	4	25.6167	24.2674	24.4258	24.2583	24.6387	24.4127
	1.18336	-0.224763	P08238;Q58FF7	P08238	Heat shock protein HSP 90-beta	HSP90AB1	Color [DarkGray]	1	4					48	47	29	61.9	60.2	38.5	83.263	0	323.31	15308000000	354	30.7167	30.7134	30.6081	30.8789	30.4753	30.882
	0.417037	-0.356494	P08240;P08240-2	P08240;P08240-2	Signal recognition particle receptor subunit alpha	SRPR	Color [DarkGray]	1	4					6	6	6	13.5	13.5	13.5	69.81	0	24.303	93980000	13	23.8206	23.4247	22.6646	23.6104	22.8612	23.3807
+	2.41219	-4.10275	P19438;F5H6V7;F5H8A6;P19438-5;P19438-4;F5H061;P19438-2	P19438;F5H6V7;F5H8A6;P19438-5;P19438-4;F5H061;P19438-2	Tumor necrosis factor receptor superfamily member 1A;Tumor necrosis factor receptor superfamily member 1A, membrane form;Tumor necrosis factor-binding protein 1	TNFRSF1A	Color [DarkGray]	1	4					2	2	2	10.3	10.3	10.3	50.494	0	6.3572	46719000	3	19.7115	23.6814	19.0115	22.0864	18.0381	23.3014
	0.472128	-0.421917	P08559;P08559-3;P08559-4;P08559-2;Q5JPU3;P29803;Q5JPU0;Q5JPU1	P08559;P08559-3;P08559-4;P08559-2;Q5JPU3	Pyruvate dehydrogenase E1 component subunit alpha, somatic form, mitochondrial	PDHA1	Color [DarkGray]	1	4					6	6	6	21	21	21	43.295	0	14.884	109370000	10	23.2332	23.6764	22.7645	24.0339	23.9969	23.55
	0.835931	0.563867	P08574	P08574	Cytochrome c1, heme protein, mitochondrial	CYC1	Color [DarkGray]	1	4					5	5	5	18.2	18.2	18.2	35.422	0	6.6402	75931000	7	23.4972	22.5709	22.7371	22.6067	23.6402	23.0053
	0.370727	-0.425994	P08579	P08579	U2 small nuclear ribonucleoprotein B	SNRPB2	Color [DarkGray]	1	4					1	1	1	4.9	4.9	4.9	25.486	0.0071917	1.6579	7150800	3	20.3401	19.8594	18.7726	19.834	19.0732	19.7705
+	5.10675	-4.08485	P15144;H0YKT6;H0YMC1;H0YLZ8	P15144	Aminopeptidase N	ANPEP	Color [DarkGray]	1	4					39	39	39	41.6	41.6	41.6	109.54	0	296.51	7208300000	179	26.3227	30.4251	26.4349	30.2723	25.9994	30.3141
	1.10829	-0.87376	P08621;P08621-2;P08621-3;M0QYR1;P08621-4	P08621;P08621-2;P08621-3	U1 small nuclear ribonucleoprotein 70 kDa	SNRNP70	Color [DarkGray]	1	4					5	5	5	13	13	13	51.556	0	14.953	80609000	9	22.1005	23.9837	22.6807	23.2811	22.8943	23.0319
+	2.8648	-4.05963	P02790;Q9BS19	P02790;Q9BS19	Hemopexin	HPX	Color [DarkGray]	1	4					19	19	19	50.9	50.9	50.9	51.676	0	188.09	3559200000	102	24.278	29.2098	25.4892	29.2253	25.972	29.483
	1.34708	1.35933	P08670;B0YJC4;B0YJC5;Q5JVS8;P41219;H7C5W5;P41219-2;P07197;A0A087WYG8;E7EMV2;E7ESP9;P07197-2;P07196;K7EKH6;F8W835	P08670;B0YJC4	Vimentin	VIM	Color [DarkGray]	1	4					65	63	56	91.6	89.7	83.7	53.651	0	323.31	45794000000	570	32.9514	30.7433	33.1281	32.3286	32.7958	31.7254
	0.0704301	0.0815983	P08708;H0YN88;A0A075B716;H0YN73;H3BNC9	P08708;H0YN88;A0A075B716	40S ribosomal protein S17	RPS17	Color [DarkGray]	1	4					11	11	11	63	63	63	15.55	0	189.12	1151300000	56	27.7505	26.9047	26.3718	27.1341	27.062	26.9007
	0.257295	0.112093	P08754;P09471-2;P09471;P19087;P11488;A0A087WTB6;A2A2R6;Q5JWD1;H0Y7E8;H3BTM2;A0A087WZE5;F8WE78	P08754	Guanine nucleotide-binding protein G(k) subunit alpha	GNAI3	Color [DarkGray]	1	4					9	3	3	27.4	10.2	10.2	40.532	0	5.7745	174000000	11	24.5286	24.5731	24.2623	24.0652	24.3545	24.1709
	1.26696	1.49506	P09104;P09104-2;F5H0C8;U3KQP4;F5H1C3	P09104;P09104-2;F5H0C8	Gamma-enolase;Enolase	ENO2	Color [DarkGray]	1	4					11	8	7	36.9	28.3	23.3	47.268	0	31.628	149140000	17	23.8154	22.587	24.8953	23.7753	25.262	23.1252
	0.918625	1.42948	P09211;A8MX94;A0A087X2E9;A0A087X243	P09211;A8MX94	Glutathione S-transferase P	GSTP1	Color [DarkGray]	1	4					7	7	7	48.1	48.1	48.1	23.356	0	42.942	531960000	14	26.3756	24.2637	27.4081	24.8497	25.5881	25.9699
+	4.67765	-4.05957	P05023;P05023-4;P05023-3;P05023-2;P13637;M0R116;A0A0A0MT26;P13637-2;P13637-3;H0Y7C1;Q13733;Q5TC01;Q5TC02;P20648;E9PRA5;M0QXF2;Q5TC05	P05023;P05023-4;P05023-3;P05023-2	Sodium/potassium-transporting ATPase subunit alpha-1	ATP1A1	Color [DarkGray]	1	4					52	52	35	50.5	50.5	33.2	112.89	0	323.31	17619000000	265	27.7903	31.7658	27.2904	31.4371	27.6162	31.6727
	1.7361	-1.09408	P09429;Q5T7C4;B2RPK0;P23497	P09429;Q5T7C4	High mobility group protein B1	HMGB1	Color [DarkGray]	1	4					7	7	7	37.2	37.2	37.2	24.893	0	31.731	301160000	22	23.999	25.7471	24.3522	24.871	24.3959	25.4113
+	3.04093	-4.05944	Q13501;Q13501-2;E7EMC7;E9PFW8;C9JRJ8;E3W990;D6RBF1;C9J6J8	Q13501;Q13501-2;E7EMC7	Sequestosome-1	SQSTM1	Color [DarkGray]	1	4					13	13	13	50.9	50.9	50.9	47.687	0	134.51	922890000	54	23.6972	27.6451	23.7614	27.0829	22.4393	27.3482
	0.550485	-0.37852	P09496;P09496-2;P09496-4;P09496-3;C9J8P9;F8WF69;P09496-5	P09496;P09496-2;P09496-4;P09496-3;C9J8P9;F8WF69;P09496-5	Clathrin light chain A	CLTA	Color [DarkGray]	1	4					3	3	3	10.1	10.1	10.1	27.076	0	4.8923	88943000	7	23.341	23.3981	22.6136	23.6342	22.8441	22.9019
	2.17182	-0.733767	P09497;P09497-2;D6RJD1;H0Y9Q6;Q2TAC6;F8VW50;Q2TAC6-3;Q2TAC6-2	P09497;P09497-2	Clathrin light chain B	CLTB	Color [DarkGray]	1	4					8	7	7	31.4	28.4	28.4	25.19	0	25.931	457620000	33	25.1898	26.2218	25.2264	25.7693	25.2022	25.8286
	0.485955	0.219715	P09622;E9PEX6;P09622-2;P09622-3;F8WDM5;F2Z2E3	P09622;E9PEX6;P09622-2;P09622-3	Dihydrolipoyl dehydrogenase, mitochondrial;Dihydrolipoyl dehydrogenase	DLD	Color [DarkGray]	1	4					8	8	8	18.3	18.3	18.3	54.177	0	32.75	181760000	18	24.7889	24.1922	24.1103	24.2288	24.4084	24.2274
	0.590176	0.937003	P09669	P09669	Cytochrome c oxidase subunit 6C	COX6C	Color [DarkGray]	1	4					2	2	2	20	20	20	8.7813	0.0054486	1.7551	13500000	4	21.2182	18.751	21.0288	21.0676	20.9614	20.5789
+	1.37853	-4.05752	P04626;P04626-5;P04626-4;B4DTR1;J3QLU9;P04626-6;F5H1T4;P04626-3;P04626-2;J3QRX1	P04626;P04626-5;P04626-4;B4DTR1;J3QLU9;P04626-6;F5H1T4;P04626-3;P04626-2	Receptor tyrosine-protein kinase erbB-2;Receptor protein-tyrosine kinase	ERBB2	Color [DarkGray]	1	4					10	9	9	11.1	10.1	10.1	137.91	0	18.309	182860000	11	23.1601	24.3749	20.8433	24.6363	18.6593	25.824
	3.50868	0.864578	P09874	P09874	Poly [ADP-ribose] polymerase 1	PARP1	Color [DarkGray]	1	4					16	16	16	21.2	21.2	21.2	113.08	0	54.456	728310000	51	26.8027	25.8493	26.9185	26.0409	26.7955	26.0328
	1.54901	0.733105	P09936;D6RE83;D6R956;D6R974;D6RF53	P09936;D6RE83;D6R956;D6R974	Ubiquitin carboxyl-terminal hydrolase isozyme L1;Ubiquitin carboxyl-terminal hydrolase	UCHL1	Color [DarkGray]	1	4					10	10	10	56.1	56.1	56.1	24.824	0	53.244	825140000	49	26.5636	26.0907	27.1331	26.4179	27.1502	26.139
+	3.01028	-4.05513	Q7L1W4	Q7L1W4	Volume-regulated anion channel subunit LRRC8D	LRRC8D	Color [DarkGray]	1	4					3	3	3	3	3	3	98.2	0	5.107	79433000	8	19.6377	23.6301	19.4754	22.849	19.6585	24.4578
	1.08479	1.1952	P0C0S5;Q71UI9;C9J0D1;Q71UI9-4;Q71UI9-2;Q71UI9-3;C9J386	P0C0S5;Q71UI9;C9J0D1;Q71UI9-4;Q71UI9-2;Q71UI9-3;C9J386	Histone H2A.Z;Histone H2A.V;Histone H2A	H2AFZ;H2AFV	Color [DarkGray]	1	4					6	4	4	53.9	46.9	46.9	13.553	0	83.29	1567800000	59	28.379	25.9347	27.7992	27.6053	27.9176	26.9703
	1.21569	0.927164	P0C0S8;Q9BTM1;Q99878;Q96KK5;P20671;A0A0U1RR32;A0A0U1RRH7;H0YFX9;Q9BTM1-2;P16104;Q96QV6;REV__H0Y672;REV__E7EQ67;REV__H7BY63;REV__Q8NB25-4;REV__Q8NB25-2;REV__A0A087X2A7;REV__Q8NB25-3;REV__Q8NB25;Q71UI9-5	P0C0S8;Q9BTM1;Q99878;Q96KK5;P20671;A0A0U1RR32;A0A0U1RRH7;H0YFX9;Q9BTM1-2;P16104;Q96QV6	Histone H2A type 1;Histone H2A.J;Histone H2A type 1-J;Histone H2A type 1-H;Histone H2A type 1-D;Histone H2A;Histone H2AX;Histone H2A type 1-A	HIST1H2AG;H2AFJ;HIST1H2AJ;HIST1H2AH;HIST1H2AD;H2AFX;HIST1H2AA	Color [DarkGray]	1	4					10	10	0	63.8	63.8	0	14.091	0	72.423	28144000000	180	31.9593	30.556	32.3144	31.6782	31.8004	31.0585
	0.378912	0.541148	P0CG12	P0CG12	Chromosome transmission fidelity protein 8 homolog isoform 2	CHTF8	Color [DarkGray]	1	4					3	3	3	7.8	7.8	7.8	51.391	0	8.3923	102500000	5	23.7594	23.295	23.004	21.711	23.3307	23.4646
	0.589891	0.123945	Q01081;P0DN76;Q01081-2;Q01081-4;Q8WU68;M0QYK5;M0R2N4;Q01081-3;Q8WU68-3;Q8WU68-2;K7EJH3;K7EJM7	Q01081;P0DN76;Q01081-2;Q01081-4	Splicing factor U2AF 35 kDa subunit	U2AF1	Color [DarkGray]	1	4					7	7	7	34.2	34.2	34.2	27.872	0	43.874	535050000	37	25.8386	25.8443	26.0693	25.9695	26.0476	25.7697
	0.166794	-0.091109	P10301;E9PQK5;E9PQC5	P10301	Ras-related protein R-Ras	RRAS	Color [DarkGray]	1	4					4	4	3	21.6	21.6	16.5	23.48	0	9.2736	123270000	17	23.9785	23.5917	23.486	24.1017	23.8015	23.8459
+	1.46658	-4.05212	Q8TCT9;Q8TCT9-5;Q8TCT9-2;A0A075B6F6;Q8TCT9-4;A0A0C4DGU3	Q8TCT9;Q8TCT9-5;Q8TCT9-2;A0A075B6F6;Q8TCT9-4	Minor histocompatibility antigen H13	HM13	Color [DarkGray]	1	4					4	4	4	14.1	14.1	14.1	41.488	0	16.354	101690000	9	22.0652	24.4164	17.7637	23.5065	20.2888	24.3512
	0.0266482	-0.0881341	P10412	P10412	Histone H1.4	HIST1H1E	Color [DarkGray]	1	4					11	2	2	36.1	12.3	12.3	21.865	0	5.8651	29415000	3	19.474	20.4732	21.306	22.346	22.7923	21.0175
	0.912222	0.63026	P10515;H0YDD4;E9PEJ4	P10515;H0YDD4;E9PEJ4	Dihydrolipoyllysine-residue acetyltransferase component of pyruvate dehydrogenase complex, mitochondrial;Acetyltransferase component of pyruvate dehydrogenase complex	DLAT	Color [DarkGray]	1	4					9	9	9	15.9	15.9	15.9	68.996	0	20.67	138200000	15	23.9221	23.3205	24.5084	24.1807	24.4702	23.5087
+	2.6067	-4.05102	Q9Y2C2	Q9Y2C2	Uronyl 2-sulfotransferase	UST	Color [DarkGray]	1	4					3	3	3	8.1	8.1	8.1	47.672	0	5.914	40747000	4	19.2069	23.1845	17.7459	22.4981	19.5866	23.0097
	0.290087	0.245084	P10599;P10599-2	P10599;P10599-2	Thioredoxin	TXN	Color [DarkGray]	1	4					5	5	5	54.3	54.3	54.3	11.737	0	18.983	459850000	24	26.0998	25.6192	25.9675	25.88	25.2755	25.1083
	0.0512676	-0.0429656	P10606	P10606	Cytochrome c oxidase subunit 5B, mitochondrial	COX5B	Color [DarkGray]	1	4					2	2	2	22.5	22.5	22.5	13.696	0.0037189	2.016	37611000	2	21.5019	22.0891	22.4054	21.9938	22.2646	22.2179
+	3.86241	-4.0458	Q9ULF5;E7ENT5;E7EV45;Q9ULF5-2	Q9ULF5	Zinc transporter ZIP10	SLC39A10	Color [DarkGray]	1	4					6	6	6	9	9	9	94.131	0	12.161	101930000	10	19.9646	24.214	19.8805	24.1355	20.7393	24.3724
	0.341233	0.373255	P10620;F5H7F6;F5H6X2;P10620-2;F5H760	P10620;F5H7F6;F5H6X2;P10620-2	Microsomal glutathione S-transferase 1	MGST1	Color [DarkGray]	1	4					5	5	5	22.6	22.6	22.6	17.598	0	18.066	272200000	13	25.8663	24.6829	24.3202	24.627	25.115	24.8718
	1.15441	-0.627993	P10644	P10644	cAMP-dependent protein kinase type I-alpha regulatory subunit;cAMP-dependent protein kinase type I-alpha regulatory subunit, N-terminally processed	PRKAR1A	Color [DarkGray]	1	4					1	1	1	2.6	2.6	2.6	42.981	0.021858	1.193	12499000	2	19.6761	20.4529	20.433	20.8259	20.1426	20.8569
	0.955519	-0.293109	P10809;E7ESH4;E7EXB4;P10809-2;C9JL25;C9JL19;C9JCQ4;C9J0S9	P10809	60 kDa heat shock protein, mitochondrial	HSPD1	Color [DarkGray]	1	4					34	34	34	62.7	62.7	62.7	61.054	0	272.24	3710000000	180	28.6703	28.6305	28.316	28.825	28.5597	28.9699
	0.111881	0.0374699	P11021	P11021	78 kDa glucose-regulated protein	HSPA5	Color [DarkGray]	1	4					46	46	44	58.6	58.6	58.6	72.332	0	323.31	19140000000	376	31.1388	31.2727	31.0506	30.8665	31.08	31.0178
+	2.99011	-4.04491	Q8N697;B6ZDF2;H7BYB7	Q8N697	Solute carrier family 15 member 4	SLC15A4	Color [DarkGray]	1	4					6	6	6	12.1	12.1	12.1	62.033	0	29.331	173050000	12	20.5443	24.1769	20.5374	24.9778	21.4025	25.4642
+	3.5814	-4.0366	Q9H9K5	Q9H9K5	Endogenous retrovirus group MER34 member 1 Env polyprotein	ERVMER34-1	Color [DarkGray]	1	4					3	3	3	6.6	6.6	6.6	63.546	0	2.9818	33649000	2	18.1145	22.7929	19.1	22.2754	18.3808	22.6368
	0.00808507	-0.00171789	P11142;E9PKE3;E9PNE6;P11142-2;E9PN89;E9PLF4;E9PQQ4;E9PQK7;E9PK54;E9PPY6;E9PN25;E9PI65	P11142;E9PKE3;E9PNE6;P11142-2;E9PN89	Heat shock cognate 71 kDa protein	HSPA8	Color [DarkGray]	1	4					41	38	10	62.5	61.5	18.1	70.897	0	275.22	16031000000	300	30.9046	30.8736	30.6947	30.7638	30.841	30.8081
+	2.22585	-4.01372	P43007;P43007-2	P43007;P43007-2	Neutral amino acid transporter A	SLC1A4	Color [DarkGray]	1	4					3	3	3	10.9	10.9	10.9	55.722	0	13.901	45086000	5	19.6935	23.1883	19.8887	22.9199	17.5525	23.0678
+	3.23326	-4.01322	O00560;O00560-2;O00560-3;G5EA09;B4DHN5;E9PBU7	O00560;O00560-2;O00560-3;G5EA09;B4DHN5;E9PBU7	Syntenin-1	SDCBP	Color [DarkGray]	1	4					14	14	14	69.1	69.1	69.1	32.444	0	279.68	1186200000	46	23.1734	27.7207	24.4866	27.5862	23.4737	27.8665
+	2.07088	-4.0111	Q02809;Q02809-2;Q5JXB7;Q5JXB8	Q02809;Q02809-2	Procollagen-lysine,2-oxoglutarate 5-dioxygenase 1	PLOD1	Color [DarkGray]	1	4					27	27	27	45.3	45.3	45.3	83.549	0	172.96	1157400000	68	22.3775	28.0775	23.4708	26.4889	24.6475	27.9627
	0.464616	0.262833	P11177;P11177-3;P11177-2;C9J634;F8WF02	P11177;P11177-3;P11177-2	Pyruvate dehydrogenase E1 component subunit beta, mitochondrial	PDHB	Color [DarkGray]	1	4					6	6	6	20.6	20.6	20.6	39.233	0	21.403	213060000	16	24.7859	24.0429	24.8372	24.7957	24.4829	24.4788
	0.750146	1.24305	P11182;Q5VVL7	P11182;Q5VVL7	Lipoamide acyltransferase component of branched-chain alpha-keto acid dehydrogenase complex, mitochondrial	DBT	Color [DarkGray]	1	4					8	8	8	19.3	19.3	19.3	53.486	0	21.384	183210000	23	24.6549	22.1412	24.5943	24.4829	25.254	24.15
	1.30015	0.27935	P11216;H0Y4Z6;P11217;P11217-2	P11216	Glycogen phosphorylase, brain form	PYGB	Color [DarkGray]	1	4					64	64	55	66.9	66.9	58	96.695	0	323.31	7357600000	347	29.9595	29.5046	29.679	29.6142	29.9523	29.634
	0.0177186	-0.0226148	P11233;H7C3P7;C9JPE8	P11233;H7C3P7	Ras-related protein Ral-A	RALA	Color [DarkGray]	1	4					3	3	3	16	16	16	23.567	0	9.2218	97884000	7	23.635	23.1042	22.5769	23.6388	23.8566	23.3934
	0.926916	0.403332	P11274;P11274-2;Q12979;I3L1U8;I3L2P5;H0Y554;A9UF01;B7Z683;A0A0G2JQ41;Q12979-4;Q12979-2	P11274;P11274-2;Q12979;I3L1U8;I3L2P5;H0Y554;A9UF01;B7Z683;A0A0G2JQ41;Q12979-4;Q12979-2	Breakpoint cluster region protein;Active breakpoint cluster region-related protein	BCR;ABR;BCR/ABL fusion	Color [DarkGray]	1	4					2	2	2	1.6	1.6	1.6	142.82	0	3.8167	22102000	1	21.3204	21.1662	21.4502	21.2391	21.9774	21.1327
+	2.42317	-3.99952	B3KW70;F5GYX4;H0YG03;Q13361-2;Q13361;H0YGS3;F5H7Z2;F5H2W4;F5H413	B3KW70;F5GYX4;H0YG03;Q13361-2;Q13361;H0YGS3;F5H7Z2;F5H2W4	Microfibrillar-associated protein 5	MFAP5	Color [DarkGray]	1	4					4	4	4	31.8	31.8	31.8	17.114	0	13.022	273480000	13	21.7664	26.3166	22.0928	24.7095	20.55	25.3817
	1.60925	0.606016	P11387;Q969P6;Q969P6-2;E5RIC7;H0YAR3;E5RJ95;E5RFS0	P11387	DNA topoisomerase 1	TOP1	Color [DarkGray]	1	4					17	17	17	25.6	25.6	25.6	90.725	0	50.529	494200000	48	26.2884	25.7865	26.0282	25.5492	26.0922	25.2551
	1.13316	1.05697	P11388;P11388-2;P11388-3;P11388-4;J3KTB7	P11388;P11388-2;P11388-3;P11388-4	DNA topoisomerase 2-alpha	TOP2A	Color [DarkGray]	1	4					32	32	22	26.8	26.8	20.4	174.38	0	119.68	1085700000	95	27.1848	25.7425	27.9497	26.932	27.0873	26.3763
	1.37607	-0.776846	P11413;P11413-2;P11413-3;E9PD92;E7EM57;E7EUI8	P11413;P11413-2;P11413-3	Glucose-6-phosphate 1-dehydrogenase	G6PD	Color [DarkGray]	1	4					6	6	6	14.6	14.6	14.6	59.256	0	21.651	79618000	12	22.123	23.3003	22.8743	23.1801	22.7501	23.5975
	3.49764	0.928434	P11498;P11498-2;E9PS68	P11498	Pyruvate carboxylase, mitochondrial	PC	Color [DarkGray]	1	4					88	88	52	73.5	73.5	42.1	129.63	0	323.31	129470000000	1202	34.3398	33.3216	34.2242	33.2588	34.3028	33.5011
	0.0950503	-0.0645002	P11586;F5H2F4;V9GYY3	P11586;F5H2F4	C-1-tetrahydrofolate synthase, cytoplasmic;Methylenetetrahydrofolate dehydrogenase;Methenyltetrahydrofolate cyclohydrolase;Formyltetrahydrofolate synthetase;C-1-tetrahydrofolate synthase, cytoplasmic, N-terminally processed	MTHFD1	Color [DarkGray]	1	4					39	39	38	49.8	49.8	49.1	101.56	0	130.73	2019200000	128	28.1085	27.6411	27.4336	27.787	27.8182	28.1258
+	2.83597	-3.99874	Q7LGC8	Q7LGC8	Carbohydrate sulfotransferase 3	CHST3	Color [DarkGray]	1	4					4	4	4	10.6	10.6	10.6	54.705	0	8.8313	48360000	3	19.2878	23.8597	18.772	22.1744	18.878	22.8998
	1.91558	0.634378	P11766;D6RFE4;H0YAG8	P11766;D6RFE4;H0YAG8	Alcohol dehydrogenase class-3	ADH5	Color [DarkGray]	1	4					2	2	2	7	7	7	39.724	0	6.7833	52765000	6	22.7043	21.9467	22.9918	22.2819	22.7161	22.2805
	1.13822	0.133172	P11940;E7EQV3;A0A087WTT1;E7ERJ7;P11940-2;Q9H361;H0YAR2;H0YBN4;H0YAP2;H0YAS6;H0YB75;Q4VXU2;E5RGH3;E5RJB9;H0YB86;E5RH24;H0YAS7;Q4VXU2-2;H0YC10;E5RHG7;H0YAW6;Q96DU9;E5RGC4;E5RFD8;Q96DU9-2	P11940;E7EQV3;A0A087WTT1;E7ERJ7;P11940-2;Q9H361;H0YAR2	Polyadenylate-binding protein 1;Polyadenylate-binding protein;Polyadenylate-binding protein 3	PABPC1;PABPC3	Color [DarkGray]	1	4					29	29	20	55.2	55.2	39	70.67	0	149.43	2607100000	127	28.2478	28.1224	28.2085	28.1268	28.3777	28.1853
	0.304344	0.129122	P12004	P12004	Proliferating cell nuclear antigen	PCNA	Color [DarkGray]	1	4					9	9	9	39.8	39.8	39.8	28.768	0	57.843	795450000	39	26.8643	26.3447	26.397	26.3574	26.4409	26.6127
	0.30656	-0.111783	P12235;V9GYG0	P12235;V9GYG0	ADP/ATP translocase 1	SLC25A4	Color [DarkGray]	1	4					15	1	1	44.3	3	3	33.064	0.00078309	2.539	39134000	5	22.2889	22.1494	21.8055	22.1601	22.1485	22.2689
	0.78556	0.395675	P12236;Q9H0C2	P12236	ADP/ATP translocase 3;ADP/ATP translocase 3, N-terminally processed	SLC25A6	Color [DarkGray]	1	4					24	24	6	67.8	67.8	18.1	32.866	0	225.29	8636400000	170	30.439	29.6872	29.8144	29.5532	30.2101	30.0362
	1.78615	0.606336	P12268;H0Y4R1;E7ETK5	P12268;H0Y4R1	Inosine-5-monophosphate dehydrogenase 2	IMPDH2	Color [DarkGray]	1	4					17	17	15	43.6	43.6	40.3	55.804	0	108.88	1721800000	90	28.0985	27.2172	27.6787	27.3113	28.0464	27.4761
	0.671254	0.897303	P12277;G3V461;H0YJG0;G3V4N7	P12277;G3V461;H0YJG0;G3V4N7	Creatine kinase B-type	CKB	Color [DarkGray]	1	4					2	2	2	5	5	5	42.644	0	2.9027	24451000	2	21.4842	19.9633	22.3419	21.7397	22.0356	21.4668
	0.57614	0.409547	P12814;P12814-3;P12814-2;P12814-4;H9KV75;G3V2N5;G3V2W4;H0YJW3;H7C5W8;P35609;H0YJ11;P35609-2;G3V2X9;G3V5M4;G3V2E8;F6THM6;G3V380	P12814;P12814-3;P12814-2;P12814-4;H9KV75	Alpha-actinin-1	ACTN1	Color [DarkGray]	1	4					28	17	17	40.8	26.1	26.1	103.06	0	115.23	535310000	53	25.9091	25.8605	26.7326	25.7249	25.7454	25.5731
+	2.96247	-3.99449	P18433;P18433-2;P18433-4;P18433-3	P18433;P18433-2;P18433-4;P18433-3	Receptor-type tyrosine-protein phosphatase alpha	PTPRA	Color [DarkGray]	1	4					6	6	6	13.3	13.3	13.3	90.599	0	18.925	116930000	10	21.0938	24.8665	19.9448	23.8738	19.9841	24.2659
	0.539875	-0.2012	P12956;B1AHC9;P12956-2	P12956;B1AHC9;P12956-2	X-ray repair cross-complementing protein 6	XRCC6	Color [DarkGray]	1	4					19	19	19	36	36	36	69.842	0	55.395	596860000	62	25.8557	26.4071	25.8285	25.9211	26.0338	25.9934
	1.04193	-0.239684	P13010;C9JZ81;H7C0H9	P13010	X-ray repair cross-complementing protein 5	XRCC5	Color [DarkGray]	1	4					19	19	19	28.1	28.1	28.1	82.704	0	55.947	439060000	52	25.4424	25.8493	25.5458	25.5736	25.5981	25.8824
	0.339254	0.173738	P13073;Q86WV2;H3BN72;H3BNV9;H3BNI5;H3BPG0	P13073;Q86WV2;H3BN72;H3BNV9;H3BNI5	Cytochrome c oxidase subunit 4 isoform 1, mitochondrial	COX4I1	Color [DarkGray]	1	4					5	5	5	24.3	24.3	24.3	19.576	0	9.6489	129550000	13	23.8844	23.6176	23.6851	23.8845	24.3352	23.8814
	1.13313	1.98222	P13196;P13196-2	P13196;P13196-2	5-aminolevulinate synthase, nonspecific, mitochondrial	ALAS1	Color [DarkGray]	1	4					1	1	1	1.2	1.2	1.2	70.58	0.049227	0.74936	31990000	2	22.6808	19.2916	23.3801	21.4459	21.7231	21.0999
+	3.71645	-3.98661	Q13444;Q13444-11;Q13444-8;Q13444-2;Q13444-7;Q13444-6;Q13444-12;Q13444-5;Q13444-4;Q13444-3;Q13444-13;Q13444-10;Q13444-9	Q13444;Q13444-11;Q13444-8;Q13444-2;Q13444-7;Q13444-6;Q13444-12;Q13444-5;Q13444-4;Q13444-3;Q13444-13;Q13444-10;Q13444-9	Disintegrin and metalloproteinase domain-containing protein 15	ADAM15	Color [DarkGray]	1	4					3	3	3	4.6	4.6	4.6	92.958	0	14.402	77266000	7	19.9047	24.1871	19.8697	23.2386	19.5178	23.8263
+	2.11971	-3.97695	P10321;A2AEA2	P10321;A2AEA2	HLA class I histocompatibility antigen, Cw-7 alpha chain	HLA-C	Color [DarkGray]	1	4					11	1	0	39.9	4.4	0	40.648	0	8.4471	688950000	11	21.4465	27.4815	22.3988	25.9033	23.5361	25.9274
+	3.33798	-3.97139	E7ESP4;E7EMF1;E9PB77;D6RG08	E7ESP4;E7EMF1;E9PB77		ITGA2	Color [DarkGray]	1	4					34	1	1	42.7	2.1	2.1	102.83	0	122.97	713420000	11	22.9002	26.8999	23.7142	27.307	22.5347	26.8564
	1.21325	-1.6437	P13497;P13497-4;P13497-5;P13497-2;P13497-6;Q9Y6L7;O43897;B7ZKR5;Q3MIM8;E9PD25;P13497-3;O43897-2	P13497;P13497-4;P13497-5;P13497-2;P13497-6	Bone morphogenetic protein 1	BMP1	Color [DarkGray]	1	4					3	3	3	4.1	4.1	4.1	111.25	0	3.4749	20575000	4	19.4518	21.586	21.1768	21.2936	19.2692	21.9493
	2.86446	-0.913151	P13639	P13639	Elongation factor 2	EEF2	Color [DarkGray]	1	4					52	52	51	65.3	65.3	64.1	95.337	0	323.31	6269200000	286	28.694	29.6728	29.0119	29.6958	28.8104	29.8872
	0.37986	-0.338484	P13667	P13667	Protein disulfide-isomerase A4	PDIA4	Color [DarkGray]	1	4					5	5	5	9	9	9	72.932	0	18.657	78250000	9	22.6364	23.5975	23.3566	22.7317	22.4416	23.1208
+	3.13224	-3.96373	Q9Y2A9	Q9Y2A9	N-acetyllactosaminide beta-1,3-N-acetylglucosaminyltransferase 3	B3GNT3	Color [DarkGray]	1	4					2	2	2	5.1	5.1	5.1	42.534	0	5.0624	29855000	3	18.1857	22.9717	18.9395	21.7747	18.2294	22.4995
+	2.53889	-3.95674	Q9H6B4	Q9H6B4	CXADR-like membrane protein	CLMP	Color [DarkGray]	1	4					5	5	5	16.9	16.9	16.9	41.28	0	8.4707	50973000	9	19.2723	23.5736	18.2575	23.057	20.2789	23.0483
	0.625174	0.609668	P13804;P13804-2;H0YK49;H0YNX6;H0YLU7;H0YL12;H0YKF0;H0YL83;H0YM12;J3KN60	P13804;P13804-2;H0YK49;H0YNX6;H0YLU7;H0YL12	Electron transfer flavoprotein subunit alpha, mitochondrial	ETFA	Color [DarkGray]	1	4					9	9	9	38.4	38.4	38.4	35.079	0	30.426	313820000	25	25.6358	23.9562	25.2065	25.2779	25.3688	25.1479
	1.2706	-0.444466	P13861;P13861-2;P31323;H7C330;H7C4A9;C9J830	P13861;P13861-2	cAMP-dependent protein kinase type II-alpha regulatory subunit	PRKAR2A	Color [DarkGray]	1	4					3	3	3	8.7	8.7	8.7	45.518	0	7.5663	55908000	9	22.1165	22.7941	22.3612	22.9349	22.6425	22.7245
	1.04666	1.31926	P13929;P13929-3;P13929-2;E5RI09;E5RG95;K7EPM1;K7EKN2;E5RGZ4;K7EP84;E5RJH5	P13929;P13929-3;P13929-2;E5RI09;E5RG95;K7EPM1;K7EKN2;E5RGZ4	Beta-enolase;Enolase	ENO3	Color [DarkGray]	1	4					6	2	2	19.8	6.2	6.2	46.986	0	7.1918	91280000	7	23.8435	22.5907	22.9256	22.0077	24.741	22.9539
	1.00861	0.608122	P14174	P14174	Macrophage migration inhibitory factor	MIF	Color [DarkGray]	1	4					2	2	2	17.4	17.4	17.4	12.476	0	8.5753	391850000	12	26.2114	24.813	25.675	25.4246	25.7008	25.5252
	1.43982	1.56959	P14550;V9GYG2;V9GYP9;Q5T621	P14550;V9GYG2;V9GYP9;Q5T621	Alcohol dehydrogenase [NADP(+)]	AKR1A1	Color [DarkGray]	1	4					2	2	2	6.8	6.8	6.8	36.573	0.0011678	2.5011	13384000	3	20.7641	20.4882	22.2608	19.7942	21.594	19.6277
	2.04377	0.676215	P14618;P14618-3;B4DNK4;H3BUW1;H3BTJ2;H3BT25;H3BU13;H3BN34;H3BQZ3;P30613;P30613-2	P14618;P14618-3;B4DNK4	Pyruvate kinase PKM;Pyruvate kinase	PKM	Color [DarkGray]	1	4					42	42	5	80.6	80.6	9.4	57.936	0	323.31	14520000000	311	30.987	30.149	30.9701	30.6028	31.1347	30.3113
+	3.79093	-3.95556	Q08431;X6R3G6;Q08431-3;F5GZN3;Q08431-2;H0YKS8;A0A087WUV5	Q08431;X6R3G6;Q08431-3;F5GZN3;Q08431-2;H0YKS8	Lactadherin;Lactadherin short form;Medin	MFGE8	Color [DarkGray]	1	4					15	15	15	49.1	49.1	49.1	43.122	0	63.253	588920000	36	22.7	27.0817	22.5439	26.1597	22.8866	26.7558
+	1.84471	-3.95186	M0QXX2	M0QXX2		KLK5	Color [DarkGray]	1	4					3	1	1	24.9	9.8	9.8	22.431	0.099798	0.44878	34659000	2	18.7885	22.3411	17.1092	23.0057	20.3409	22.7474
	0.191428	0.138777	P14866;M0QXS5;P14866-2;M0QYT0;M0R1W6;B4DVF8;M0R076;M0QYL7	P14866;M0QXS5;P14866-2	Heterogeneous nuclear ribonucleoprotein L	HNRNPL	Color [DarkGray]	1	4					14	14	14	38.2	38.2	38.2	64.132	0	69.249	816080000	63	26.9984	26.811	26.2212	26.3553	26.6578	26.2948
	1.79562	0.519496	P14868;P14868-2;C9J7S3;C9JLC1;H7C278;H7BZ35;C9JQM9	P14868;P14868-2	Aspartate--tRNA ligase, cytoplasmic	DARS	Color [DarkGray]	1	4					29	29	29	59.1	59.1	59.1	57.136	0	88.21	1582200000	110	27.9258	27.206	27.5213	27.3192	27.77	27.1335
+	3.60226	-3.94942	Q8WWI5;Q8WWI5-3;Q8WWI5-2	Q8WWI5;Q8WWI5-3;Q8WWI5-2	Choline transporter-like protein 1	SLC44A1	Color [DarkGray]	1	4					2	2	2	4	4	4	73.301	0	7.7564	38911000	3	19.2213	23.1192	19.2166	22.7076	18.3334	22.7927
	1.48627	1.53301	P15121;C9JRZ8;E9PCX2;C9JRZ8-2	P15121;C9JRZ8;E9PCX2;C9JRZ8-2	Aldose reductase;Aldo-keto reductase family 1 member B15	AKR1B1;AKR1B15	Color [DarkGray]	1	4					2	2	2	8.2	8.2	8.2	35.853	0	10.545	176570000	11	24.5339	23.5433	24.3365	23.3266	25.8314	23.2328
+	4.73128	-3.9474	P01222-2;P01222	P01222-2;P01222	Thyrotropin subunit beta	TSHB	Color [DarkGray]	1	4					3	3	3	36.6	36.6	36.6	10.624	0	11.956	62532000	9	19.7048	23.7493	19.6837	23.3079	19.3761	23.5496
	2.46743	0.610897	P15153;B1AH77;B1AH78;B1AH80;P60763;J3KSC4;J3QLK0	P15153;B1AH77;B1AH78;B1AH80	Ras-related C3 botulinum toxin substrate 2	RAC2	Color [DarkGray]	1	4					7	7	3	36.5	36.5	15.1	21.429	0	16.205	976730000	37	27.2504	26.5773	27.1168	26.3739	27.0432	26.6266
	0.790907	-0.422716	P15170-3;P15170-2;P15170;H3BR35;Q8IYD1;H3BSV8	P15170-3;P15170-2;P15170;H3BR35;Q8IYD1	Eukaryotic peptide chain release factor GTP-binding subunit ERF3A;Eukaryotic peptide chain release factor GTP-binding subunit ERF3B	GSPT1;GSPT2	Color [DarkGray]	1	4					8	8	8	16	16	16	68.699	0	22.436	171790000	21	23.5158	24.4429	24.303	24.1331	23.8786	24.3895
+	1.69971	-3.94672	Q9H900;Q9H900-2	Q9H900;Q9H900-2	Protein zwilch homolog	ZWILCH	Color [DarkGray]	1	4					1	1	1	1.5	1.5	1.5	67.213	0.075136	0.58287	274550000	2	20.78	22.5065	20.3233	25.729	20.811	25.5188
+	3.54799	-3.93523	Q15758;M0QXM4;Q15758-3;Q15758-2;M0QX44;M0R144	Q15758;M0QXM4;Q15758-3;Q15758-2	Neutral amino acid transporter B(0);Amino acid transporter	SLC1A5	Color [DarkGray]	1	4					12	12	12	29.2	29.2	29.2	56.598	0	115.4	2857200000	43	25.259	29.3018	24.8208	28.3396	24.9388	29.1829
	0.962537	1.22668	P15374;A0A087WTB8;Q5TBK7	P15374;A0A087WTB8;Q5TBK7	Ubiquitin carboxyl-terminal hydrolase isozyme L3;Ubiquitin carboxyl-terminal hydrolase	UCHL3	Color [DarkGray]	1	4					4	4	4	25.7	25.7	25.7	26.182	0	9.0444	38864000	3	21.4129	21.3733	22.5941	21.1039	23.4528	21.3025
+	1.97123	-3.91376	Q9NY97;Q9NY97-2	Q9NY97;Q9NY97-2	N-acetyllactosaminide beta-1,3-N-acetylglucosaminyltransferase 2	B3GNT2	Color [DarkGray]	1	4					4	4	4	13.1	13.1	13.1	46.021	0	8.9645	37079000	6	19.2132	22.9947	20.1846	22.6059	17.2625	22.8011
+	3.22882	-3.89616	A8K7Q2;E9PS65;E9PM13	A8K7Q2;E9PS65		HSPA8	Color [DarkGray]	1	4					26	1	1	54.6	2.2	2.2	45.338	0	3.2321	37743000	4	19.5858	22.6466	18.3559	22.6027	18.5824	22.9632
+	2.35198	-3.89301	O00214-2;F6V2D4;O00214;H7BXD8;E9PN19;B1ANM0;Q5T3P9;E9PJ77;E9PRN3	O00214-2;F6V2D4;O00214;H7BXD8;E9PN19	Galectin-8;Galectin	LGALS8	Color [DarkGray]	1	4					7	7	7	18.1	18.1	18.1	40.397	0	18.415	129910000	14	19.4885	24.7695	21.7266	24.6588	20.6941	24.1599
+	2.11674	-3.88846	Q6PCB8;D6RDX7;Q6PCB8-2	Q6PCB8;D6RDX7;Q6PCB8-2	Embigin	EMB	Color [DarkGray]	1	4					6	6	6	21.4	21.4	21.4	36.881	0	51.81	178030000	15	21.6419	25.3265	20.4899	23.4017	20.4667	25.5358
	1.42771	0.302291	P15880;H0YEN5;I3L404;E9PMM9;E9PQD7;E9PM36;E9PPT0;H3BNG3;H0YE27	P15880;H0YEN5;I3L404;E9PMM9;E9PQD7;E9PM36;E9PPT0	40S ribosomal protein S2	RPS2	Color [DarkGray]	1	4					17	17	17	56	56	56	31.324	0	70.367	4184500000	108	28.9618	28.779	28.9457	28.6803	29.2328	28.7741
	1.09847	0.951756	P15924;P15924-3;P15924-2	P15924;P15924-3;P15924-2	Desmoplakin	DSP	Color [DarkGray]	1	4					231	231	231	70.5	70.5	70.5	331.77	0	323.31	32033000000	1185	31.7105	30.8829	32.8013	31.7755	32.3156	31.3138
	1.34737	0.417912	P15927;Q5TEJ0;P15927-2;P15927-3	P15927;Q5TEJ0;P15927-2;P15927-3	Replication protein A 32 kDa subunit	RPA2	Color [DarkGray]	1	4					1	1	1	5.2	5.2	5.2	29.247	0.003723	2.0215	41899000	1	22.4415	22.2277	22.3135	21.9702	22.7277	22.031
	1.90855	0.278208	P16066	P16066	Atrial natriuretic peptide receptor 1	NPR1	Color [DarkGray]	1	4					1	1	1	0.7	0.7	0.7	118.92	0.086233	0.52814	59857000	1	22.832	22.6564	22.9695	22.6826	23.0503	22.678
+	1.94926	-3.88277	Q5SRI9;X6R7A2;A0A087WT37	Q5SRI9;X6R7A2;A0A087WT37	Glycoprotein endo-alpha-1,2-mannosidase	MANEA	Color [DarkGray]	1	4					2	2	2	10.6	10.6	10.6	53.67	0	7.7683	59626000	3	21.0909	23.8522	18.4289	22.7976	18.9323	23.4506
	1.09465	-0.941016	P16144-2;P16144;P16144-3;P16144-4;P16144-5;J3QQL2;J3KSH9	P16144-2;P16144;P16144-3;P16144-4	Integrin beta-4	ITGB4	Color [DarkGray]	1	4					102	102	92	67.4	67.4	60.6	195.01	0	323.31	29565000000	759	30.3319	32.1968	31.6063	31.6756	31.1591	32.0479
	1.21087	1.7346	P16152;E9PQ63;A8MTM1;P16152-2	P16152;E9PQ63;A8MTM1;P16152-2	Carbonyl reductase [NADPH] 1	CBR1	Color [DarkGray]	1	4					4	4	2	17.7	17.7	7.2	30.375	0	22.252	38438000	6	22.4941	22.2232	23.3465	20.0558	22.8355	21.1933
+	4.70004	-3.87703	O94985-2;O94985;Q5SR54	O94985-2;O94985;Q5SR54	Calsyntenin-1;Soluble Alc-alpha;CTF1-alpha	CLSTN1	Color [DarkGray]	1	4					18	18	18	23.1	23.1	23.1	108.64	0	45.386	462700000	32	22.713	26.524	22.2349	26.2437	22.6037	26.415
+	3.95654	-3.87257	P01892;A0A140T9I0;A0A140T9X5;A0A140T913;A0A140T955;A0A140T933;A0A0G2JNY4	P01892;A0A140T9I0;A0A140T9X5;A0A140T913;A0A140T955;A0A140T933;A0A0G2JNY4	HLA class I histocompatibility antigen, A-2 alpha chain	HLA-A	Color [DarkGray]	1	4					20	20	1	61.1	61.1	4.9	40.921	0	197.64	3623300000	93	25.7383	29.624	25.6035	29.126	25.0574	29.2669
	0.784196	0.758017	P16401	P16401	Histone H1.5	HIST1H1B	Color [DarkGray]	1	4					11	9	9	34.5	27.4	27.4	22.58	0	25.832	2265100000	46	28.5016	26.8798	28.3412	28.3963	28.2375	27.5302
	1.40747	1.13081	P16402	P16402	Histone H1.3	HIST1H1D	Color [DarkGray]	1	4					11	2	2	34.8	11.3	11.3	22.35	0	6.5134	121600000	7	24.4286	22.633	24.5165	23.8667	24.1402	23.1932
	1.18495	0.726862	P16403;P22492	P16403	Histone H1.2	HIST1H1C	Color [DarkGray]	1	4					13	13	4	37.6	37.6	13.1	21.364	0	36.168	3716000000	77	29.367	28.0449	29.1431	28.8868	28.8772	28.275
	0.745863	-0.260549	P16435;H0Y4R2;E7EMD0	P16435;H0Y4R2;E7EMD0	NADPH--cytochrome P450 reductase	POR	Color [DarkGray]	1	4					5	5	5	9.2	9.2	9.2	76.689	0	9.6427	115610000	9	23.51	23.7838	23.8244	23.7037	23.3932	24.0219
	0.784239	-0.835381	P16519;P16519-2;P16519-3	P16519;P16519-2;P16519-3	Neuroendocrine convertase 2	PCSK2	Color [DarkGray]	1	4					6	6	6	12.7	12.7	12.7	70.564	0	25.56	162610000	16	23.1355	24.8218	22.9833	23.9743	24.3028	24.1317
	0.134784	0.0361525	P16615;P16615-5;P16615-2;P16615-3;P16615-4;H7C5W9;O14983;O14983-2;O14983-3;Q93084;Q93084-2;Q93084-4;Q93084-3;Q93084-7;Q93084-6;Q93084-5;H3BVB2;J3QSY6;H3BTW4	P16615;P16615-5;P16615-2;P16615-3;P16615-4;H7C5W9	Sarcoplasmic/endoplasmic reticulum calcium ATPase 2	ATP2A2	Color [DarkGray]	1	4					27	27	27	29.7	29.7	29.7	114.76	0	136.31	1760000000	111	27.8668	27.6458	27.6622	27.6762	27.5302	27.6287
	0.512371	-1.07545	P16949;A2A2D0;P16949-2;Q9H169;E5RIR6;E7EVN3;Q9H169-3;Q9H169-4;Q9H169-2	P16949;A2A2D0;P16949-2	Stathmin	STMN1	Color [DarkGray]	1	4					7	7	5	47	47	35.6	17.302	0	18.671	174740000	21	24.0381	25.5326	24.1373	23.8677	21.882	23.8834
	0.0801214	0.0611362	P16989;P16989-3;P16989-2;A0A0D9SEI8	P16989;P16989-3;P16989-2	Y-box-binding protein 3	YBX3	Color [DarkGray]	1	4					11	5	5	29.3	18.3	18.3	40.089	0	43.57	266720000	30	25.2481	25.3275	24.7041	24.6191	24.924	24.7461
	0.00171397	-0.00123151	P17050	P17050	Alpha-N-acetylgalactosaminidase	NAGA	Color [DarkGray]	1	4					2	2	2	5.6	5.6	5.6	46.564	0	4.745	51098000	3	22.6003	22.6521	22.498	22.4038	22.0473	22.0933
	0.20883	0.0693747	P17066;P48741	P17066;P48741	Heat shock 70 kDa protein 6;Putative heat shock 70 kDa protein 7	HSPA6;HSPA7	Color [DarkGray]	1	4					8	1	1	13.1	1.7	1.7	71.027	0	5.6872	1077200000	6	27.0521	26.9155	27.1201	27.0677	26.7982	26.7791
	1.27384	0.990551	P17096;P17096-3;E5RIT9	P17096;P17096-3	High mobility group protein HMG-I/HMG-Y	HMGA1	Color [DarkGray]	1	4					8	8	2	60.7	60.7	23.4	11.676	0	113.51	5343000000	88	29.6008	28.1386	29.9464	29.3486	29.7519	28.8403
+	3.76601	-3.87211	Q8WUM9;H7BZK4	Q8WUM9	Sodium-dependent phosphate transporter 1	SLC20A1	Color [DarkGray]	1	4					12	12	11	18.7	18.7	17.5	73.699	0	59.887	291890000	22	21.6634	25.8134	21.9148	25.1458	21.8362	26.0715
	1.49682	1.07612	P17174;P17174-2	P17174;P17174-2	Aspartate aminotransferase, cytoplasmic	GOT1	Color [DarkGray]	1	4					3	3	3	7.3	7.3	7.3	46.247	0	6.1072	147440000	7	24.1174	23.067	24.645	23.7731	24.9746	23.6684
	1.48958	-0.84363	P17181;P17181-4	P17181;P17181-4	Interferon alpha/beta receptor 1	IFNAR1	Color [DarkGray]	1	4					1	1	1	2	2	2	63.525	0	2.7525	9076400	1	19.8941	20.9465	19.5287	20.5334	20.3331	20.8069
	1.29405	1.42706	P17275	P17275	Transcription factor jun-B	JUNB	Color [DarkGray]	1	4					5	5	5	26.2	26.2	26.2	35.879	0	21.06	106660000	10	24.209	22.9221	24.8598	23.5586	23.811	22.1179
+	3.58514	-3.8544	Q9HB40;Q9HB40-2	Q9HB40;Q9HB40-2	Retinoid-inducible serine carboxypeptidase	SCPEP1	Color [DarkGray]	1	4					1	1	1	2.4	2.4	2.4	50.83	0	4.2327	23740000	1	18.4737	22.5672	18.0479	21.5676	18.1441	22.0941
	0.481777	-0.402311	P17655;P17655-2	P17655;P17655-2	Calpain-2 catalytic subunit	CAPN2	Color [DarkGray]	1	4					16	16	16	26.6	26.6	26.6	79.994	0	71.579	477200000	42	25.1602	25.5918	26.1003	25.8592	25.0201	26.0364
	0.779184	0.63585	P17676;P17676-3;P17676-2	P17676;P17676-3;P17676-2	CCAAT/enhancer-binding protein beta	CEBPB	Color [DarkGray]	1	4					4	4	4	13.9	13.9	13.9	36.105	0	27.405	108160000	14	23.3765	23.0236	24.4153	23.5637	24.2932	23.5901
	0.361492	0.339249	P17706;P17706-2;P17706-3;P17706-4;K7EIE9;K7ER87;K7EQG9	P17706;P17706-2;P17706-3;P17706-4;K7EIE9;K7ER87;K7EQG9	Tyrosine-protein phosphatase non-receptor type 2;Tyrosine-protein phosphatase non-receptor type	PTPN2	Color [DarkGray]	1	4					2	2	2	5.3	5.3	5.3	48.473	0.0026485	2.1693	19902000	2	21.4334	21.2138	20.6362	20.9998	21.8829	20.7211
	1.59158	0.600109	P17812;P17812-2	P17812;P17812-2	CTP synthase 1	CTPS1	Color [DarkGray]	1	4					16	16	15	33.2	33.2	31.6	66.69	0	53.208	643370000	47	26.8204	25.9086	26.2416	25.8397	26.4496	25.963
	0.0768852	0.0727189	P17858;P17858-2	P17858;P17858-2	ATP-dependent 6-phosphofructokinase, liver type	PFKL	Color [DarkGray]	1	4					14	12	11	21	17.4	16.3	85.018	0	49.927	381530000	27	26.0634	25.1201	25.1372	25.6423	25.2183	25.4384
+	2.02471	-3.84217	Q7Z4F1;H0YHW7;Q7Z4F1-2	Q7Z4F1	Low-density lipoprotein receptor-related protein 10	LRP10	Color [DarkGray]	1	4					5	5	5	11.9	11.9	11.9	76.193	0	28.193	93018000	10	21.2459	24.4428	18.6574	23.5317	20.5951	24.0505
	0.44223	-0.0945759	P17980;R4GNH3;E9PM69;E9PKD5;E9PMD8;E9PN50;E9PLG2	P17980;R4GNH3;E9PM69;E9PKD5;E9PMD8;E9PN50	26S protease regulatory subunit 6A	PSMC3	Color [DarkGray]	1	4					13	13	13	39.6	39.6	39.6	49.203	0	103.14	506860000	40	25.8343	26.0244	25.6744	25.8112	25.8825	25.8392
	0.118279	-0.0371628	P17987;E7EQR6;F5H282;E7ERF2;F5GZ03;F5H136;F5H676;F5H726;F5GZI8;F5H7Y1;F5GYL4	P17987;E7EQR6;F5H282;E7ERF2	T-complex protein 1 subunit alpha	TCP1	Color [DarkGray]	1	4					29	29	29	59.9	59.9	59.9	60.343	0	241.56	5224300000	175	29.2746	29.1726	29.0049	29.0677	29.1968	29.3476
	0.550986	0.222886	P18031;B4DSN5	P18031;B4DSN5	Tyrosine-protein phosphatase non-receptor type 1;Tyrosine-protein phosphatase non-receptor type	PTPN1	Color [DarkGray]	1	4					10	10	10	27.6	27.6	27.6	49.966	0	49.003	387590000	37	25.8145	25.1319	25.3469	25.3924	25.5648	25.5332
	1.0724	0.583516	P18077;C9K025;F8WBS5;F8WB72	P18077;C9K025;F8WBS5;F8WB72	60S ribosomal protein L35a	RPL35A	Color [DarkGray]	1	4					15	15	15	70.9	70.9	70.9	12.538	0	41.729	1110900000	77	27.611	26.8192	26.7989	26.5774	27.4287	26.6914
+	2.63435	-3.84033	Q8NA29;Q8NA29-2	Q8NA29;Q8NA29-2	Sodium-dependent lysophosphatidylcholine symporter 1	MFSD2A	Color [DarkGray]	1	4					1	1	1	5.5	5.5	5.5	60.17	0.0071633	1.6254	30579000	1	17.6045	22.8376	19.151	22.1554	19.1833	22.4668
	0.817997	0.35564	P18085;C9JPM4;C9JAK5;U3KQF2	P18085;C9JPM4;C9JAK5;U3KQF2	ADP-ribosylation factor 4	ARF4	Color [DarkGray]	1	4					8	8	5	56.7	56.7	27.8	20.511	0	92.654	931040000	31	27.2104	26.6535	26.6728	26.3021	26.8164	26.6771
	2.41695	0.67797	P18124;A8MUD9;C9JIJ5;C9JZ88	P18124;A8MUD9	60S ribosomal protein L7	RPL7	Color [DarkGray]	1	4					16	16	16	54.4	54.4	54.4	29.225	0	71.866	2792300000	91	28.7512	28.2129	28.708	27.9388	28.6022	27.8757
	1.27851	-0.641387	P18206;P18206-2;Q5JQ13;P18206-3;A0A096LPE1	P18206;P18206-2;Q5JQ13	Vinculin	VCL	Color [DarkGray]	1	4					20	20	20	22.9	22.9	22.9	123.8	0	62.498	632620000	48	25.3714	26.524	25.9135	26.0747	25.9161	26.5265
+	2.59665	-3.83705	Q8N5J2;Q8N5J2-2;Q8N5J2-4;Q8N5J2-3	Q8N5J2;Q8N5J2-2;Q8N5J2-4;Q8N5J2-3	Protein FAM63A	FAM63A	Color [DarkGray]	1	4					1	1	1	2.1	2.1	2.1	51.777	0.096435	0.46852	44236000	1	19.741	22.0958	19.1307	23.2807	18.4011	23.4076
	1.23541	1.51156	P18583-5;P18583-2;P18583;P18583-7;P18583-9;P18583-3;P18583-10;P18583-4;P18583-6;P18583-8;H7C1M2;J3QSZ5;H7C2G8	P18583-5;P18583-2;P18583;P18583-7;P18583-9;P18583-3;P18583-10;P18583-4;P18583-6;P18583-8	Protein SON	SON	Color [DarkGray]	1	4					15	15	15	8.9	8.9	8.9	267.03	0	38.108	174700000	23	25.0544	22.3818	25.1572	24.1861	24.8513	23.9603
	2.02533	1.14676	P18669;P15259	P18669;P15259	Phosphoglycerate mutase 1;Phosphoglycerate mutase 2	PGAM1;PGAM2	Color [DarkGray]	1	4					8	8	5	36.2	36.2	18.5	28.804	0	52.583	841030000	39	26.855	25.6681	27.3464	26.2782	27.327	26.1417
+	2.28382	-3.82649	Q9HD42;F8VVT7;F5H875;F8VUA2;Q9HD42-2	Q9HD42;F8VVT7;F5H875;F8VUA2;Q9HD42-2	Charged multivesicular body protein 1a	CHMP1A	Color [DarkGray]	1	4					2	2	2	9.2	9.2	9.2	21.703	0	4.167	32127000	3	20.0121	22.3648	18.4669	22.7427	17.69	22.541
+	3.05338	-3.81491	P16278;P16278-3;E7EQ29;P16278-2;C9J539;C9J4G9;F8WF40;C9JF15;C9JWX1;Q6UWU2;Q6UWU2-2	P16278;P16278-3;E7EQ29;P16278-2	Beta-galactosidase	GLB1	Color [DarkGray]	1	4					15	15	15	29.7	29.7	29.7	76.074	0	64.131	763450000	44	22.4636	27.3091	23.7785	26.858	23.5766	27.0962
	0.607577	0.228621	P19338;H7BY16;C9JYW2;C9JLB1;C9J1H7;C9JWL1	P19338;H7BY16	Nucleolin	NCL	Color [DarkGray]	1	4					35	35	35	38.3	38.3	38.3	76.613	0	112.39	2930900000	127	28.5009	28.5768	28.3742	28.145	28.6532	28.1206
+	5.08515	-3.80832	P00533;E9PFD7;Q504U8;A0A0B4J1Y5;P00533-4;P00533-3;P00533-2;C9JYS6;Q15303;A0A0A0MSE1;Q15303-4;Q15303-3;Q15303-2;J3KTI5;H3BLT0	P00533;E9PFD7;Q504U8;A0A0B4J1Y5;P00533-4;P00533-3	Epidermal growth factor receptor;Receptor protein-tyrosine kinase	EGFR	Color [DarkGray]	1	4					47	47	46	44.4	44.4	43.4	134.28	0	323.31	4794400000	181	25.8273	29.923	26.0059	29.5087	25.9166	29.7431
	0.677421	0.5913	P19525;P19525-2;F8WBH4;C9JZT2	P19525;P19525-2	Interferon-induced, double-stranded RNA-activated protein kinase	EIF2AK2	Color [DarkGray]	1	4					3	3	3	6.2	6.2	6.2	62.094	0	8.237	43393000	8	22.8641	21.701	22.8363	22.663	22.1458	21.7084
	0.951737	-0.722129	P19623;K7EL89;K7EKM4;K7ESL0	P19623	Spermidine synthase	SRM	Color [DarkGray]	1	4					3	3	3	9.6	9.6	9.6	33.824	0	5.987	80135000	8	22.2372	23.2499	23.3502	23.5692	22.4361	23.3708
+	2.60454	-3.79768	O60512	O60512	Beta-1,4-galactosyltransferase 3;N-acetyllactosamine synthase;Beta-N-acetylglucosaminylglycopeptide beta-1,4-galactosyltransferase;Beta-N-acetylglucosaminyl-glycolipid beta-1,4-galactosyltransferase	B4GALT3	Color [DarkGray]	1	4					3	3	3	7.4	7.4	7.4	43.927	0	8.5989	47546000	10	19.1693	23.4936	20.3028	22.6854	18.5738	23.2598
+	4.88526	-3.79358	P17301	P17301	Integrin alpha-2	ITGA2	Color [DarkGray]	1	4					39	39	6	41.1	41.1	8.7	129.29	0	323.31	12908000000	209	27.5913	31.3306	27.2213	31.0041	27.3109	31.1696
	2.54325	0.456102	P20042	P20042	Eukaryotic translation initiation factor 2 subunit 2	EIF2S2	Color [DarkGray]	1	4					9	9	9	27.6	27.6	27.6	38.388	0	38.673	356380000	40	25.5604	25.1647	25.7632	25.2663	25.6262	25.1504
	1.17498	-1.09417	P20073;P20073-2	P20073;P20073-2	Annexin A7	ANXA7	Color [DarkGray]	1	4					8	8	8	22.5	22.5	22.5	52.739	0	22.031	122100000	14	22.5955	24.1476	23.8553	23.9923	22.507	24.1004
	0.947337	-1.84165	P20290;P20290-2	P20290;P20290-2	Transcription factor BTF3	BTF3	Color [DarkGray]	1	4					2	2	2	17.5	17.5	17.5	22.168	0	3.7097	12123000	3	19.2291	21.4049	17.8263	19.7186	20.1711	21.6279
	1.21768	0.568648	P20336;S4R3Q3;M0R257	P20336;S4R3Q3	Ras-related protein Rab-3A	RAB3A	Color [DarkGray]	1	4					4	4	3	23.2	23.2	19.5	24.984	0	10.168	123350000	10	23.6728	23.5589	24.3652	23.5835	24.2618	23.4515
	0.589298	0.417995	P20339;P20339-2	P20339;P20339-2	Ras-related protein Rab-5A	RAB5A	Color [DarkGray]	1	4					4	1	1	21.4	6.5	6.5	23.658	0	5.1672	53630000	6	22.6758	22.0821	22.9232	23.0268	22.8955	22.1316
	1.11644	0.472582	P20340;P20340-2;P20340-4;F5H3K7;C9JU14;J3KR73;P20340-3;Q9NRW1-2;F5GX61;Q14964;C9JB90	P20340;P20340-2;P20340-4	Ras-related protein Rab-6A	RAB6A	Color [DarkGray]	1	4					11	11	6	48.6	48.6	24	23.593	0	35.657	1407900000	47	27.6007	26.7226	27.1345	27.1439	27.5891	27.04
+	1.97107	-3.78651	Q92643;B1AK81;A6NEM5;Q92643-2	Q92643;B1AK81;A6NEM5;Q92643-2	GPI-anchor transamidase	PIGK	Color [DarkGray]	1	4					7	7	7	30.1	30.1	30.1	45.251	0	11.266	209750000	10	20.3456	26.3216	21.4315	23.8216	21.3304	24.3237
	1.66858	-1.01757	P20810-5;F8W7E0;E9PCH5;P20810-2;P20810-9;P20810-10;P20810-7;P20810-6;P20810;E7ES10;E7EVY3;B7Z574;A0A0C4DGB5;P20810-3;P20810-4;P20810-8;E9PSG1;H0Y944;H0YA91;H0Y9H6;E9PDE4;E7EQK6;E7EQ12;A0A0A0MR45;E7EQA0;H0Y7F0;H0YD33	P20810-5;F8W7E0;E9PCH5;P20810-2;P20810-9;P20810-10;P20810-7;P20810-6;P20810;E7ES10;E7EVY3;B7Z574;A0A0C4DGB5;P20810-3;P20810-4;P20810-8;E9PSG1	Calpastatin	CAST	Color [DarkGray]	1	4					6	6	6	15.9	15.9	15.9	81.168	0	8.6465	103530000	7	22.8545	24.1965	22.7529	23.3048	22.8802	24.039
	1.03871	-1.36135	P20827;P20827-2	P20827;P20827-2	Ephrin-A1;Ephrin-A1, secreted form	EFNA1	Color [DarkGray]	1	4					1	1	1	3.9	3.9	3.9	23.787	0.015625	1.3274	8889700	1	20.2217	20.3534	18.2446	20.7505	19.5891	21.0356
	1.30097	-0.928896	P21281;H0YC04;P15313;C9JL73;E5RGH6;H0YAT8;C9J5E3;C9JNS9	P21281;H0YC04	V-type proton ATPase subunit B, brain isoform	ATP6V1B2	Color [DarkGray]	1	4					10	10	10	26.8	26.8	26.8	56.5	0	54.942	467650000	35	24.4094	25.7878	25.1782	25.8444	25.4451	26.1872
	0.293688	0.0897643	P21333;P21333-2;Q5HY54;Q60FE5;A0A087WWY3;F8WE98;H0Y5C6;H0Y5F3;H7C2E7	P21333;P21333-2;Q5HY54;Q60FE5;A0A087WWY3	Filamin-A	FLNA	Color [DarkGray]	1	4					106	106	97	54	54	51.3	280.74	0	323.31	9201000000	574	30.2259	30.1133	30.1409	30.0776	29.9297	29.8362
	0.0544379	-0.0677522	P21397;P21397-2	P21397;P21397-2	Amine oxidase [flavin-containing] A	MAOA	Color [DarkGray]	1	4					4	4	4	7.4	7.4	7.4	59.681	0	6.416	72274000	7	23.2604	22.6314	22.3347	23.6108	23.2	22.7562
+	3.87761	-3.77918	P07339;H7C1V0;H7C469;C9JH19;F8W787;F8WD96	P07339;H7C1V0;H7C469;C9JH19	Cathepsin D;Cathepsin D light chain;Cathepsin D heavy chain	CTSD	Color [DarkGray]	1	4					13	13	13	36.9	36.9	36.9	44.552	0	82.083	798960000	43	22.9974	27.4305	23.7521	26.99	23.3435	27.01
+	3.34385	-3.77327	Q16706;P49641;P49641-1;H0YLB9;A0A0C4DGL1;H0YNG5;P49641-2	Q16706	Alpha-mannosidase 2	MAN2A1	Color [DarkGray]	1	4					15	15	15	15.7	15.7	15.7	131.14	0	61.898	309980000	35	21.7987	26.1387	21.9311	25.0149	22.0638	25.9599
	0.614268	0.620986	P21796;C9JI87	P21796;C9JI87	Voltage-dependent anion-selective channel protein 1	VDAC1	Color [DarkGray]	1	4					12	12	12	55.1	55.1	55.1	30.772	0	117.26	931940000	60	27.0825	27.1063	26.5356	25.7735	27.2641	26.1395
	0.72515	0.555792	P21802-7	P21802-7			Color [DarkGray]	1	4					1	1	1	1.6	1.6	1.6	91.619	0.065524	0.63752	18274000	1	21.6146	20.4378	21.4163	21.4967	21.1827	20.6118
	0.833475	0.269929	P21912	P21912	Succinate dehydrogenase [ubiquinone] iron-sulfur subunit, mitochondrial	SDHB	Color [DarkGray]	1	4					1	1	1	3.2	3.2	3.2	31.629	0	3.1313	23326000	1	21.6577	21.1802	21.7129	21.565	21.4194	21.2349
	0.0952261	0.150767	P21964;P21964-2;E7EMS6;E7EUU8;H7BZ45;F8WBW9	P21964;P21964-2;E7EMS6;E7EUU8	Catechol O-methyltransferase	COMT	Color [DarkGray]	1	4					7	7	7	45	45	45	30.037	0	39.629	240820000	20	24.7358	23.4397	24.5182	24.7796	24.7465	25.329
+	2.26712	-3.76328	Q9UBV7;D6RJI5	Q9UBV7	Beta-1,4-galactosyltransferase 7;Xylosylprotein 4-beta-galactosyltransferase	B4GALT7	Color [DarkGray]	1	4					5	5	5	17.1	17.1	17.1	37.405	0	6.5183	80165000	6	19.6754	24.3331	19.3454	22.572	20.6996	24.1051
	0.426946	0.320803	P22090;C9JEH7	P22090;C9JEH7	40S ribosomal protein S4, Y isoform 1	RPS4Y1	Color [DarkGray]	1	4					14	5	5	50.6	28.1	28.1	29.455	0	31.679	237450000	26	25.3362	24.1458	24.6822	24.9497	24.6702	24.6308
	2.96415	0.72052	P22102;P22102-2;F8WD69;C9JZG2;C9JKQ7;C9JBJ1;C9JTV6;A0A140TA71	P22102	Trifunctional purine biosynthetic protein adenosine-3;Phosphoribosylamine--glycine ligase;Phosphoribosylformylglycinamidine cyclo-ligase;Phosphoribosylglycinamide formyltransferase	GART	Color [DarkGray]	1	4					21	21	21	27.7	27.7	27.7	107.77	0	114.56	777110000	69	26.9155	25.9606	26.7484	26.1568	26.7946	26.1796
+	2.72119	-3.75792	Q86SQ4;Q86SQ4-3;Q86SQ4-2;Q86SQ4-4;F5H2L1	Q86SQ4;Q86SQ4-3;Q86SQ4-2;Q86SQ4-4	G-protein coupled receptor 126	GPR126	Color [DarkGray]	1	4					4	4	4	5.2	5.2	5.2	136.69	0	19.932	45988000	7	18.6272	23.35	19.1544	23.067	20.3326	22.9708
	0.195908	0.190763	P22307;P22307-6;P22307-2;P22307-4;P22307-7;P22307-8;H0YF61	P22307;P22307-6;P22307-2;P22307-4;P22307-7;P22307-8	Non-specific lipid-transfer protein	SCP2	Color [DarkGray]	1	4					3	3	3	5.9	5.9	5.9	58.993	0	7.6425	61440000	8	23.2245	22.0833	22.4818	22.8287	22.888	23.11
	1.75358	0.989948	P22314;P22314-2;Q5JRR6;Q5JRS1;Q5JRS3;Q5JRS2;Q5JRR9;Q5JRS0	P22314;P22314-2	Ubiquitin-like modifier-activating enzyme 1	UBA1	Color [DarkGray]	1	4					19	19	19	24.8	24.8	24.8	117.85	0	106.1	445700000	44	25.7355	25.1339	26.1228	25.2507	26.601	25.1049
+	5.08312	-3.74811	P16070;P16070-8;P16070-4;P16070-3;P16070-7;P16070-5;P16070-18;P16070-12;P16070-14;P16070-13;P16070-11;P16070-10;P16070-16;P16070-17;P16070-6;H0YD13;H0Y2P0;H0YE40;P16070-9;H0YDW7;H0YCV9;H0Y5E4;P16070-15;H0YDX6;J3KN83;E9PKC6;H0YD17;H0YEU1;Q86UZ1;P16070-19;H0YDV8;H0YCL4;H0YD90;H0YEV3	P16070;P16070-8;P16070-4;P16070-3;P16070-7;P16070-5;P16070-18;P16070-12;P16070-14;P16070-13;P16070-11;P16070-10;P16070-16;P16070-17;P16070-6;H0YD13;H0Y2P0;H0YE40;P16070-9	CD44 antigen	CD44	Color [DarkGray]	1	4					14	14	14	18.3	18.3	18.3	81.537	0	71.635	7618700000	88	26.4883	30.5028	26.5886	30.3154	26.8763	30.3794
	0.415875	1.32028	P35325;P22532;P35326;P22531;Q9BYE4;Q96RM1	P35325;P22532;P35326;P22531;Q9BYE4;Q96RM1	Small proline-rich protein 2B;Small proline-rich protein 2D;Small proline-rich protein 2A;Small proline-rich protein 2E;Small proline-rich protein 2G;Small proline-rich protein 2F	SPRR2B;SPRR2D;SPRR2A;SPRR2E;SPRR2G;SPRR2F	Color [DarkGray]	1	4					2	2	2	43.1	43.1	43.1	7.9754	0	6.2016	36704000	4	21.9152	23.5212	22.4599	19.0398	22.3734	20.2267
	0.23453	-0.241254	P22626;P22626-2;A0A087WUI2	P22626;P22626-2;A0A087WUI2	Heterogeneous nuclear ribonucleoproteins A2/B1	HNRNPA2B1	Color [DarkGray]	1	4					25	25	24	69.1	69.1	69.1	37.429	0	186.27	2654800000	159	28.2905	29.0267	27.8215	27.9981	27.9891	27.8
	0.414409	0.334679	P22695;H3BRG4;H3BSJ9;H3BP04;H3BUE4;H3BUI9;A0A087WVZ4	P22695;H3BRG4;H3BSJ9	Cytochrome b-c1 complex subunit 2, mitochondrial	UQCRC2	Color [DarkGray]	1	4					17	17	17	54.5	54.5	54.5	48.442	0	164.11	1842000000	102	28.3077	27.6701	27.2253	27.3531	28.0855	27.5912
	1.50568	-1.42752	P23229-2;P23229-6;P23229-4;P23229-9;P23229;P23229-3;P23229-5;P23229-7;C9JXX7;H7BZ97	P23229-2;P23229-6;P23229-4;P23229-9;P23229;P23229-3;P23229-5;P23229-7	Integrin alpha-6;Integrin alpha-6 heavy chain;Integrin alpha-6 light chain;Processed integrin alpha-6	ITGA6	Color [DarkGray]	1	4					62	62	62	58.9	58.9	58.9	119.47	0	323.31	18443000000	442	29.1825	31.6112	30.6042	31.1577	30.1339	31.4342
	0.621091	0.354032	P23246;P23246-2;H0Y9K7;H0Y9U2	P23246;P23246-2	Splicing factor, proline- and glutamine-rich	SFPQ	Color [DarkGray]	1	4					20	20	19	36.6	36.6	35.5	76.149	0	84.077	1823200000	102	27.8213	27.9925	27.7717	27.3102	27.9621	27.1903
	1.1394	0.555636	P23258;Q9NRH3;K7EIS0;K7EKE5	P23258;Q9NRH3;K7EIS0	Tubulin gamma-1 chain;Tubulin gamma-2 chain;Tubulin gamma chain	TUBG1;TUBG2	Color [DarkGray]	1	4					9	9	9	22.8	22.8	22.8	51.169	0	57.077	524420000	39	26.122	25.1961	26.0576	25.7039	26.3136	25.9263
	0.812947	0.496248	P23284	P23284	Peptidyl-prolyl cis-trans isomerase B	PPIB	Color [DarkGray]	1	4					6	6	6	33.8	33.8	33.8	23.742	0	20.313	234910000	24	25.2735	24.471	25.2483	24.4179	24.424	24.5682
	0.172626	-0.278788	P23381;P23381-2;H0YJP3	P23381;P23381-2;H0YJP3	Tryptophan--tRNA ligase, cytoplasmic;T1-TrpRS;T2-TrpRS	WARS	Color [DarkGray]	1	4					3	3	3	10.8	10.8	10.8	53.165	0	24.204	32945000	4	21.4432	23.1215	22.0027	21.5695	21.6101	21.2013
	0.922824	0.420287	P23396;P23396-2;E9PL09;E9PPU1;F2Z2S8;H0YCJ7;H0YEU2;H0YF32;E9PQ96;E9PJH4;E9PK82;E9PSF4;E9PQX2;H0YES8;E9PJN9	P23396;P23396-2;E9PL09;E9PPU1;F2Z2S8;H0YCJ7;H0YEU2	40S ribosomal protein S3	RPS3	Color [DarkGray]	1	4					26	26	26	84	84	84	26.688	0	112.23	4988900000	169	29.7677	29.0924	29.0919	28.9444	29.288	28.85
	1.61536	-1.39162	P23458	P23458	Tyrosine-protein kinase JAK1	JAK1	Color [DarkGray]	1	4					1	1	1	1.1	1.1	1.1	133.28	0	4.6269	21740000	2	20.2491	20.8682	20.3511	22.0335	20.1752	22.0487
+	1.84338	-3.73588	E7EPT6;F8VNR3;P01135-2;P01135;F8WA74;H0Y6S5;P01135-3;P01135-5;P01135-4	E7EPT6;F8VNR3;P01135-2;P01135;F8WA74;H0Y6S5;P01135-3;P01135-5;P01135-4	Protransforming growth factor alpha;Transforming growth factor alpha	TGFA	Color [DarkGray]	1	4					2	2	2	19.4	19.4	19.4	17.719	0.00079208	2.6856	71560000	3	20.2662	24.852	19.6807	23.1409	18.9051	22.0668
	1.66626	1.0072	P23526;P23526-2	P23526;P23526-2	Adenosylhomocysteinase	AHCY	Color [DarkGray]	1	4					14	14	14	28	28	28	47.716	0	51.711	1397100000	59	27.4419	26.6288	27.8781	27.1819	28.144	26.6317
+	2.14885	-3.73558	O95857	O95857	Tetraspanin-13	TSPAN13	Color [DarkGray]	1	4					1	1	1	3.9	3.9	3.9	22.147	0.0033949	2.1468	63538000	3	19.5649	24.47	20.2134	23.5109	19.1597	22.1639
	1.74841	-0.838519	P23634;P23634-2;P23634-6;P23634-5;P23634-4;P23634-3;P23634-7;P23634-8;P20020;P20020-5;P20020-2;P20020-6;P20020-3;P20020-4;Q01814;Q16720;Q16720-2;Q01814-2;E7ERY9;H0Y7S3;Q16720-8;Q16720-7;Q16720-6;Q01814-4;Q16720-3;Q16720-5;Q01814-7;Q01814-3;Q01814-6;Q16720-4;Q01814-8;Q01814-5;H7BZS8;H7BY13	P23634;P23634-2;P23634-6;P23634-5;P23634-4;P23634-3;P23634-7;P23634-8	Plasma membrane calcium-transporting ATPase 4	ATP2B4	Color [DarkGray]	1	4					7	7	7	8.4	8.4	8.4	137.92	0	20.992	117190000	14	23.4131	23.8829	23.052	23.7443	22.9165	24.27
	1.39277	0.447472	P23743;G3V4E1;P23743-3;F8W1H7;G3V327;C9JM35;F8W1M3;H0YJH4;P23743-2;F8VNZ9;H0YJE7;G3V4I3	P23743;G3V4E1	Diacylglycerol kinase alpha;Diacylglycerol kinase	DGKA	Color [DarkGray]	1	4					19	19	19	35.1	35.1	35.1	82.629	0	58.293	635830000	61	26.4039	25.9405	26.3531	25.7834	26.5579	26.2485
	0.311031	-0.223704	P23919;P23919-2;H7C312;G5E9E9;H7BZ20	P23919;P23919-2;H7C312	Thymidylate kinase	DTYMK	Color [DarkGray]	1	4					4	4	4	16.5	16.5	16.5	23.819	0	4.3774	37879000	4	22.364	21.8313	21.7297	22.0982	21.5854	22.4207
	1.45298	-0.784726	P23921;E9PL69;E9PP77;H0YCY7	P23921;E9PL69	Ribonucleoside-diphosphate reductase large subunit	RRM1	Color [DarkGray]	1	4					4	4	4	6.6	6.6	6.6	90.069	0	14.926	87991000	12	23.1269	23.5386	22.5988	23.2474	22.5105	23.8045
	0.943624	0.972677	P24278	P24278	Zinc finger and BTB domain-containing protein 25	ZBTB25	Color [DarkGray]	1	4					1	1	1	1.6	1.6	1.6	48.99	0.032162	0.98389	10571000	1	21.1444	18.9469	20.5651	20.264	20.7523	20.333
	0.144413	0.270689	P24311	P24311	Cytochrome c oxidase subunit 7B, mitochondrial	COX7B	Color [DarkGray]	1	4					1	1	1	10	10	10	9.1604	0.018226	1.2366	12734000	5	20.6881	19.6707	19.1095	20.6986	21.1233	19.7395
+	3.9048	-3.73024	Q6YHK3;Q6YHK3-4;Q6YHK3-2;Q6YHK3-3	Q6YHK3;Q6YHK3-4;Q6YHK3-2	CD109 antigen	CD109	Color [DarkGray]	1	4					39	39	39	31.9	31.9	31.9	161.69	0	258.69	2041800000	108	25.2001	28.6144	24.4932	28.2421	24.648	28.6755
	1.23848	-0.490998	P24534;F2Z2G2;C9JZW3;F8WF65	P24534	Elongation factor 1-beta	EEF1B2	Color [DarkGray]	1	4					9	5	5	50.7	41.3	41.3	24.763	0	44.351	427990000	20	25.4595	25.8975	25.4199	25.6049	24.9451	25.7951
	0.473215	-0.443439	P24539;Q5QNZ2	P24539;Q5QNZ2	ATP synthase F(0) complex subunit B1, mitochondrial	ATP5F1	Color [DarkGray]	1	4					7	7	7	27.3	27.3	27.3	28.908	0	57.744	324860000	20	25.0362	25.4124	24.1006	24.9686	25.3547	25.4409
	1.9454	1.03948	P24752;H0YEL7;E9PRQ6;P24752-2	P24752;H0YEL7;E9PRQ6;P24752-2	Acetyl-CoA acetyltransferase, mitochondrial	ACAT1	Color [DarkGray]	1	4					3	3	3	10.1	10.1	10.1	45.199	0	27.036	41291000	4	23.0978	21.5951	22.3529	21.6031	22.7426	21.8765
+	2.68796	-3.73022	O75509	O75509	Tumor necrosis factor receptor superfamily member 21	TNFRSF21	Color [DarkGray]	1	4					4	4	4	7	7	7	71.844	0	9.3623	48561000	8	19.7212	23.5248	20.0551	22.7788	18.486	23.1494
+	2.3361	-3.72529	Q6IN85;H0YIY8;G3V5Z3;Q6IN85-5;Q6IN85-2	Q6IN85;H0YIY8;G3V5Z3;Q6IN85-5;Q6IN85-2	Serine/threonine-protein phosphatase 4 regulatory subunit 3A	SMEK1	Color [DarkGray]	1	4					1	1	1	0.8	0.8	0.8	95.367	0.063502	0.65472	22829000	2	17.6374	22.1704	18.6668	20.7186	18.0477	22.6388
	0.508425	-0.171087	P25205;P25205-2;J3KQ69;Q7Z6P5	P25205;P25205-2;J3KQ69	DNA replication licensing factor MCM3	MCM3	Color [DarkGray]	1	4					9	9	9	11.1	11.1	11.1	90.98	0	21.944	132210000	16	24.0009	23.9314	23.6071	23.7887	23.5857	23.9869
+	2.72228	-3.71291	Q5JS37;Q5JS37-2;C9J973;A0A087X2B8	Q5JS37;Q5JS37-2;C9J973	NHL repeat-containing protein 3	NHLRC3	Color [DarkGray]	1	4					3	3	3	11	11	11	38.282	0	10.104	35109000	5	18.6311	22.9398	19.8776	22.3088	18.3215	22.7204
	0.117871	0.0359268	P25398	P25398	40S ribosomal protein S12	RPS12	Color [DarkGray]	1	4					10	10	10	78	78	78	14.515	0	85.045	3097300000	81	28.3859	28.637	28.6255	28.4002	28.4925	28.359
+	5.72742	-3.70295	P11166;A6NL68;A0A0D9SG74;A0A0D9SFK9	P11166	Solute carrier family 2, facilitated glucose transporter member 1	SLC2A1	Color [DarkGray]	1	4					12	12	12	17.1	17.1	17.1	54.083	0	174.78	5555000000	67	26.3614	29.8952	26.2086	29.8762	26.1781	30.0855
+	2.51133	-3.70284	Q04912;Q04912-2;A0A087WZG2;J3KQS7;Q04912-5;Q04912-6;H2E272;H7C074;Q04912-4;H7C3Z8;Q04912-3	Q04912;Q04912-2;A0A087WZG2;J3KQS7;Q04912-5;Q04912-6	Macrophage-stimulating protein receptor;Macrophage-stimulating protein receptor alpha chain;Macrophage-stimulating protein receptor beta chain;Receptor protein-tyrosine kinase	MST1R	Color [DarkGray]	1	4					10	9	9	8.9	8.4	8.4	152.27	0	27.434	113000000	14	20.2636	25.1422	20.0499	23.7024	21.0691	23.6466
	0.823091	-0.354481	P25685;P25685-2;M0R080;M0QYT3;M0QXK0;M0R1D6;M0QZD0;M0R128;Q9UDY4	P25685;P25685-2;M0R080	DnaJ homolog subfamily B member 1	DNAJB1	Color [DarkGray]	1	4					12	12	12	34.7	34.7	34.7	38.044	0	43.381	419200000	35	25.0051	25.6097	25.6754	25.6784	25.2083	25.6641
	1.34411	0.430999	P25705;P25705-2;P25705-3;K7EK77;K7ENJ4;K7ERX7;K7EJP1;K7EQH4;K7ESA0	P25705;P25705-2;P25705-3;K7EK77	ATP synthase subunit alpha, mitochondrial	ATP5A1	Color [DarkGray]	1	4					36	36	36	60.6	60.6	60.6	59.75	0	233.68	8702300000	212	30.4079	29.807	29.923	29.7058	30.2882	29.8133
	0.928187	0.490622	P25786;P25786-2;F5GX11;B4DEV8	P25786;P25786-2;F5GX11;B4DEV8	Proteasome subunit alpha type-1;Proteasome subunit alpha type	PSMA1	Color [DarkGray]	1	4					6	6	6	26.2	26.2	26.2	29.555	0	24.513	157020000	15	24.2844	23.8788	24.9005	24.0043	24.0902	23.9202
+	2.9126	-3.69559	O43286	O43286	Beta-1,4-galactosyltransferase 5	B4GALT5	Color [DarkGray]	1	4					1	1	1	2.1	2.1	2.1	45.118	0.0071378	1.6013	28799000	1	18.7975	22.6175	17.9489	22.2452	19.4678	22.4383
	1.27423	0.875813	P26038;V9GZ54	P26038	Moesin	MSN	Color [DarkGray]	1	4					19	19	10	30.3	30.3	19.2	67.819	0	33.658	584020000	41	26.1016	26.0348	26.9246	25.596	26.5153	25.2832
	0.416318	-0.213391	P26196;Q8IV96	P26196	Probable ATP-dependent RNA helicase DDX6	DDX6	Color [DarkGray]	1	4					10	10	10	34	34	34	54.416	0	30.142	133020000	18	24.1939	24.0823	23.6704	23.859	23.5152	24.0785
	0.47096	1.12126	P26232;P26232-2;P26232-5;P26232-3;C9IZ88;C9J144	P26232;P26232-2;P26232-5;P26232-3	Catenin alpha-2	CTNNA2	Color [DarkGray]	1	4					10	2	2	12.3	3	3	105.31	0	14.95	34308000	2	22.9122	22.5713	21.3827	21.5362	22.6249	19.4485
	0.0890272	0.0461629	P26358;P26358-2;K7EJL0;P26358-3	P26358;P26358-2	DNA (cytosine-5)-methyltransferase 1	DNMT1	Color [DarkGray]	1	4					3	3	3	2.3	2.3	2.3	183.16	0	3.4719	22088000	2	21.2511	21.2374	21.0781	21.3092	21.69	21.334
	1.55879	0.649082	P26368;P26368-2;K7ENG2	P26368;P26368-2;K7ENG2	Splicing factor U2AF 65 kDa subunit	U2AF2	Color [DarkGray]	1	4					11	11	11	33.9	33.9	33.9	53.5	0	67.81	726810000	53	26.7662	26.2109	26.3764	26.0174	26.9662	25.9333
	1.56117	0.559621	P26373;P26373-2;J3QSB4;H3BTH3;J3KS98;H3BUK8	P26373;P26373-2;J3QSB4	60S ribosomal protein L13	RPL13	Color [DarkGray]	1	4					15	15	15	50.7	50.7	50.7	24.261	0	61.55	9661100000	114	30.6107	29.7454	30.223	30.096	30.4075	29.7209
	0.893987	-0.540394	P26572;D6RF69;D6RA48;D6RBS3;D6RAK2;D6R9U2;D6RD15;D6RB69;D6RHZ8	P26572;D6RF69	Alpha-1,3-mannosyl-glycoprotein 2-beta-N-acetylglucosaminyltransferase	MGAT1	Color [DarkGray]	1	4					3	3	3	13.7	13.7	13.7	50.878	0	11.359	31564000	6	21.2353	22.5325	21.6777	21.9245	21.6468	21.724
	0.229262	-0.066913	P26640;A0A140T936;P26640-2;A0A140T954;A2ABF4;A0A0G2JJT9;H0Y426	P26640;A0A140T936	Valine--tRNA ligase	VARS	Color [DarkGray]	1	4					13	13	13	13.1	13.1	13.1	140.47	0	23.74	231020000	27	24.6282	24.9101	24.6215	24.5186	24.6443	24.666
	0.180317	-0.0921605	P26641;P26641-2	P26641;P26641-2	Elongation factor 1-gamma	EEF1G	Color [DarkGray]	1	4					16	16	16	36.4	36.4	36.4	50.118	0	74.738	1601100000	105	27.1143	27.5385	27.7768	27.5881	27.4281	27.4692
+	2.88032	-3.6909	Q7Z7N9	Q7Z7N9	Transmembrane protein 179B	TMEM179B	Color [DarkGray]	1	4					1	1	1	7.3	7.3	7.3	23.55	0	5.5972	55859000	1	19.8145	23.5553	20.3065	22.9687	18.883	23.5526
	0.424716	0.337886	P27144;D3DQ64	P27144;D3DQ64	Adenylate kinase 4, mitochondrial	AK4	Color [DarkGray]	1	4					6	6	6	43.9	43.9	43.9	25.268	0	14.047	158270000	18	24.4498	23.3728	24.2005	24.471	24.411	24.2038
	1.49333	-0.824087	P27348;E9PG15	P27348;E9PG15	14-3-3 protein theta	YWHAQ	Color [DarkGray]	1	4					13	9	9	45.7	34.7	34.7	27.764	0	66.743	779870000	35	25.4872	26.6439	25.9612	26.8958	26.3308	26.7117
+	2.6646	-3.67488	P36897;F8W1R9;B4DY26;P36897-3;P36897-2;F8VXZ5	P36897;F8W1R9;B4DY26;P36897-3;P36897-2;F8VXZ5	TGF-beta receptor type-1;Receptor protein serine/threonine kinase	TGFBR1	Color [DarkGray]	1	4					2	2	2	4.8	4.8	4.8	55.959	0	6.6943	28926000	3	18.8831	22.7546	19.4126	21.8888	17.8663	22.5433
+	3.19264	-3.66383	Q9UPY5	Q9UPY5	Cystine/glutamate transporter	SLC7A11	Color [DarkGray]	1	4					2	2	2	2.2	2.2	2.2	55.422	0	3.7761	34052000	3	18.9469	23.0726	18.5965	22.8081	19.5661	22.2203
	0.339216	0.307557	P27694	P27694	Replication protein A 70 kDa DNA-binding subunit;Replication protein A 70 kDa DNA-binding subunit, N-terminally processed	RPA1	Color [DarkGray]	1	4					3	3	3	7	7	7	68.137	0.0071608	1.6245	43917000	2	22.5286	22.5102	21.9207	22.1438	23.0944	21.9669
+	3.92843	-3.64966	P35052;H7C410;H7C024;H7BZL4;P35052-2;H7BZE9;C9J4Y6	P35052;H7C410;H7C024;H7BZL4;P35052-2	Glypican-1;Secreted glypican-1	GPC1	Color [DarkGray]	1	4					12	12	12	29.2	29.2	29.2	61.68	0	52.169	349980000	28	22.247	26.0166	22.1049	25.5034	22.4696	26.2505
	1.45767	-1.59833	P27797;K7EJB9	P27797;K7EJB9	Calreticulin	CALR	Color [DarkGray]	1	4					9	9	9	28.8	28.8	28.8	48.141	0	39.448	430300000	28	24.4944	26.6608	24.8358	25.3898	23.6841	25.7586
+	3.9634	-3.61435	Q8IWT6;Q6P9F7;Q537H9	Q8IWT6	Volume-regulated anion channel subunit LRRC8A	LRRC8A	Color [DarkGray]	1	4					19	19	17	29.4	29.4	26.7	94.198	0	116.97	936170000	52	23.8645	27.4386	23.4126	27.0059	23.9167	27.5923
	0.302781	-0.345209	P28066;P28066-2	P28066;P28066-2	Proteasome subunit alpha type-5	PSMA5	Color [DarkGray]	1	4					3	3	3	15.8	15.8	15.8	26.411	0	8.864	51016000	10	21.6695	22.2415	22.9274	22.5202	22.34	23.2108
	0.573522	0.309503	P28072	P28072	Proteasome subunit beta type-6	PSMB6	Color [DarkGray]	1	4					1	1	1	4.2	4.2	4.2	25.357	0.087511	0.51867	14815000	1	21.0567	20.1637	20.7375	20.7821	20.945	20.8649
	0.668172	0.642388	P28074;P28074-3	P28074;P28074-3	Proteasome subunit beta type-5	PSMB5	Color [DarkGray]	1	4					2	2	2	9.9	9.9	9.9	28.48	0	6.4332	18389000	2	20.9409	20.7607	22.28	20.8037	21.008	20.7374
	2.65532	0.856477	P28288;P28288-2;P28288-3	P28288;P28288-2	ATP-binding cassette sub-family D member 3	ABCD3	Color [DarkGray]	1	4					4	4	4	6.7	6.7	6.7	75.475	0	11.482	112410000	13	24.2705	23.3195	24.185	23.3419	23.9198	23.1445
	0.784241	0.105963	P28331;P28331-4;P28331-2;P28331-5;B4DJ81;P28331-3;C9JPQ5;F8WDL5	P28331;P28331-4;P28331-2;P28331-5;B4DJ81;P28331-3	NADH-ubiquinone oxidoreductase 75 kDa subunit, mitochondrial	NDUFS1	Color [DarkGray]	1	4					16	16	16	31.1	31.1	31.1	79.467	0	41.186	454020000	29	25.7195	25.5823	25.7722	25.7327	25.8575	25.7163
	1.39475	-0.610516	P28482;P28482-2	P28482;P28482-2	Mitogen-activated protein kinase 1	MAPK1	Color [DarkGray]	1	4					6	6	6	18.6	18.6	18.6	41.389	0	18.173	189460000	18	23.8463	24.6534	23.8006	24.3235	24.2782	24.7798
+	1.84159	-3.60745	P28908;P28908-3;P28908-2	P28908;P28908-3	Tumor necrosis factor receptor superfamily member 8	TNFRSF8	Color [DarkGray]	1	4					6	6	6	13.4	13.4	13.4	63.747	0	17.396	84972000	12	21.0668	24.9657	19.0255	23.1144	20.1393	22.9741
	0.517731	0.766544	P28838;P28838-2;H0Y9Q1	P28838;P28838-2;H0Y9Q1	Cytosol aminopeptidase	LAP3	Color [DarkGray]	1	4					3	3	3	6.9	6.9	6.9	56.166	0	9.0224	30322000	7	21.6284	20.6782	21.6321	21.8001	23.2477	21.7304
+	2.12757	-3.60705	P35442;Q5RI53	P35442	Thrombospondin-2	THBS2	Color [DarkGray]	1	4					20	17	17	21.9	19.5	19.5	129.99	0	109.28	401200000	35	21.9486	26.8365	21.7522	25.265	23.5169	25.9373
	1.42764	-0.962269	P29034;R4GN49	P29034;R4GN49	Protein S100-A2	S100A2	Color [DarkGray]	1	4					8	8	6	46.9	46.9	36.7	11.117	0	69.118	3346500000	65	27.9176	28.8609	28.2598	28.464	27.5024	29.2417
	0.822029	-0.630688	P29144;Q5VZU9	P29144;Q5VZU9	Tripeptidyl-peptidase 2	TPP2	Color [DarkGray]	1	4					2	2	2	3	3	3	138.35	0	3.5519	13642000	2	20.351	21.0922	20.2197	20.2248	20.2605	21.4062
+	4.66839	-3.59266	Q08357	Q08357	Sodium-dependent phosphate transporter 2	SLC20A2	Color [DarkGray]	1	4					11	10	10	22.4	21.2	21.2	70.392	0	67.686	766680000	37	23.2845	27.3118	23.5747	26.9862	23.6749	27.014
	1.09529	0.342675	P29401;P29401-2;A0A0B4J1R6;E9PFF2;F8W888;F8WAX4	P29401;P29401-2;A0A0B4J1R6	Transketolase	TKT	Color [DarkGray]	1	4					32	32	32	61.8	61.8	61.8	67.877	0	172.28	3536000000	157	28.9033	28.3531	28.6217	28.5743	29.0403	28.6099
	0.161563	0.132288	P30041	P30041	Peroxiredoxin-6	PRDX6	Color [DarkGray]	1	4					13	13	13	67.4	67.4	67.4	25.035	0	77.423	836540000	54	26.6428	25.9221	26.3315	26.5885	26.7858	26.8527
	0.305959	0.51575	P30044;P30044-2;P30044-3;P30044-4	P30044;P30044-2;P30044-3	Peroxiredoxin-5, mitochondrial	PRDX5	Color [DarkGray]	1	4					4	4	4	23.8	23.8	23.8	22.086	0	10.069	83775000	5	22.2883	22.2853	23.6494	23.6206	24.1615	22.646
	0.480387	0.413449	P30048;P30048-2	P30048;P30048-2	Thioredoxin-dependent peroxide reductase, mitochondrial	PRDX3	Color [DarkGray]	1	4					3	3	3	14.5	14.5	14.5	27.692	0	4.6565	36934000	5	22.9099	21.5412	22.1101	22.1821	21.8245	21.8808
	2.02695	0.597538	P30050;P30050-2	P30050;P30050-2	60S ribosomal protein L12	RPL12	Color [DarkGray]	1	4					10	10	10	69.1	69.1	69.1	17.818	0	167.17	2043600000	75	28.3429	27.6893	28.1335	27.7432	28.1448	27.3961
	0.93047	0.740625	P30084	P30084	Enoyl-CoA hydratase, mitochondrial	ECHS1	Color [DarkGray]	1	4					2	2	2	10.3	10.3	10.3	31.387	0	8.5361	21453000	2	21.0566	20.8722	21.6209	20.8919	22.332	21.0237
	1.52312	-1.4505	P30101	P30101	Protein disulfide-isomerase A3	PDIA3	Color [DarkGray]	1	4					22	22	18	50.5	50.5	40.8	56.782	0	96.793	1095000000	77	25.646	27.5673	26.5694	26.8243	25.345	27.5203
	1.34721	-0.185534	P30153;C9J9C1;B3KQV6;E9PH38;P30154;P30154-2;P30154-4;E9PPI5;E9PNM7;E9PHZ6;P30154-5;P30154-3	P30153;C9J9C1;B3KQV6	Serine/threonine-protein phosphatase 2A 65 kDa regulatory subunit A alpha isoform	PPP2R1A	Color [DarkGray]	1	4					18	18	18	36.3	36.3	36.3	65.308	0	63.677	928720000	64	26.6598	26.7783	26.5902	26.6873	26.5202	26.8612
+	2.47143	-3.58985	Q9GZX9;J3QS03;Q9GZX9-2	Q9GZX9	Twisted gastrulation protein homolog 1	TWSG1	Color [DarkGray]	1	4					3	3	3	17.5	17.5	17.5	25.017	0	9.4971	61397000	7	20.0775	24.2414	19.0665	22.8133	20.3312	23.19
+	1.0692	-3.5863	Q12841;C9J5G4;Q12841-2;H7C4W4	Q12841;C9J5G4;Q12841-2	Follistatin-related protein 1	FSTL1	Color [DarkGray]	1	4					6	6	6	24	24	24	34.985	0	16.382	123700000	12	19.1267	24.6014	19.0955	23.8415	23.7932	24.3314
+	3.25751	-3.58292	O43909;E7ET85;H0YBJ7	O43909;E7ET85	Exostosin-like 3	EXTL3	Color [DarkGray]	1	4					4	4	4	4.6	4.6	4.6	104.75	0	9.9707	41520000	6	19.7149	23.526	19.2466	22.5571	19.0769	22.704
	1.3039	-0.828472	P30519;I3L159;I3L1F5;A0A087WT44;P30519-2;I3L276;I3L4P8;I3L463;I3L1Y2	P30519;I3L159;I3L1F5;A0A087WT44;P30519-2	Heme oxygenase 2	HMOX2	Color [DarkGray]	1	4					8	8	8	35.8	35.8	35.8	36.032	0	79.719	334010000	33	24.3547	25.4081	24.449	25.0991	25.0355	25.8174
+	4.00597	-3.58091	Q01650;A0A0C4DGL4;Q9UM01;H0YJ95;G3V4Z6	Q01650	Large neutral amino acids transporter small subunit 1	SLC7A5	Color [DarkGray]	1	4					8	8	7	13	13	11.6	55.01	0	54.12	6315300000	53	26.4399	30.3637	26.4328	29.6513	26.6376	30.2381
+	3.9556	-3.57453	Q8WWA1;Q8WWA1-2	Q8WWA1;Q8WWA1-2	Transmembrane protein 40	TMEM40	Color [DarkGray]	1	4					1	1	1	4.7	4.7	4.7	25.495	0	4.0303	27856000	2	18.5874	22.6152	19.0978	22.5751	18.825	22.0434
+	2.6526	-3.56709	Q9UHC9;A0A0C4DGG6;A0A0C4DFX6;Q9UHC9-3;Q9UHC9-4;Q9UHC9-2	Q9UHC9;A0A0C4DGG6;A0A0C4DFX6;Q9UHC9-3;Q9UHC9-4;Q9UHC9-2	Niemann-Pick C1-like protein 1	NPC1L1	Color [DarkGray]	1	4					1	1	1	0.6	0.6	0.6	148.73	0.00078125	2.527	23106000	3	17.6646	22.6208	19.0523	21.9357	18.8947	21.7564
	0.272159	-0.501773	P30989	P30989	Neurotensin receptor type 1	NTSR1	Color [DarkGray]	1	4					1	1	1	4.1	4.1	4.1	46.258	0.0037258	2.0253	10017000	1	19.5911	20.2241	21.2909	20.1043	19.2075	21.2664
	0.411665	1.21493	P31151;Q86SG5	P31151;Q86SG5	Protein S100-A7;Protein S100-A7A	S100A7;S100A7A	Color [DarkGray]	1	4					2	2	2	23.8	23.8	23.8	11.471	0	4.5518	25059000	2	20.6777	20.4481	24.0178	20.1167	19.9647	20.4506
+	5.89148	-3.56578	P08195-2;F5H0E2;F5H867;F5GZR9	P08195-2	4F2 cell-surface antigen heavy chain	SLC3A2	Color [DarkGray]	1	4					40	40	3	61.2	61.2	7.2	57.944	0	323.31	32508000000	349	29.0565	32.4958	28.8822	32.4221	28.8516	32.5699
+	2.06219	-3.55823	P19474;P19474-2;H0YDP8	P19474;P19474-2	E3 ubiquitin-protein ligase TRIM21	TRIM21	Color [DarkGray]	1	4					4	4	4	12.8	12.8	12.8	54.169	0	21.279	40801000	5	19.5516	23.0972	20.2983	23.04	17.9324	22.3198
	0.203049	0.0641429	P31689;P31689-2	P31689;P31689-2	DnaJ homolog subfamily A member 1	DNAJA1	Color [DarkGray]	1	4					14	14	14	47.1	47.1	47.1	44.868	0	66.212	929790000	83	26.6865	26.8217	26.7674	26.4891	26.8669	26.8175
	0.456964	-1.38004	P31930	P31930	Cytochrome b-c1 complex subunit 1, mitochondrial	UQCRC1	Color [DarkGray]	1	4					2	2	2	6	6	6	52.645	0	6.3268	37511000	5	18.2952	22.6399	21.9788	21.6395	22.2117	22.3464
	0.0198417	0.0304139	P31939;P31939-2;H7C1S2;C9JLK0;F8WEF0	P31939;P31939-2;H7C1S2	Bifunctional purine biosynthesis protein PURH;Phosphoribosylaminoimidazolecarboxamide formyltransferase;IMP cyclohydrolase	ATIC	Color [DarkGray]	1	4					10	10	10	21.6	21.6	21.6	64.615	0	29.172	282850000	23	23.8515	24.7778	25.2661	24.9324	25.4644	24.7806
	0.358236	-0.224655	P31942;P31942-2;P31942-3;P31942-4;P31942-6;P31942-5	P31942;P31942-2;P31942-3	Heterogeneous nuclear ribonucleoprotein H3	HNRNPH3	Color [DarkGray]	1	4					9	7	7	35.3	32.4	32.4	36.926	0	77.235	247120000	24	25.2055	24.9727	24.4147	25.2432	24.738	24.8163
	1.00622	-1.18981	P31946;P31946-2;Q4VY20;Q4VY19;A0A0J9YWE8;A0A0J9YWZ2	P31946;P31946-2	14-3-3 protein beta/alpha;14-3-3 protein beta/alpha, N-terminally processed	YWHAB	Color [DarkGray]	1	4					11	6	6	48	30.5	30.5	28.082	0	65.476	604950000	24	24.3338	26.8928	25.933	25.8375	25.2633	26.3692
+	1.29083	-3.55251	P48960;P48960-2;P48960-3;Q9UHX3;K7EPE8;M0QY55;B4DWB8;M0R0K5;Q9UHX3-4;Q9UHX3-6;Q9UHX3-3;Q9UHX3-2	P48960;P48960-2;P48960-3	CD97 antigen;CD97 antigen subunit alpha;CD97 antigen subunit beta	CD97	Color [DarkGray]	1	4					7	7	7	13.2	13.2	13.2	91.868	0	28.71	124200000	14	22.462	23.4934	21.0664	25.011	18.338	24.0195
+	3.5339	-3.54658	Q9Y4L1;A0A087X054;E9PJ21;A0A087WWI4;K7EQK2;Q9Y4L1-2;J3KTF1;J3QL06;Q9BST8;J3QQH7;J3QLE9;A0A087WW13;A0A087X214;Q9BXT5	Q9Y4L1;A0A087X054;E9PJ21;A0A087WWI4;K7EQK2;Q9Y4L1-2	Hypoxia up-regulated protein 1	HYOU1	Color [DarkGray]	1	4					62	62	62	63.1	63.1	63.1	111.33	0	323.31	17139000000	344	27.9662	31.9829	27.7953	30.9852	28.0802	31.5134
	1.9752	-0.665298	P31949	P31949	Protein S100-A11;Protein S100-A11, N-terminally processed	S100A11	Color [DarkGray]	1	4					6	6	6	80	80	80	11.74	0	44.836	1341000000	28	26.5367	27.4321	26.8388	27.3654	26.9941	27.568
+	1.79501	-3.54269	O15321;E9PJC4;E9PQY7;E9PS99;E9PL78;E9PJM1;E9PMQ9;E9PSI1;O15321-2;E9PNW2;G3V1B9	O15321;E9PJC4;E9PQY7;E9PS99;E9PL78;E9PJM1;E9PMQ9;E9PSI1;O15321-2	Transmembrane 9 superfamily member 1	TM9SF1	Color [DarkGray]	1	4					3	3	3	9.7	9.7	9.7	68.86	0	10.532	111190000	8	22.0343	25.0719	20.4298	23.7717	19.4231	23.6716
+	2.32656	-3.53994	Q8NEZ4;H0YMU7;Q8NEZ4-3	Q8NEZ4;H0YMU7;Q8NEZ4-3	Histone-lysine N-methyltransferase 2C	KMT2C	Color [DarkGray]	1	4					1	1	1	0.1	0.1	0.1	541.36	0.034244	0.94924	64966000	1	20.8585	24.1465	19.572	22.9046	19.2191	23.2184
+	2.2498	-3.52347	Q9C0B5;Q9C0B5-2;H0YEF4	Q9C0B5;Q9C0B5-2;H0YEF4	Palmitoyltransferase ZDHHC5;Palmitoyltransferase	ZDHHC5	Color [DarkGray]	1	4					7	7	7	12.3	12.3	12.3	77.544	0	32.605	147400000	14	21.7469	24.8985	21.818	24.3791	19.8879	24.7457
	0.705533	0.274297	P32969;H0Y9V9;D6RAN4;E7ESE0;H0Y9R4	P32969;H0Y9V9;D6RAN4;E7ESE0	60S ribosomal protein L9	RPL9	Color [DarkGray]	1	4					12	12	12	66.1	66.1	66.1	21.863	0	81.885	2106200000	58	28.1516	27.9137	28.1569	27.9447	27.8596	27.4868
	0.231012	-0.111771	P33176;Q12840;O60282;A0A0G2JMZ6;J3KNA1;O60282-2	P33176	Kinesin-1 heavy chain	KIF5B	Color [DarkGray]	1	4					24	24	24	31.8	31.8	31.8	109.68	0	118.73	655370000	76	26.444	26.0739	25.8655	26.3622	26.0742	26.283
+	2.53353	-3.52008	Q8IVL5;Q8IVL5-2;C9JSL4;C9J313	Q8IVL5;Q8IVL5-2	Prolyl 3-hydroxylase 2	LEPREL1	Color [DarkGray]	1	4					12	12	12	20.9	20.9	20.9	80.984	0	54.741	204230000	24	21.7654	25.1947	21.1474	23.9655	21.3772	25.69
	0.604171	-0.302296	P33991;E5RG31;Q9UJA3;E5RFR3;E5RFJ8;Q9UJA3-2;Q9UJA3-3;Q9UJA3-4	P33991	DNA replication licensing factor MCM4	MCM4	Color [DarkGray]	1	4					12	12	12	16.7	16.7	16.7	96.557	0	24.583	317390000	21	25.3006	25.2872	24.6616	25.0551	24.9691	25.4959
	0.451473	0.221504	P33992;B1AHB1;B1AHB2;B1AHA9	P33992;B1AHB1	DNA replication licensing factor MCM5;DNA helicase	MCM5	Color [DarkGray]	1	4					13	13	13	21.7	21.7	21.7	82.285	0	28.031	293290000	37	25.5103	25.0217	24.8095	25.0236	25.2595	24.8695
	1.60655	0.553406	P33993;P33993-3;P33993-2;C9J8M6	P33993;P33993-3	DNA replication licensing factor MCM7	MCM7	Color [DarkGray]	1	4					24	24	24	40.6	40.6	40.6	81.307	0	101.87	1025500000	88	27.411	26.7127	26.9017	26.5653	27.2715	26.6461
+	1.59095	-3.51494	P25391	P25391	Laminin subunit alpha-1	LAMA1	Color [DarkGray]	1	4					28	28	28	12.2	12.2	12.2	337.08	0	76.493	326850000	41	21.5841	27.0954	21.6339	23.7199	21.6223	24.5698
	1.75879	1.07915	P34932;A0A087WTS8;A0A087WYC1;P34932-2	P34932;A0A087WTS8;A0A087WYC1	Heat shock 70 kDa protein 4	HSPA4	Color [DarkGray]	1	4					9	7	7	14.2	11.5	11.5	94.33	0	18.501	134370000	13	24.521	22.7943	24.265	23.7018	24.2872	23.3396
+	2.01928	-3.50312	Q12805;Q12805-2;Q12805-4;Q12805-3;A0A0U1RQV3;Q12805-5;Q580Q6;C9JUM4;C9JQX7;C9J4J8;C9JPZ9	Q12805;Q12805-2;Q12805-4;Q12805-3;A0A0U1RQV3;Q12805-5	EGF-containing fibulin-like extracellular matrix protein 1	EFEMP1	Color [DarkGray]	1	4					5	5	5	13.6	13.6	13.6	54.64	0	19.655	94868000	9	19.5648	25.0113	20.6764	23.6079	20.6211	22.7525
+	3.05065	-3.4881	O14773;A0A0C4DGZ9;O14773-2;E7EV34	O14773;A0A0C4DGZ9;O14773-2	Tripeptidyl-peptidase 1	TPP1	Color [DarkGray]	1	4					9	9	9	28.4	28.4	28.4	61.247	0	45.886	857070000	29	23.4692	27.2756	23.4751	26.5371	24.0868	27.6828
+	3.8424	-3.47453	P26006;P26006-1;D6R9X8;K7EMU3;H0YA32;H0YA49	P26006;P26006-1	Integrin alpha-3;Integrin alpha-3 heavy chain;Integrin alpha-3 light chain	ITGA3	Color [DarkGray]	1	4					32	32	32	31.7	31.7	31.7	116.61	0	301.53	8409300000	156	27.2954	30.9033	26.9016	30.2242	26.8869	30.3801
	0.384657	0.208484	P35232;C9JW96;C9JZ20;E7ESE2;E9PCW0;P35232-2;D6RBK0	P35232;C9JW96;C9JZ20;E7ESE2;E9PCW0	Prohibitin	PHB	Color [DarkGray]	1	4					17	17	17	77.2	77.2	77.2	29.804	0	81.212	1819600000	78	27.9923	27.9278	27.9599	27.3968	27.4972	27.4993
	0.442812	-0.643731	P35241;P35241-5;P35241-4;P35241-2	P35241;P35241-5;P35241-4	Radixin	RDX	Color [DarkGray]	1	4					11	1	1	14.2	2.1	2.1	68.563	0.018232	1.2391	5872900	1	19.1295	20.7136	18.64	19.0081	18.8134	18.7925
	0.365311	0.0796007	P35249;C9JZI1;P35249-2;C9J8M3;C9JTT7;H7C1P0;C9JW34;C9JGY5;F8WE44;C9JXZ7	P35249;C9JZI1;P35249-2;C9J8M3	Replication factor C subunit 4	RFC4	Color [DarkGray]	1	4					7	7	7	24.5	24.5	24.5	39.681	0	21.713	128140000	18	23.8759	23.6488	23.8287	23.9189	23.9629	23.861
	1.58933	0.29177	P35250;P35250-2;H7C5P1;H7C5Q7;F8WC37;H7C5A0;H7C5G4;H7C5P4;A0A087WVY3;H7C5S7	P35250;P35250-2	Replication factor C subunit 2	RFC2	Color [DarkGray]	1	4					7	7	7	22.3	22.3	22.3	39.157	0	9.7694	148610000	17	24.2733	23.9923	24.25	23.8547	24.3329	24.1337
+	3.96413	-3.46304	P13987;E9PNW4;E9PR17;H0YET2	P13987;E9PNW4;E9PR17;H0YET2	CD59 glycoprotein	CD59	Color [DarkGray]	1	4					7	7	7	28.1	28.1	28.1	14.177	0	40.118	5700400000	57	26.2202	30.2583	26.6246	29.6191	26.6118	29.9683
	0.0952156	0.142058	P35268;K7ELC4;K7EMH1;K7ERI7;K7EP65;K7EKS7;Q6P5R6;K7EJT5;C9JYQ9;H0Y8C2	P35268;K7ELC4;K7EMH1;K7ERI7;K7EP65;K7EKS7	60S ribosomal protein L22	RPL22	Color [DarkGray]	1	4					6	6	6	46.9	46.9	46.9	14.787	0	56.298	1160600000	29	25.9373	26.9017	27.6021	26.7824	27.4546	26.8837
+	3.88084	-3.461	P98172	P98172	Ephrin-B1	EFNB1	Color [DarkGray]	1	4					11	11	11	49.1	49.1	49.1	38.006	0	123.28	2566500000	58	25.7911	28.9729	25.0906	28.6206	25.2516	28.9228
+	1.26623	-3.45494	Q9H6Y7;I3L0L6;I3L462;I3L2Y3;I3L1K4;K7EN24;I3L0V7;I3L2D4	Q9H6Y7;I3L0L6	E3 ubiquitin-protein ligase RNF167	RNF167	Color [DarkGray]	1	4					6	6	6	23.1	23.1	23.1	38.298	0	8.8562	166800000	9	22.7509	25.5392	18.8841	24.1004	22.2027	24.5629
	0.0599278	-0.0528425	P35568	P35568	Insulin receptor substrate 1	IRS1	Color [DarkGray]	1	4					4	4	4	4.6	4.6	4.6	131.59	0	3.376	39161000	6	22.6024	21.9363	21.6274	22.2151	22.1012	22.3382
	0.00690344	-0.00739479	P35579;P35579-2;Q5BKV1;P35749;B1AH99;B1PS43;P35749-4;P35749-3;P35749-2;Q7Z406;Q7Z406-6;Q7Z406-2;M0QY43;Q7Z406-5;Q7Z406-4;P12883;P12882;P13533;Q9UKX2;Q9Y623;P13535;P11055;Q9UKX3;A7E2Y1;A0A0C4DFM8;A1L2Z2;A0A087X0T3	P35579;P35579-2	Myosin-9	MYH9	Color [DarkGray]	1	4					85	85	76	48.2	48.2	44.6	226.53	0	323.31	4266200000	343	28.598	29.4563	29.3191	28.7199	28.7888	28.552
	0.752621	0.348742	P35580;P35580-2;P35580-5;P35580-3;P35580-4	P35580;P35580-2;P35580-5;P35580-3;P35580-4	Myosin-10	MYH10	Color [DarkGray]	1	4					14	5	5	7.5	3.3	3.3	229	0	16.266	71939000	6	22.909	22.9379	23.5412	22.9972	23.1772	22.6462
	0.684257	0.162048	P35606;P35606-2;D6RBT6;D6R997;D6RBZ7;D6RCL6;D6RBG7;H0YAC7;H0Y938	P35606;P35606-2	Coatomer subunit beta	COPB2	Color [DarkGray]	1	4					28	28	28	45	45	45	102.49	0	104.83	1148900000	92	27.2167	26.8044	26.9851	26.871	27.0353	27.0755
	0.333405	0.17125	P35610;B1APM4;P35610-3;P35610-2	P35610;B1APM4;P35610-3;P35610-2	Sterol O-acyltransferase 1	SOAT1	Color [DarkGray]	1	4					3	3	3	7.8	7.8	7.8	64.734	0	7.6078	77330000	12	23.5854	23.0875	23.0935	23.1016	22.9146	22.8908
+	2.7536	-3.44469	Q4G0I0	Q4G0I0	Protein CCSMST1	CCSMST1	Color [DarkGray]	1	4					1	1	1	5.3	5.3	5.3	15.004	0.067358	0.61815	27257000	1	19.0162	21.7483	19.3479	22.3213	18.1606	22.7892
+	3.01311	-3.43565	Q15768	Q15768	Ephrin-B3	EFNB3	Color [DarkGray]	1	4					1	1	1	2.1	2.1	2.1	35.834	0.028022	1.0701	30314000	1	19.858	22.5073	18.6832	22.4337	18.6708	22.578
+	2.55299	-3.42912	Q9BXS4;Q5T6Z8;Q5T706;Q5T703;Q5T704	Q9BXS4;Q5T6Z8	Transmembrane protein 59	TMEM59	Color [DarkGray]	1	4					5	5	5	25.4	25.4	25.4	36.223	0	16.228	98558000	13	20.4439	24.4212	21.6439	23.7094	20.0759	24.3205
	2.18988	0.288385	P35998;P35998-2;C9JLS9	P35998;P35998-2	26S protease regulatory subunit 7	PSMC2	Color [DarkGray]	1	4					15	15	15	39.5	39.5	39.5	48.633	0	70.04	615000000	58	26.2558	25.9755	26.1697	26.0092	26.3269	25.9024
	2.82969	0.745925	P36404;V9GYD0;P36404-2	P36404;V9GYD0;P36404-2	ADP-ribosylation factor-like protein 2	ARL2;ARL2-SNX15	Color [DarkGray]	1	4					6	6	6	40.2	40.2	40.2	20.878	0	16.257	112790000	14	24.1949	23.2495	24.15	23.4877	23.9765	23.3464
	0.413454	-0.916648	P36406;P36406-3;P36406-2	P36406;P36406-3;P36406-2	E3 ubiquitin-protein ligase TRIM23	TRIM23	Color [DarkGray]	1	4					1	1	1	1.7	1.7	1.7	64.066	0.00079302	2.7006	14420000	4	18.1698	20.0263	20.5529	21.0544	20.9033	21.2952
	0.576459	-0.232151	P36507;G5E9C7;M0R1B6	P36507;G5E9C7	Dual specificity mitogen-activated protein kinase kinase 2	MAP2K2	Color [DarkGray]	1	4					6	6	3	16.2	16.2	8	44.424	0	14.427	171470000	16	24.0247	24.0508	24.3063	24.5233	24.0605	24.5139
	1.52234	0.515531	P36542;P36542-2	P36542;P36542-2	ATP synthase subunit gamma, mitochondrial	ATP5C1	Color [DarkGray]	1	4					10	10	10	33.2	33.2	33.2	32.996	0	29.134	1336900000	54	27.5749	26.938	27.2819	27.058	27.7931	27.1073
	1.346	-1.06759	P36543;P36543-3;Q96A05;P36543-2;C9J8H1	P36543;P36543-3;Q96A05;P36543-2;C9J8H1	V-type proton ATPase subunit E 1;V-type proton ATPase subunit E 2	ATP6V1E1;ATP6V1E2	Color [DarkGray]	1	4					4	4	4	23.9	23.9	23.9	26.145	0	8.4478	53383000	10	21.2165	23.2905	21.8594	22.4886	22.1673	22.6668
	2.56088	0.621748	P36578;H3BM89;H3BTP7;H3BU31	P36578;H3BM89;H3BTP7	60S ribosomal protein L4	RPL4	Color [DarkGray]	1	4					26	26	26	51.8	51.8	51.8	47.697	0	159.13	6102600000	171	29.6427	29.0434	29.7109	29.2082	29.9128	29.1495
	1.76515	1.29755	P36871;P36871-2;P36871-3	P36871;P36871-2;P36871-3	Phosphoglucomutase-1	PGM1	Color [DarkGray]	1	4					8	8	8	19	19	19	61.448	0	44.124	249710000	21	24.9952	23.7384	25.6191	24.3667	25.8116	24.4281
+	2.62594	-3.42724	P36941;F5H2E7;P36941-2;F5H627;F5H6F8	P36941;F5H2E7;P36941-2;F5H627;F5H6F8	Tumor necrosis factor receptor superfamily member 3	LTBR	Color [DarkGray]	1	4					2	2	2	8.7	8.7	8.7	46.709	0	18.645	27996000	5	19.7378	22.8061	18.7079	22.4749	18.381	21.8275
	1.3909	1.44706	P36952;P36952-2;C9JLM5	P36952;P36952-2	Serpin B5	SERPINB5	Color [DarkGray]	1	4					12	12	12	45.3	45.3	45.3	42.1	0	86.422	623180000	33	26.5697	24.85	27.4658	25.9567	26.2807	25.1683
	1.60234	0.68657	P36957;P36957-2;Q86SW4;H0YJF9;G3V5M3;G3V3F0	P36957;P36957-2;Q86SW4	Dihydrolipoyllysine-residue succinyltransferase component of 2-oxoglutarate dehydrogenase complex, mitochondrial	DLST	Color [DarkGray]	1	4					10	10	10	21.9	21.9	21.9	48.755	0	71.636	476330000	36	26.4844	25.4475	25.8398	25.3539	26.0067	25.4698
	0.144323	-0.0896098	P37108;H0YLA2	P37108;H0YLA2	Signal recognition particle 14 kDa protein	SRP14	Color [DarkGray]	1	4					5	5	5	41.2	41.2	41.2	14.57	0	21.987	283400000	21	25.152	25.3888	24.672	25.0294	25.1375	24.8121
+	1.66087	-3.41599	P78536;P78536-2;A6H8L4;E7EUI5	P78536;P78536-2	Disintegrin and metalloproteinase domain-containing protein 17	ADAM17	Color [DarkGray]	1	4					13	13	13	19.8	19.8	19.8	93.02	0	38.331	183540000	25	22.2884	25.1776	20.9266	23.1438	20.4783	25.6199
	1.39325	-1.29614	P37802;X6RJP6;P37802-2;Q9UI15;C9J5W6	P37802;X6RJP6;P37802-2	Transgelin-2	TAGLN2	Color [DarkGray]	1	4					17	17	17	73.9	73.9	73.9	22.391	0	75.378	795820000	41	25.056	27.3271	25.9904	26.1651	25.3792	26.8219
	0.110401	0.0893809	P38117;P38117-2;M0QY67	P38117;P38117-2	Electron transfer flavoprotein subunit beta	ETFB	Color [DarkGray]	1	4					9	9	9	33.7	33.7	33.7	27.843	0	39.353	275840000	22	25.002	24.3813	25.2034	25.0346	24.6795	25.2009
	0.726611	0.447556	P38159;P38159-2;H3BT71;H0Y6E7;Q96E39;H3BUY5;H3BR27;P38159-3;O75526;H3BNC1;Q8N7X1	P38159;P38159-2;H3BT71;H0Y6E7;Q96E39;H3BUY5	RNA-binding motif protein, X chromosome;RNA-binding motif protein, X chromosome, N-terminally processed;RNA binding motif protein, X-linked-like-1	RBMX;RBMXL1	Color [DarkGray]	1	4					15	15	15	39.6	39.6	39.6	42.331	0	40.888	866100000	58	27.3983	26.5157	26.5901	26.6127	26.691	26.2082
	1.76102	-0.605828	P38606;P38606-2;C9JVW8;C9JA17	P38606;P38606-2	V-type proton ATPase catalytic subunit A	ATP6V1A	Color [DarkGray]	1	4					19	19	19	32.9	32.9	32.9	68.303	0	74.163	527020000	52	25.1896	26.0109	25.6907	26.1524	25.5511	26.0855
	0.316319	0.104511	P38646;D6RJI2;D6RA73;H0Y8S0;H0YBG6	P38646	Stress-70 protein, mitochondrial	HSPA9	Color [DarkGray]	1	4					45	45	44	59.4	59.4	59.4	73.68	0	241.84	5083700000	230	29.3114	29.1921	28.9942	29.1587	29.4316	29.0728
	1.4923	0.637876	P38919;I3L3H2;J3QQP0;E9PBH4;F8WE11;C9JUF0	P38919	Eukaryotic initiation factor 4A-III;Eukaryotic initiation factor 4A-III, N-terminally processed	EIF4A3	Color [DarkGray]	1	4					14	9	9	29.7	23.6	23.6	46.871	0	29.021	231250000	24	25.2004	24.0636	25.059	24.5392	24.8929	24.6358
	0.771305	-0.288687	P39019;A0A075B6E2;M0R2L9;M0QXK4;M0QYF7;M0R140	P39019;A0A075B6E2	40S ribosomal protein S19	RPS19	Color [DarkGray]	1	4					12	12	12	62.8	62.8	62.8	16.06	0	36.387	2306900000	66	28.0881	28.3704	27.8661	28.2213	27.6983	27.9269
	0.758852	0.337347	P39023;G5E9G0;H7C422;B5MCW2;H7C3M2;F8WCR1;Q92901	P39023;G5E9G0;H7C422;B5MCW2;H7C3M2	60S ribosomal protein L3	RPL3	Color [DarkGray]	1	4					21	21	21	47.4	47.4	47.4	46.108	0	85.079	3444300000	134	28.9965	28.5244	28.3985	28.4057	29.0094	28.4623
	0.697383	0.355594	P39748;P39748-2;I3L3E9;F5H1Y3	P39748;P39748-2;I3L3E9	Flap endonuclease 1	FEN1	Color [DarkGray]	1	4					8	8	8	27.4	27.4	27.4	42.592	0	38.068	521180000	39	25.9128	25.3522	26.0186	25.6743	26.2432	26.0814
	0.118064	-0.105959	P40121;E7ENU9;P40121-2;B8ZZL6;H7C0X8	P40121;E7ENU9;P40121-2;B8ZZL6	Macrophage-capping protein	CAPG	Color [DarkGray]	1	4					4	4	4	19.3	19.3	19.3	38.498	0	8.1768	53875000	7	22.4065	22.9713	23.0563	22.437	22.1132	22.4856
+	2.52384	-3.40804	O43292;E9PLG8;E9PLV6;E9PPZ9;O43292-2;E9PM11	O43292;E9PLG8;E9PLV6;E9PPZ9;O43292-2	Glycosylphosphatidylinositol anchor attachment 1 protein	GPAA1	Color [DarkGray]	1	4					3	3	3	5.6	5.6	5.6	67.622	0	13.141	67908000	4	19.8141	24.2872	19.9474	22.5586	20.387	23.5268
	0.0977108	0.300457	P40222	P40222	Alpha-taxilin	TXLNA	Color [DarkGray]	1	4					2	2	2	3.7	3.7	3.7	61.89	0	5.0268	21124000	2	20.9735	18.3631	20.9387	21.5656	20.6526	21.7347
	0.854967	-0.317981	P40227;P40227-2;J3KRI6	P40227;P40227-2	T-complex protein 1 subunit zeta	CCT6A	Color [DarkGray]	1	4					25	25	20	49	49	39.9	58.024	0	137.52	3092400000	124	28.4278	28.5157	27.9738	28.3231	28.1966	28.7134
	1.39641	0.437033	P40429;M0QYS1;Q8J015;Q6NVV1;M0QZU1;A0A096LPE0	P40429;M0QYS1;Q8J015	60S ribosomal protein L13a	RPL13A;RPL13a	Color [DarkGray]	1	4					11	11	11	41.4	41.4	41.4	23.577	0	26.719	1066700000	68	27.4506	26.8499	26.993	26.6865	27.1154	26.7116
	0.152201	0.154383	P40616;P40616-2;B4DZG7;F8VYN9;F8VP99;F8W1Z8;F8VP63	P40616;P40616-2;B4DZG7;F8VYN9	ADP-ribosylation factor-like protein 1	ARL1	Color [DarkGray]	1	4					6	6	6	49.2	49.2	49.2	20.417	0	30.793	216240000	21	23.9882	24.2185	24.9437	24.8107	25.0509	24.4906
	1.29441	1.35449	P40926;P40926-2;G3XAL0	P40926;P40926-2;G3XAL0	Malate dehydrogenase, mitochondrial;Malate dehydrogenase	MDH2	Color [DarkGray]	1	4					13	13	13	49.4	49.4	49.4	35.503	0	60.277	1762800000	53	27.9072	26.3484	28.4331	27.8145	28.6871	26.8011
	0.71071	0.646434	P40937;P40937-2;F5H304;E9PEP3;C9JH72;F5H5S0;F5H0U6	P40937;P40937-2	Replication factor C subunit 5	RFC5	Color [DarkGray]	1	4					5	5	5	24.1	24.1	24.1	38.496	0	8.8605	61983000	6	23.4274	22.2087	22.238	22.252	23.3898	22.6552
	1.63109	0.778392	P40938;P40938-2;A0A087X270	P40938;P40938-2	Replication factor C subunit 3	RFC3	Color [DarkGray]	1	4					6	6	6	20.2	20.2	20.2	40.556	0	21.344	79146000	11	23.7727	23.2446	23.6875	22.935	23.5734	22.5188
	0.729866	0.168023	P40939;H0YFD6;P40939-2	P40939	Trifunctional enzyme subunit alpha, mitochondrial;Long-chain enoyl-CoA hydratase;Long chain 3-hydroxyacyl-CoA dehydrogenase	HADHA	Color [DarkGray]	1	4					28	28	28	53.5	53.5	53.5	82.999	0	148.94	1053800000	86	27.1339	26.7782	26.8424	26.9455	27.1121	26.8606
	1.68506	0.537896	P41091;Q2VIR3;H7BZU1;F8W810;Q2VIR3-2	P41091;Q2VIR3;H7BZU1;F8W810;Q2VIR3-2	Eukaryotic translation initiation factor 2 subunit 3;Putative eukaryotic translation initiation factor 2 subunit 3-like protein	EIF2S3;EIF2S3L	Color [DarkGray]	1	4					14	14	14	38.8	38.8	38.8	51.109	0	79.797	1185900000	81	27.179	27.0283	27.4843	26.8393	27.4959	26.6779
	3.60514	-0.916016	P41250;H7C443	P41250	Glycine--tRNA ligase	GARS	Color [DarkGray]	1	4					14	14	14	19.4	19.4	19.4	83.165	0	45.359	512910000	41	25.2584	26.0173	25.1745	26.1927	25.2697	26.2407
	1.8917	0.545308	P41252;A0A0A0MSX9;J3KR24;Q5TCD1;Q5TCC6	P41252;A0A0A0MSX9;J3KR24	Isoleucine--tRNA ligase, cytoplasmic	IARS	Color [DarkGray]	1	4					32	32	32	29.4	29.4	29.4	144.5	0	114.03	920710000	89	27.0438	26.2255	26.9801	26.5015	26.995	26.656
	0.2221	0.743547	P41743	P41743	Protein kinase C iota type	PRKCI	Color [DarkGray]	1	4					2	2	2	6.9	6.9	6.9	68.262	0	4.5486	52155000	4	21.0113	22.7923	23.0542	19.6417	23.467	22.8679
	0.867401	0.525853	P42166;P42167-3	P42166;P42167-3	Lamina-associated polypeptide 2, isoform alpha;Thymopoietin;Thymopentin;Lamina-associated polypeptide 2, isoforms beta/gamma;Thymopoietin;Thymopentin	TMPO	Color [DarkGray]	1	4					14	4	4	26.2	8.9	8.9	75.491	0	7.6535	49189000	3	23.2617	22.0873	22.6626	22.2652	22.3284	22.3227
	1.84837	0.337144	P42167;P42167-2;G5E972;H0YJH7	P42167;P42167-2;G5E972	Lamina-associated polypeptide 2, isoforms beta/gamma;Thymopoietin;Thymopentin	TMPO	Color [DarkGray]	1	4					15	15	5	39	39	12.6	50.67	0	69.549	633940000	57	26.442	26.0278	26.2141	26.0638	26.4639	26.0171
	3.63983	0.185916	P42224;J3KPM9;P42224-2;E7EPD2;D2KFR9;E7ENM1;E9PH66;H7BZB5	P42224;J3KPM9;P42224-2	Signal transducer and activator of transcription 1-alpha/beta;Signal transducer and activator of transcription	STAT1	Color [DarkGray]	1	4					9	9	9	15.2	15.2	15.2	87.334	0	27.572	234310000	27	24.8466	24.6543	24.8571	24.6393	24.8288	24.6811
	0.269496	0.281286	P42226;P42226-2;P42226-3;H0YIY2	P42226;P42226-2;P42226-3;H0YIY2	Signal transducer and activator of transcription 6	STAT6	Color [DarkGray]	1	4					2	2	2	2.6	2.6	2.6	94.134	0.0033733	2.0927	9814000	2	20.8254	20.1624	20.0562	20.689	20.2923	19.4786
	0.526716	0.78614	P42285	P42285	Superkiller viralicidic activity 2-like 2	SKIV2L2	Color [DarkGray]	1	4					2	2	2	2.2	2.2	2.2	117.8	0	5.0551	25022000	2	21.0606	20.6671	23.0001	20.923	21.1294	21.2416
	0.815081	0.360884	P42677;Q5T4L4	P42677;Q5T4L4	40S ribosomal protein S27	RPS27	Color [DarkGray]	1	4					7	7	2	44	44	14.3	9.461	0	29.645	1934700000	61	27.9312	27.9327	27.7803	27.3379	28.1249	27.4831
	0.205424	-0.111723	P42704;B8ZZ38;A0A0C4DG06;C9JCA9;H7C3W8	P42704	Leucine-rich PPR motif-containing protein, mitochondrial	LRPPRC	Color [DarkGray]	1	4					20	20	20	17.3	17.3	17.3	157.9	0	75.847	472880000	56	25.7226	25.3723	25.7031	25.9382	25.5771	26.0275
	1.50829	0.374154	P42766;F2Z388	P42766	60S ribosomal protein L35	RPL35	Color [DarkGray]	1	4					7	7	7	40.7	40.7	40.7	14.551	0	26.747	1251600000	46	27.5391	27.0417	27.2156	26.8792	27.3903	27.1017
+	3.57614	-3.3993	Q14126;J3KSI6	Q14126	Desmoglein-2	DSG2	Color [DarkGray]	1	4					29	29	29	39.4	39.4	39.4	122.29	0	201.36	1189900000	75	24.7688	27.9078	24.2168	27.4936	23.9013	27.6834
+	2.44094	-3.39494	O00391;O00391-2;A8MXT8	O00391;O00391-2	Sulfhydryl oxidase 1	QSOX1	Color [DarkGray]	1	4					6	6	6	9.8	9.8	9.8	82.577	0	15.693	103160000	9	20.6849	24.3336	19.9015	24.0595	21.7957	24.1739
	0.16912	0.249198	P43034;I3L3N5;P43034-2;I3L495	P43034;I3L3N5	Platelet-activating factor acetylhydrolase IB subunit alpha	PAFAH1B1	Color [DarkGray]	1	4					6	6	6	19.5	19.5	19.5	46.637	0	19.36	115770000	11	22.7815	23.2757	24.5925	23.8431	23.9663	23.4739
+	3.41338	-3.38509	Q11206;Q11206-7;Q11206-3;Q11206-6;Q11206-5;Q11206-2;Q11206-4;E9PQZ2;E9PPJ6;E9PMC7	Q11206;Q11206-7;Q11206-3;Q11206-6;Q11206-5;Q11206-2;Q11206-4;E9PQZ2	CMP-N-acetylneuraminate-beta-galactosamide-alpha-2,3-sialyltransferase 4	ST3GAL4	Color [DarkGray]	1	4					3	3	3	11.1	11.1	11.1	38.045	0	5.3308	41146000	6	19.3273	23.205	19.3498	22.4016	19.8685	23.0943
	0.389878	0.309195	P43246;V9H019;E9PHA6;V9H015;V9H0B2;A0A087X1E7;A0A087X078;P43246-2	P43246;V9H019;E9PHA6;V9H015;V9H0B2;A0A087X1E7;A0A087X078;P43246-2	DNA mismatch repair protein Msh2	MSH2	Color [DarkGray]	1	4					5	5	5	6.2	6.2	6.2	104.74	0	10.332	87843000	6	23.2548	23.1758	23.4569	22.6111	23.6879	23.685
	2.80307	-0.58654	P43304;P43304-2;F5GYK7	P43304;P43304-2	Glycerol-3-phosphate dehydrogenase, mitochondrial	GPD2	Color [DarkGray]	1	4					5	5	5	6.5	6.5	6.5	80.852	0	7.0193	81435000	6	22.9282	23.5392	22.9409	23.355	22.861	23.5955
	0.947575	0.362782	P43490;A0A0C4DFS8;C9JF35;C9JG65	P43490;A0A0C4DFS8	Nicotinamide phosphoribosyltransferase	NAMPT	Color [DarkGray]	1	4					21	21	21	48.5	48.5	48.5	55.52	0	111.06	1933300000	113	28.2173	27.488	27.6622	27.5472	27.9907	27.7467
	0.686894	0.176674	P43686;P43686-2	P43686;P43686-2	26S protease regulatory subunit 6B	PSMC4	Color [DarkGray]	1	4					12	12	12	36.6	36.6	36.6	47.366	0	57.533	531860000	38	25.8271	25.7221	26.0677	25.9624	26.1369	25.8173
	0.621527	0.658199	P45973;F8VNY3	P45973	Chromobox protein homolog 5	CBX5	Color [DarkGray]	1	4					8	8	7	50.3	50.3	44	22.225	0	34.993	589920000	38	25.8508	25.0784	26.9139	26.337	26.3154	25.6901
	1.04842	-1.94672	P45974;P45974-2	P45974;P45974-2	Ubiquitin carboxyl-terminal hydrolase 5	USP5	Color [DarkGray]	1	4					1	1	1	2.2	2.2	2.2	95.785	0	5.0028	21255000	1	20.3668	21.2909	18.0932	21.1774	20.5301	22.362
	0.0584383	-0.0508289	P45985;P45985-2	P45985;P45985-2	Dual specificity mitogen-activated protein kinase kinase 4	MAP2K4	Color [DarkGray]	1	4					2	2	2	8.3	8.3	8.3	44.287	0	10.76	44893000	6	22.2793	22.2315	22.2079	22.1399	22.6938	22.962
	1.65771	0.581262	P46060;B0QYT5;B0QYT4;H0Y4Q3;B0QYT6	P46060	Ran GTPase-activating protein 1	RANGAP1	Color [DarkGray]	1	4					6	6	6	14.1	14.1	14.1	63.541	0	20.323	155450000	19	24.5617	24.0089	24.3569	23.5537	24.3323	23.9446
+	2.06812	-3.38452	Q9NS15;Q9NS15-2;E9PKW1;H0YC99;E9PQR0;E9PR84;E9PJR2;E9PRF2;E9PR75;E9PPT7	Q9NS15;Q9NS15-2;E9PKW1	Latent-transforming growth factor beta-binding protein 3	LTBP3	Color [DarkGray]	1	4					7	6	6	7.4	6.8	6.8	139.36	0	15.714	48779000	8	20.3339	23.9074	18.651	22.2098	19.8406	22.8618
+	2.44551	-3.37923	Q92508	Q92508	Piezo-type mechanosensitive ion channel component 1	PIEZO1	Color [DarkGray]	1	4					2	2	2	1.4	1.4	1.4	286.79	0	9.8621	38554000	3	19.8182	23.2364	19.6739	22.001	18.5288	22.9212
	0.51367	0.537498	P46776;E9PLL6;E9PJD9;E9PLX7;E9PKT2;H0YF34	P46776;E9PLL6;E9PJD9	60S ribosomal protein L27a	RPL27A	Color [DarkGray]	1	4					7	7	7	42.6	42.6	42.6	16.561	0	27.853	3987400000	64	28.6794	28.349	29.8381	29.0223	28.6848	28.2185
	1.12707	0.329604	P46777;Q5T7N0;R4GNJ2	P46777	60S ribosomal protein L5	RPL5	Color [DarkGray]	1	4					17	17	17	52.5	52.5	52.5	34.362	0	89.951	2585400000	135	28.4369	27.9917	28.1303	28.0774	28.5848	28.094
	1.06075	0.460936	P46778;G3V1B3;M0R181;M0R3I5	P46778;G3V1B3;M0R181	60S ribosomal protein L21	RPL21	Color [DarkGray]	1	4					7	7	7	42.5	42.5	42.5	18.565	0	25.273	1423400000	45	27.2865	26.8751	27.845	27.1697	27.5934	27.2972
	0.424329	0.30492	P46779;H0YKD8;P46779-2;P46779-3;H0YMF4;P46779-4;P46779-5;H0YLP6	P46779;H0YKD8;P46779-2;P46779-3;H0YMF4;P46779-4;P46779-5;H0YLP6	60S ribosomal protein L28	RPL28	Color [DarkGray]	1	4					15	15	15	66.4	66.4	66.4	15.747	0	35.034	3456100000	93	29.1482	28.3892	28.1635	28.5252	28.9807	28.4632
	1.23827	-0.609952	P46783;F6U211;S4R435;Q9NQ39	P46783;F6U211;S4R435	40S ribosomal protein S10	RPS10;RPS10-NUDT3	Color [DarkGray]	1	4					9	8	8	53.3	48.5	48.5	18.898	0	42.752	911590000	46	26.4706	27.1156	25.9331	26.9787	26.5825	26.7217
	1.0412	0.28071	P46940;A0A0J9YXZ5;H0YLE8;H0YKA5;A0A087X225;A0A087WWP1;E9PDT6	P46940;A0A0J9YXZ5;H0YLE8	Ras GTPase-activating-like protein IQGAP1	IQGAP1	Color [DarkGray]	1	4					53	53	52	40.6	40.6	40.1	189.25	0	276.91	2688800000	184	28.6177	28.1112	28.4435	28.1897	28.1911	28.1091
	0.670631	-0.423267	P46977;P46977-2;A0A0C4DH80;E9PN73;E9PI32	P46977;P46977-2	Dolichyl-diphosphooligosaccharide--protein glycosyltransferase subunit STT3A	STT3A	Color [DarkGray]	1	4					7	6	6	8.2	7.2	7.2	80.529	0	16.436	181090000	21	24.4995	24.6887	23.5963	24.2803	24.0809	24.4775
	0.151747	0.070207	P47895;H0Y2X5;H0YNQ3;H0YKF9;P30837;H0YLT1	P47895;H0Y2X5	Aldehyde dehydrogenase family 1 member A3	ALDH1A3	Color [DarkGray]	1	4					25	25	22	57.4	57.4	53.5	56.108	0	166.24	2791900000	130	28.5943	28.2062	28.0635	28.1429	28.3078	28.4059
	1.51019	0.469447	P47897;P47897-2;B4DDN1;H7C0R3;C9J165;A0A0U1RQT0;A0A0U1RR66;A0A0U1RQX5;A0A0U1RQX9;A0A0U1RRC8;A0A0U1RQJ6;F2Z2V6;A0A0U1RQM8;A0A0U1RQU2;A0A0U1RQQ5;A0A0U1RRI9;A0A0U1RQE9;A0A0U1RQL2;A0A0U1RQC3;A0A0U1RRJ7	P47897;P47897-2;B4DDN1	Glutamine--tRNA ligase	QARS	Color [DarkGray]	1	4					21	21	20	33.5	33.5	31.7	87.798	0	176.56	620270000	64	26.6802	25.8535	26.2519	25.9525	26.2977	26.0154
	0.416095	0.260977	P47914;F8WF43;C9IYI4	P47914	60S ribosomal protein L29	RPL29	Color [DarkGray]	1	4					4	4	4	20.1	20.1	20.1	17.752	0	9.8383	1690100000	36	28.0645	27.6554	27.2516	27.4622	27.9087	27.3242
	1.01523	-0.792964	P47929	P47929	Galectin-7	LGALS7	Color [DarkGray]	1	4					15	15	15	93.4	93.4	93.4	15.075	0	145.47	11150000000	181	29.4786	30.2899	30.4258	30.6057	29.3275	30.7153
+	1.41514	-3.37452	Q9UJT2;C9K0I0;Q9UJT2-2	Q9UJT2;C9K0I0;Q9UJT2-2	Testis-specific serine kinase substrate	TSKS	Color [DarkGray]	1	4					1	1	1	1.5	1.5	1.5	65.049	0.041694	0.83973	25443000	2	19.9529	21.0035	16.7557	22.2677	19.2619	22.8227
	0.976675	0.696212	P48047;H7C0C1;H7C086;H7C068	P48047;H7C0C1;H7C086	ATP synthase subunit O, mitochondrial	ATP5O	Color [DarkGray]	1	4					6	6	6	31.5	31.5	31.5	23.277	0	18.967	413840000	32	26.2582	24.6674	25.6048	25.5704	25.8324	25.3691
+	1.6201	-3.36047	Q9NS93;F5H587;F5GXE1;F5H7C5;H0YFW7	Q9NS93;F5H587;F5GXE1;F5H7C5;H0YFW7	Transmembrane 7 superfamily member 3	TM7SF3	Color [DarkGray]	1	4					1	1	1	1.8	1.8	1.8	64.166	0	3.3694	39833000	1	21.3196	22.8147	18.6048	22.6287	18.3806	22.943
+	4.21873	-3.3602	E9PGZ1;Q05682-5;Q05682-3;Q05682-4;E7EX44;Q05682;Q05682-6;Q05682-2;C9J813;C9JEK3;C9JE79;F8WE61	E9PGZ1;Q05682-5;Q05682-3;Q05682-4;E7EX44;Q05682;Q05682-6;Q05682-2;C9J813	Caldesmon	CALD1	Color [DarkGray]	1	4					12	12	12	24.4	24.4	24.4	61.705	0	25.717	180790000	19	21.7911	25.2007	21.3115	24.8456	21.756	24.893
	0.695248	-0.214302	P48444;B0YIW6;P48444-2;Q6P1Q5;E9PK34	P48444;B0YIW6;P48444-2	Coatomer subunit delta	ARCN1	Color [DarkGray]	1	4					17	17	17	37.6	37.6	37.6	57.21	0	54.343	694410000	51	25.9471	26.3112	26.1389	26.2036	26.3089	26.523
	0.40181	-0.237222	P48449;P48449-2;P48449-3;C9J315;A0A0G2JQD0	P48449;P48449-2;P48449-3;C9J315	Lanosterol synthase	LSS	Color [DarkGray]	1	4					3	3	3	4.6	4.6	4.6	83.308	0	4.7495	36760000	4	21.6691	21.6046	21.7835	22.0203	21.9	22.4394
	0.0883075	-0.0703309	P48507;P48507-2	P48507;P48507-2	Glutamate--cysteine ligase regulatory subunit	GCLM	Color [DarkGray]	1	4					3	3	3	13.1	13.1	13.1	30.727	0	4.6155	50622000	4	22.3647	23.0822	22.4319	22.2971	22.8633	22.4917
	3.18764	-0.945217	P48643;B7ZAR1;E9PCA1;E7ENZ3;P48643-2;D6RIZ7;H0Y914	P48643;B7ZAR1;E9PCA1;E7ENZ3;P48643-2	T-complex protein 1 subunit epsilon	CCT5	Color [DarkGray]	1	4					27	27	27	57.5	57.5	57.5	59.67	0	145.59	2031500000	120	27.3231	28.0594	27.1202	28.0529	27.0726	28.2393
[truncated: 1,232 more rows]
