# Supplementary material for: Pseudomonas aeruginosa lectin LecB impairs keratinocyte fitness by abrogating growth factor signalling
Source: Life Sci Alliance. 2019 Nov 15;2(6):e201900422. doi: 10.26508/lsa.201900422 (PMC6858607; doi:10.26508/lsa.201900422)
Supplement: Supplementary file 3 [file LSA-2019-00422_Sdata_TS2.txt]

Protein IDs	Majority protein IDs	Peptide counts (all)	Peptide counts (razor+unique)	Peptide counts (unique)	Protein names	Gene names	Fasta headers	Number of proteins	Peptides	Razor + unique peptides	Unique peptides	Peptides 170421_MB_TW_IP_AC	Peptides 170421_MB_TW_IP_AT	Peptides 170421_MB_TW_IP_BC	Peptides 170421_MB_TW_IP_BT	Peptides 170421_MB_TW_IP_CC	Peptides 170421_MB_TW_IP_CT	Razor + unique peptides 170421_MB_TW_IP_AC	Razor + unique peptides 170421_MB_TW_IP_AT	Razor + unique peptides 170421_MB_TW_IP_BC	Razor + unique peptides 170421_MB_TW_IP_BT	Razor + unique peptides 170421_MB_TW_IP_CC	Razor + unique peptides 170421_MB_TW_IP_CT	Unique peptides 170421_MB_TW_IP_AC	Unique peptides 170421_MB_TW_IP_AT	Unique peptides 170421_MB_TW_IP_BC	Unique peptides 170421_MB_TW_IP_BT	Unique peptides 170421_MB_TW_IP_CC	Unique peptides 170421_MB_TW_IP_CT	Sequence coverage [%]	Unique + razor sequence coverage [%]	Unique sequence coverage [%]	Mol. weight [kDa]	Sequence length	Sequence lengths	Q-value	Score	Identification type 170421_MB_TW_IP_AC	Identification type 170421_MB_TW_IP_AT	Identification type 170421_MB_TW_IP_BC	Identification type 170421_MB_TW_IP_BT	Identification type 170421_MB_TW_IP_CC	Identification type 170421_MB_TW_IP_CT	Sequence coverage 170421_MB_TW_IP_AC [%]	Sequence coverage 170421_MB_TW_IP_AT [%]	Sequence coverage 170421_MB_TW_IP_BC [%]	Sequence coverage 170421_MB_TW_IP_BT [%]	Sequence coverage 170421_MB_TW_IP_CC [%]	Sequence coverage 170421_MB_TW_IP_CT [%]
O60462;O60462-5;A0A024R412;A0A024R3W6;Q7LBX6;X5D2Q8;O60462-4;O60462-2;O60462-3;O60462-6;C9JH98	O60462;O60462-5;A0A024R412;A0A024R3W6;Q7LBX6;X5D2Q8;O60462-4;O60462-2;O60462-3;O60462-6	5;5;5;5;5;5;5;5;5;4;1	5;5;5;5;5;5;5;5;5;4;1	5;5;5;5;5;5;5;5;5;4;1	Neuropilin-2	NRP2	;;;;;;;;;	11	5	5	5	1	3	1	3	0	5	1	3	1	3	0	5	1	3	1	3	0	5	6.2	6.2	6.2	104.86	931	931;906;901;909;926;931;901;909;926;555;102	0	10.903	By matching	By MS/MS	By MS/MS	By MS/MS		By MS/MS	1.7	4.4	1.7	3.8	0	6.2
A0A024R4E5;Q00341;Q00341-2;H0Y394;C9J5E5;C9JIZ1;H7C0A4;C9JZI8;H7BZC3;H7C2D1;C9JBS3;C9JEJ8;A0A0U1RVI6;C9JHN6;C9JT62;C9JHS7;C9JK79;C9JHZ8;C9JES8;C9JMQ6;C9JQ82;C9JHS9;C9J739;H7C3D0	A0A024R4E5;Q00341;Q00341-2;H0Y394	21;20;18;16;7;7;7;5;5;5;4;4;4;4;4;4;4;4;4;3;3;1;1;1	21;20;18;16;7;7;7;5;5;5;4;4;4;4;4;4;4;4;4;3;3;1;1;1	21;20;18;16;7;7;7;5;5;5;4;4;4;4;4;4;4;4;4;3;3;1;1;1	Vigilin	HDLBP	;;;	24	21	21	21	15	18	14	19	14	18	15	18	14	19	14	18	15	18	14	19	14	18	19.9	19.9	19.9	141.44	1268	1268;1268;1235;973;221;224;333;164;267;308;69;79;81;82;96;126;128;141;147;47;54;17;19;126	0	82.744	By MS/MS	By MS/MS	By MS/MS	By MS/MS	By MS/MS	By MS/MS	15.3	17.7	15.1	18.3	15.7	18.1
P46781;A0A024R4M0;B5MCT8;C9JM19;F2Z3C0;A8MXK4	P46781;A0A024R4M0;B5MCT8;C9JM19	23;23;17;17;6;6	23;23;17;17;6;6	23;23;17;17;6;6	40S ribosomal protein S9	RPS9	;;;	6	23	23	23	19	22	21	22	22	19	19	22	21	22	22	19	19	22	21	22	22	19	62.9	62.9	62.9	22.591	194	194;194;139;156;77;79	0	66.182	By MS/MS	By MS/MS	By MS/MS	By MS/MS	By MS/MS	By MS/MS	55.7	62.9	55.2	59.3	59.3	59.3
Q9H4M9;A0A024R571;C9JC03;C9J2Z4;C9JIJ3;C9IZH1;Q9NZN3-2;C9JDQ8	Q9H4M9;A0A024R571;C9JC03;C9J2Z4	22;22;15;11;7;7;4;3	22;22;15;11;7;7;4;3	16;16;9;9;3;3;0;1	EH domain-containing protein 1	EHD1	;;;	8	22	22	16	18	20	20	18	19	21	18	20	20	18	19	21	14	15	15	12	15	15	49.6	49.6	37.1	60.626	534	534;548;374;306;145;148;175;162	0	75.611	By MS/MS	By MS/MS	By MS/MS	By MS/MS	By MS/MS	By MS/MS	35.8	49.4	45.1	44.6	43.8	49.6
O75503;A0A024R644;A0A087WZY0	O75503;A0A024R644;A0A087WZY0	4;4;2	4;4;2	4;4;2	Ceroid-lipofuscinosis neuronal protein 5	CLN5	;;	3	4	4	4	0	4	0	4	0	4	0	4	0	4	0	4	0	4	0	4	0	4	11.2	11.2	11.2	41.496	358	358;407;186	0	3.2967		By MS/MS		By MS/MS		By MS/MS	0	11.2	0	11.2	0	11.2
O00748;A0A024R6X1;O00748-2	O00748;A0A024R6X1;O00748-2	1;1;1	1;1;1	1;1;1	Cocaine esterase;Carboxylic ester hydrolase	CES2	;;	3	1	1	1	0	0	0	0	0	1	0	0	0	0	0	1	0	0	0	0	0	1	2.7	2.7	2.7	61.806	559	559;623;543	0.035468	0.92947						By MS/MS	0	0	0	0	0	2.7
Q9NR28;F5GXT8;F5H796;A0A024RBT2;Q9NR28-2;Q9NR28-3	Q9NR28;F5GXT8;F5H796;A0A024RBT2;Q9NR28-2;Q9NR28-3	2;2;2;2;2;2	2;2;2;2;2;2	2;2;2;2;2;2	Diablo homolog, mitochondrial	DIABLO	;;;;;	6	2	2	2	2	2	1	2	2	2	2	2	1	2	2	2	2	2	1	2	2	2	5	5	5	27.131	239	239;133;157;166;186;195	0	5.4944	By MS/MS	By matching	By matching	By matching	By matching	By MS/MS	5	5	5	5	5	5
A0A024RCL3;Q96QC4;Q29983;A0A0G2JJ55;A0A0G2JK11	A0A024RCL3;Q96QC4;Q29983;A0A0G2JJ55;A0A0G2JK11	2;2;1;1;1	2;2;1;1;1	2;2;1;1;1	MHC class I polypeptide-related sequence A	MICA	;;;;	5	2	2	2	0	2	0	1	0	2	0	2	0	1	0	2	0	2	0	1	0	2	8.5	8.5	8.5	27.084	235	235;332;383;194;289	0	6.8019		By MS/MS		By MS/MS		By MS/MS	0	8.5	0	4.3	0	8.5
Q8NB49;A0A067XG54;Q8NB49-2;Q8NB49-3;Q8NB49-4;H7C0E8	Q8NB49;A0A067XG54;Q8NB49-2;Q8NB49-3;Q8NB49-4;H7C0E8	2;2;2;2;2;1	2;2;2;2;2;1	2;2;2;2;2;1	Phospholipid-transporting ATPase IG;Phospholipid-transporting ATPase	ATP11C	;;;;;	6	2	2	2	0	0	0	2	0	1	0	0	0	2	0	1	0	0	0	2	0	1	2.1	2.1	2.1	129.48	1132	1132;1113;1108;1119;1128;202	0.0081676	1.5645				By MS/MS		By matching	0	0	0	2.1	0	1.1
Q9H0D2;H7BXG6;M0R167;A0A075B6F0;Q9H0D2-2	Q9H0D2;H7BXG6;M0R167;A0A075B6F0;Q9H0D2-2	1;1;1;1;1	1;1;1;1;1	1;1;1;1;1	Zinc finger protein 541	ZNF541	;;;;	5	1	1	1	0	0	0	1	0	0	0	0	0	1	0	0	0	0	0	1	0	0	2.4	2.4	2.4	145.59	1346	1346;679;866;1365;1088	0.038512	0.88497				By MS/MS			0	0	0	2.4	0	0
P11532;P11532-5;E7EQR9;F5GZY3;E7EQS5;F8VX32;E7ESB2;H0Y304;A0A087WV90;E9PDN5;A0A087WTU7;A0A075B6G3;P11532-10;P11532-9;P11532-8;P11532-7;P11532-6;P11532-3;P11532-2;P11532-4	P11532;P11532-5;E7EQR9;F5GZY3;E7EQS5;F8VX32;E7ESB2;H0Y304;A0A087WV90;E9PDN5;A0A087WTU7;A0A075B6G3;P11532-10;P11532-9;P11532-8;P11532-7;P11532-6;P11532-3;P11532-2;P11532-4	1;1;1;1;1;1;1;1;1;1;1;1;1;1;1;1;1;1;1;1	1;1;1;1;1;1;1;1;1;1;1;1;1;1;1;1;1;1;1;1	1;1;1;1;1;1;1;1;1;1;1;1;1;1;1;1;1;1;1;1	Dystrophin	DMD	;;;;;;;;;;;;;;;;;;;	20	1	1	1	1	1	1	0	1	1	1	1	1	0	1	1	1	1	1	0	1	1	0.2	0.2	0.2	426.74	3685	3685;622;956;1115;1225;1230;1243;1386;3680;3681;3684;3685;507;525;604;617;635;2341;2344;3677	0.07734	0.56725	By MS/MS	By MS/MS	By MS/MS		By MS/MS	By MS/MS	0.2	0.2	0.2	0	0.2	0.2
P01834;A0A075B6H6;A0A087WZW8;A0A087X1V9	P01834;A0A075B6H6;A0A087WZW8;A0A087X1V9	1;1;1;1	1;1;1;1	1;1;1;1	Ig kappa chain C region	IGKC;IGKV3-11	;;;	4	1	1	1	0	1	0	1	0	1	0	1	0	1	0	1	0	1	0	1	0	1	16	16	16	11.609	106	106;107;119;239	0	15.525		By MS/MS		By matching		By MS/MS	0	16	0	16	0	16
A0A075B6N8;A0A087WXL8;A0A087WVW2;P01860	A0A075B6N8;A0A087WXL8;A0A087WVW2;P01860	6;6;6;6	1;1;1;1	0;0;0;0	Ig gamma-3 chain C region	IGHG3	;;;	4	6	1	0	1	4	0	4	1	6	0	1	0	1	0	1	0	0	0	0	0	0	17.8	3.2	0	41.215	377	377;517;521;377	0	4.8315	By matching	By MS/MS		By matching	By matching	By MS/MS	2.7	13.8	0	11.4	2.7	17.8
A0A075B730	A0A075B730	110	1	1		EPPK1		1	110	1	1	80	54	102	84	92	70	1	0	1	1	1	1	1	0	1	1	1	1	55.1	0.3	0.3	553.12	5063	5063	0.00079365	2.7149	By matching	By matching	By MS/MS	By matching	By matching	By matching	43.6	33.6	53.2	48.2	50.5	40.4
P82921;A0A075B746	P82921;A0A075B746	3;3	3;3	3;3	28S ribosomal protein S21, mitochondrial	MRPS21	;	2	3	3	3	3	2	2	1	3	2	3	2	2	1	3	2	3	2	2	1	3	2	37.9	37.9	37.9	10.741	87	87;87	0	8.5242	By MS/MS	By MS/MS	By MS/MS	By MS/MS	By MS/MS	By MS/MS	37.9	29.9	21.8	8	37.9	24.1
A0A075B751;J3QQQ0;Q9Y5X9-2	A0A075B751;J3QQQ0;Q9Y5X9-2	2;1;1	1;0;0	1;0;0	Endothelial lipase	LIPG	;;	3	2	1	1	0	2	1	1	1	1	0	1	0	1	0	1	0	1	0	1	0	1	10.1	4.3	4.3	21.293	188	188;390;354	0.012251	1.4105		By matching	By matching	By matching	By matching	By MS/MS	0	10.1	5.9	4.3	5.9	4.3
Q9P275;A0A075B784;Q9P275-2	Q9P275;A0A075B784;Q9P275-2	1;1;1	1;1;1	1;1;1	Ubiquitin carboxyl-terminal hydrolase 36;Ubiquitin carboxyl-terminal hydrolase	USP36	;;	3	1	1	1	1	0	1	1	1	1	1	0	1	1	1	1	1	0	1	1	1	1	1.9	1.9	1.9	122.65	1121	1121;961;1123	0.034312	0.95629	By matching		By MS/MS	By matching	By matching	By matching	1.9	0	1.9	1.9	1.9	1.9
Q96HA1;A8CG34;A0A087WY75;A0A075B7F8;Q96HA1-2;A8CG34-2;Q96HA1-3	Q96HA1;A8CG34;A0A087WY75;A0A075B7F8;Q96HA1-2;A8CG34-2;Q96HA1-3	2;2;2;2;2;2;2	2;2;2;2;2;2;2	2;2;2;2;2;2;2	Nuclear envelope pore membrane protein POM 121;Nuclear envelope pore membrane protein POM 121C	POM121;POM121C	;;;;;;	7	2	2	2	1	1	2	2	1	1	1	1	2	2	1	1	1	1	2	2	1	1	3	3	3	127.72	1249	1249;1229;987;1229;984;987;999	0.005117	1.8457	By MS/MS	By MS/MS	By MS/MS	By matching	By MS/MS	By matching	1.1	1.1	3	3	1.1	1.1
Q16881;Q16881-3;E2QRB9;E9PIR7;F8W809;A0A087WSW9;A0A087WSY9;Q16881-7;Q16881-5;Q16881-2;Q16881-4;Q16881-6	Q16881;Q16881-3;E2QRB9;E9PIR7;F8W809;A0A087WSW9;A0A087WSY9;Q16881-7;Q16881-5;Q16881-2;Q16881-4;Q16881-6	1;1;1;1;1;1;1;1;1;1;1;1	1;1;1;1;1;1;1;1;1;1;1;1	1;1;1;1;1;1;1;1;1;1;1;1	Thioredoxin reductase 1, cytoplasmic	TXNRD1	;;;;;;;;;;;	12	1	1	1	0	0	1	1	0	0	0	0	1	1	0	0	0	0	1	1	0	0	3.5	3.5	3.5	70.905	649	649;598;460;482;498;548;648;461;499;543;551;614	0	5.2386			By MS/MS	By matching			0	0	3.5	3.5	0	0
Q9UN70;Q9Y5H3;Q9Y5H0;Q9Y5F6;Q9Y5G1;Q9Y5H1;Q9Y5G2;Q9Y5G4;Q9Y5H2;Q9Y5F7;Q9Y5G0;Q9Y5H4;Q9Y5G9;Q9Y5G7;Q9Y5G6;Q9UN71;Q9Y5F8;Q9Y5G8;Q9Y5G5;Q9Y5G3;Q9Y5F9;O60330;A0A087WUC2;Q9BR81;A0A087WYB5;A0A087WT05;Q9Y5H2-3	Q9UN70;Q9Y5H3;Q9Y5H0;Q9Y5F6;Q9Y5G1;Q9Y5H1;Q9Y5G2;Q9Y5G4;Q9Y5H2;Q9Y5F7;Q9Y5G0;Q9Y5H4;Q9Y5G9;Q9Y5G7;Q9Y5G6;Q9UN71;Q9Y5F8;Q9Y5G8;Q9Y5G5;Q9Y5G3;Q9Y5F9;O60330;A0A087WUC2;Q9BR81;A0A087WYB5;A0A087WT05;Q9Y5H2-3	1;1;1;1;1;1;1;1;1;1;1;1;1;1;1;1;1;1;1;1;1;1;1;1;1;1;1	1;1;1;1;1;1;1;1;1;1;1;1;1;1;1;1;1;1;1;1;1;1;1;1;1;1;1	1;1;1;1;1;1;1;1;1;1;1;1;1;1;1;1;1;1;1;1;1;1;1;1;1;1;1	Protocadherin gamma-C3;Protocadherin gamma-A10;Protocadherin gamma-A3;Protocadherin gamma-C5;Protocadherin gamma-B3;Protocadherin gamma-A2;Protocadherin gamma-B2;Protocadherin gamma-A9;Protocadherin gamma-A11;Protocadherin gamma-C4;Protocadherin gamma-B5;Protocadherin gamma-A1;Protocadherin gamma-A4;Protocadherin gamma-A6;Protocadherin gamma-A7;Protocadherin gamma-B4;Protocadherin gamma-B7;Protoc…	PCDHGC3;PCDHGA10;PCDHGA3;PCDHGC5;PCDHGB3;PCDHGA2;PCDHGB2;PCDHGA9;PCDHGA11;PCDHGC4;PCDHGB5;PCDHGA1;PCDHGA4;PCDHGA6;PCDHGA7;PCDHGB4;PCDHGB7;PCDHGA5;PCDHGA8;PCDHGB1;PCDHGB6;PCDHGA12	;;;;;;;;;;;;;;;;;;;;;;;;;;	27	1	1	1	0	0	0	0	0	1	0	0	0	0	0	1	0	0	0	0	0	1	2	2	2	101.08	934	934;936;932;944;929;932;931;932;935;938;923;931;931;932;932;923;929;931;932;927;930;932;128;134;185;962;750	0	4.0061						By MS/MS	0	0	0	0	0	2
A0A087WT15;A0A096LP10;Q9NP73-2	A0A087WT15;A0A096LP10;Q9NP73-2	1;1;1	1;1;1	1;1;1		ALG13	;;	3	1	1	1	0	0	1	0	0	0	0	0	1	0	0	0	0	0	1	0	0	0	11.5	11.5	11.5	6.878	61	61;162;165	0.099769	0.44827			By MS/MS				0	0	11.5	0	0	0
Q9NV06;A0A087WT20;B3KME9;E5RHM4;A0A087X1F8;Q9NV06-2	Q9NV06;A0A087WT20;B3KME9	6;6;3;1;1;1	6;6;3;1;1;1	6;6;3;1;1;1	DDB1- and CUL4-associated factor 13	DCAF13	;;	6	6	6	6	3	2	5	5	6	4	3	2	5	5	6	4	3	2	5	5	6	4	15.5	15.5	15.5	51.402	445	445;597;221;185;204;96	0	11.106	By matching	By matching	By MS/MS	By MS/MS	By MS/MS	By matching	6.5	3.6	13.3	13.3	15.5	11.7
O95394;A0A087WT27;J3KN95;O95394-3;O95394-4;H0Y8I3;H0Y987;D6RIS6	O95394;A0A087WT27;J3KN95;O95394-3;O95394-4	5;5;5;5;5;2;2;1	5;5;5;5;5;2;2;1	5;5;5;5;5;2;2;1	Phosphoacetylglucosamine mutase	PGM3	;;;;	8	5	5	5	1	4	0	2	5	3	1	4	0	2	5	3	1	4	0	2	5	3	10.9	10.9	10.9	59.851	542	542;441;461;566;570;113;197;173	0	20.439	By MS/MS	By MS/MS		By MS/MS	By MS/MS	By MS/MS	3.1	8.9	0	3.3	10.9	6.5
A6NES4;A0A087WT58	A6NES4;A0A087WT58	1;1	1;1	1;1	Maestro heat-like repeat-containing protein family member 2A	MROH2A	;	2	1	1	1	1	1	0	0	1	0	1	1	0	0	1	0	1	1	0	0	1	0	0.5	0.5	0.5	189.56	1674	1674;1688	0.084923	0.5364	By MS/MS	By MS/MS			By MS/MS		0.5	0.5	0	0	0.5	0
Q13402;B9A012;A0A087WT71;Q13402-3;Q13402-4;Q13402-8;Q13402-2;Q13402-7;Q13402-6	Q13402;B9A012;A0A087WT71;Q13402-3;Q13402-4;Q13402-8;Q13402-2;Q13402-7;Q13402-6	1;1;1;1;1;1;1;1;1	1;1;1;1;1;1;1;1;1	1;1;1;1;1;1;1;1;1	Unconventional myosin-VIIa	MYO7A	;;;;;;;;	9	1	1	1	1	1	1	1	1	0	1	1	1	1	1	0	1	1	1	1	1	0	0.4	0.4	0.4	254.39	2215	2215;1178;1198;1200;1203;2166;2175;2177;2185	0.050992	0.7424	By matching	By matching	By MS/MS	By matching	By matching		0.4	0.4	0.4	0.4	0.4	0
Q9UI10;Q9UI10-2;A0A087WW69;F8W8L6;A0A087WTA5;E7ERK9;Q9UI10-3	Q9UI10;Q9UI10-2;A0A087WW69;F8W8L6;A0A087WTA5;E7ERK9;Q9UI10-3	1;1;1;1;1;1;1	1;1;1;1;1;1;1	1;1;1;1;1;1;1	Translation initiation factor eIF-2B subunit delta	EIF2B4	;;;;;;	7	1	1	1	0	0	0	0	0	1	0	0	0	0	0	1	0	0	0	0	0	1	2.5	2.5	2.5	57.557	523	523;543;228;235;520;544;522	0.062616	0.66058						By MS/MS	0	0	0	0	0	2.5
P08887;A0A087WTB5;P08887-2;D6R9R8;H0Y949;H0Y9B1	P08887;A0A087WTB5;P08887-2;D6R9R8;H0Y949;H0Y9B1	2;2;2;1;1;1	2;2;2;1;1;1	2;2;2;1;1;1	Interleukin-6 receptor subunit alpha	IL6R	;;;;;	6	2	2	2	0	1	0	2	0	2	0	1	0	2	0	2	0	1	0	2	0	2	3.6	3.6	3.6	51.547	468	468;352;365;171;190;294	0	2.77		By matching		By MS/MS		By MS/MS	0	1.9	0	3.6	0	3.6
O75251;F5H5N1;A0A087WXF6;A0A087WTI3;F5GXJ1;O75251-2	O75251;F5H5N1;A0A087WXF6;A0A087WTI3;F5GXJ1;O75251-2	2;2;2;2;2;2	2;2;2;2;2;2	2;2;2;2;2;2	NADH dehydrogenase [ubiquinone] iron-sulfur protein 7, mitochondrial	NDUFS7	;;;;;	6	2	2	2	1	1	1	1	2	2	1	1	1	1	2	2	1	1	1	1	2	2	10.8	10.8	10.8	23.563	213	213;182;214;214;236;206	0	14.111	By MS/MS	By MS/MS	By matching	By MS/MS	By MS/MS	By MS/MS	6.6	6.6	6.6	6.6	10.8	10.8
Q96F15;A0A090N8P9;A0A087WTJ2;Q96F15-2	Q96F15;A0A090N8P9;A0A087WTJ2;Q96F15-2	1;1;1;1	1;1;1;1	1;1;1;1	GTPase IMAP family member 5	GIMAP5;IAN4L1;GIMAP1-GIMAP5	;;;	4	1	1	1	0	1	0	0	0	0	0	1	0	0	0	0	0	1	0	0	0	0	3.3	3.3	3.3	34.846	307	307;307;511;347	0.085493	0.53591		By MS/MS					0	3.3	0	0	0	0
Q9Y6N7;A0A087WTM1;Q9Y6N7-6;Q9Y6N7-5;Q9Y6N7-4;Q9Y6N7-3;Q9Y6N7-2;A0A087WZ85;A0A0A0MSX4;Q9HCK4;H7C4Y7;F8WBR3;R4GMM8;F8W703;Q9HCK4-2;Q9HCK4-3	Q9Y6N7;A0A087WTM1;Q9Y6N7-6;Q9Y6N7-5;Q9Y6N7-4;Q9Y6N7-3;Q9Y6N7-2;A0A087WZ85;A0A0A0MSX4	12;12;12;12;12;12;12;7;7;2;2;2;2;2;2;2	12;12;12;12;12;12;12;7;7;2;2;2;2;2;2;2	12;12;12;12;12;12;12;7;7;2;2;2;2;2;2;2	Roundabout homolog 1	ROBO1	;;;;;;;;	16	12	12	12	1	9	1	9	2	10	1	9	1	9	2	10	1	9	1	9	2	10	10.8	10.8	10.8	180.93	1651	1651;1606;1551;1606;1612;1615;1655;1525;1531;1378;192;564;1070;1439;1185;1394	0	26.339	By matching	By MS/MS	By matching	By MS/MS	By matching	By MS/MS	0.6	7.5	0.6	7.9	1.7	9
P14324;A0A087WTP2;A0A087X1D8;A0A087WVN4;P14324-2	P14324;A0A087WTP2;A0A087X1D8;A0A087WVN4;P14324-2	1;1;1;1;1	1;1;1;1;1	1;1;1;1;1	Farnesyl pyrophosphate synthase	FDPS	;;;;	5	1	1	1	1	1	1	1	1	1	1	1	1	1	1	1	1	1	1	1	1	1	2.9	2.9	2.9	48.275	419	419;80;174;274;353	0.0050909	1.7947	By matching	By matching	By MS/MS	By matching	By matching	By matching	2.9	2.9	2.9	2.9	2.9	2.9
Q92945;A0A087WTP3;M0R0I5;M0QYH3;M0R3J3;M0QXW7;M0R251;M0QYG1;M0R263;M0R0C6	Q92945;A0A087WTP3;M0R0I5	15;15;9;3;3;2;1;1;1;1	12;12;7;3;2;2;0;0;0;0	12;12;7;3;2;2;0;0;0;0	Far upstream element-binding protein 2	KHSRP	;;	10	15	12	12	8	10	12	15	9	12	6	8	9	12	7	9	6	8	9	12	7	9	25.9	22.6	22.6	73.114	711	711;711;279;169;269;116;79;114;143;176	0	64.721	By MS/MS	By MS/MS	By MS/MS	By MS/MS	By MS/MS	By MS/MS	14.6	19.3	20.1	25.9	17.2	20.7
Q96C36;P32322;J3QKT4;A0A087WTV6;E2QRB3;A0A087WZR9;J3KR12;P32322-2;P32322-3	Q96C36;P32322;J3QKT4;A0A087WTV6;E2QRB3;A0A087WZR9;J3KR12;P32322-2;P32322-3	1;1;1;1;1;1;1;1;1	1;1;1;1;1;1;1;1;1	1;1;1;1;1;1;1;1;1	Pyrroline-5-carboxylate reductase 2;Pyrroline-5-carboxylate reductase 1, mitochondrial;Pyrroline-5-carboxylate reductase	PYCR2;PYCR1	;;;;;;;;	9	1	1	1	1	1	0	1	0	1	1	1	0	1	0	1	1	1	0	1	0	1	4.1	4.1	4.1	33.637	320	320;319;242;246;288;319;359;316;346	0	3.8172	By matching	By MS/MS		By MS/MS		By MS/MS	4.1	4.1	0	4.1	0	4.1
Q96T88;A0A087WVR3;A0A087WTW0;Q96T88-2;A0A087WWG9;Q96PU4	Q96T88;A0A087WVR3;A0A087WTW0;Q96T88-2;A0A087WWG9	13;13;13;13;7;1	13;13;13;13;7;1	13;13;13;13;7;1	E3 ubiquitin-protein ligase UHRF1	UHRF1	;;;;	6	13	13	13	9	5	12	7	13	8	9	5	12	7	13	8	9	5	12	7	13	8	17	17	17	89.813	793	793;806;857;806;496;802	0	20.933	By MS/MS	By matching	By MS/MS	By MS/MS	By MS/MS	By matching	11	6.3	15.8	10.7	17	9.1
Q92504;A2AAT0;A0A087WTX2	Q92504;A2AAT0;A0A087WTX2	1;1;1	1;1;1	1;1;1	Zinc transporter SLC39A7	SLC39A7	;;	3	1	1	1	1	1	1	1	1	1	1	1	1	1	1	1	1	1	1	1	1	1	2.8	2.8	2.8	50.117	469	469;220;429	0	4.0213	By matching	By matching	By MS/MS	By MS/MS	By MS/MS	By MS/MS	2.8	2.8	2.8	2.8	2.8	2.8
Q04323;A0A087WTZ5;E9PJ81;E9PRQ7;Q04323-2	Q04323;A0A087WTZ5;E9PJ81;E9PRQ7;Q04323-2	2;2;2;2;2	2;2;2;2;2	2;2;2;2;2	UBX domain-containing protein 1	UBXN1	;;;;	5	2	2	2	0	1	0	1	1	2	0	1	0	1	1	2	0	1	0	1	1	2	6.1	6.1	6.1	33.325	297	297;238;290;293;312	0	24.598		By matching		By MS/MS	By MS/MS	By MS/MS	0	5.4	0	5.4	6.1	6.1
Q96RQ1;F8VPA6;A0A087WU02;F8W0R1;F8VR88;F8VUZ2;H0YI50	Q96RQ1;F8VPA6;A0A087WU02;F8W0R1;F8VR88;F8VUZ2;H0YI50	4;4;4;3;2;2;2	4;4;4;3;2;2;2	4;4;4;3;2;2;2	Endoplasmic reticulum-Golgi intermediate compartment protein 2	ERGIC2	;;;;;;	7	4	4	4	2	3	2	2	2	3	2	3	2	2	2	3	2	3	2	2	2	3	10.9	10.9	10.9	42.548	377	377;220;386;172;175;203;209	0	13.674	By MS/MS	By MS/MS	By MS/MS	By matching	By MS/MS	By MS/MS	5.8	8	5.8	5.8	5.8	8.8
P51790;P51790-2;E9PE15;A0A087WU31;A0A0A0MTB7;P51790-4;P51790-5	P51790;P51790-2;E9PE15;A0A087WU31;A0A0A0MTB7;P51790-4;P51790-5	1;1;1;1;1;1;1	1;1;1;1;1;1;1	1;1;1;1;1;1;1	H(+)/Cl(-) exchange transporter 3;Chloride channel protein	CLCN3	;;;;;;	7	1	1	1	0	0	0	1	0	1	0	0	0	1	0	1	0	0	0	1	0	1	0.9	0.9	0.9	90.965	818	818;866;725;791;801;791;801	0.0051245	1.8541				By matching		By MS/MS	0	0	0	0.9	0	0.9
Q9H0U3;A0A087WU53;Q9H0U3-2	Q9H0U3;A0A087WU53;Q9H0U3-2	2;2;1	2;2;1	2;2;1	Magnesium transporter protein 1	MAGT1	;;	3	2	2	2	0	0	1	1	0	2	0	0	1	1	0	2	0	0	1	1	0	2	6.3	6.3	6.3	38.036	335	335;367;134	0	4.5743			By MS/MS	By matching		By MS/MS	0	0	3.3	3.3	0	6.3
P21580;D3TTY5;A0A087WU80	P21580;D3TTY5;A0A087WU80	1;1;1	1;1;1	1;1;1	Tumor necrosis factor alpha-induced protein 3;A20p50;A20p37	TNFAIP3	;;	3	1	1	1	1	1	0	0	0	1	1	1	0	0	0	1	1	1	0	0	0	1	1.5	1.5	1.5	89.613	790	790;669;749	0.078631	0.5591	By matching	By MS/MS				By MS/MS	1.5	1.5	0	0	0	1.5
Q8N7Z2;A0A0G2JRP8;A0A0G2JP21;A0A087WU96	Q8N7Z2;A0A0G2JRP8;A0A0G2JP21;A0A087WU96	1;1;1;1	1;1;1;1	1;1;1;1	Golgin subfamily A member 6-like protein 1	GOLGA6L1	;;;	4	1	1	1	0	1	0	0	0	0	0	1	0	0	0	0	0	1	0	0	0	0	2.6	2.6	2.6	77.076	621	621;632;659;668	0.074902	0.58424		By MS/MS					0	2.6	0	0	0	0
Q15005;E9PRB9;E9PL01;A0A087WUC6;E9PI68	Q15005;E9PRB9;E9PL01;A0A087WUC6;E9PI68	2;2;2;2;2	2;2;2;2;2	2;2;2;2;2	Signal peptidase complex subunit 2	SPCS2	;;;;	5	2	2	2	1	2	2	2	2	2	1	2	2	2	2	2	1	2	2	2	2	2	11.5	11.5	11.5	25.003	226	226;87;157;227;257	0	14.132	By MS/MS	By MS/MS	By MS/MS	By MS/MS	By MS/MS	By MS/MS	3.1	11.5	11.5	11.5	11.5	11.5
Q9NRP0;A0A087WUD3;Q9NRP0-2	Q9NRP0;A0A087WUD3;Q9NRP0-2	1;1;1	1;1;1	1;1;1	Oligosaccharyltransferase complex subunit OSTC	OSTC	;;	3	1	1	1	0	1	1	1	1	1	0	1	1	1	1	1	0	1	1	1	1	1	8.1	8.1	8.1	16.829	149	149;83;171	0	3.4841		By MS/MS	By MS/MS	By MS/MS	By MS/MS	By MS/MS	0	8.1	8.1	8.1	8.1	8.1
Q9HCD6;A0A087WUE1;Q9HCD6-2;J3KRP9	Q9HCD6;A0A087WUE1;Q9HCD6-2;J3KRP9	2;2;2;1	2;2;2;1	2;2;2;1	Protein TANC2	TANC2	;;;	4	2	2	2	2	1	2	1	1	2	2	1	2	1	1	2	2	1	2	1	1	2	1.3	1.3	1.3	219.65	1990	1990;1100;2000;1254	0	3.8799	By MS/MS	By matching	By MS/MS	By MS/MS	By MS/MS	By matching	1.3	0.5	1.3	0.8	0.5	1.3
P0DML2;A0A087WUG6;H0YM39;A0A087WX75;A6NFB4;P0DML3-2;P0DML3	P0DML2;A0A087WUG6;H0YM39;A0A087WX75;A6NFB4;P0DML3-2;P0DML3	1;1;1;1;1;1;1	1;1;1;1;1;1;1	1;1;1;1;1;1;1	Chorionic somatomammotropin hormone 1;Chorionic somatomammotropin hormone 2	CSH1;CSH2	;;;;;;	7	1	1	1	0	0	0	1	0	1	0	0	0	1	0	1	0	0	0	1	0	1	7.8	7.8	7.8	25.02	217	217;128;160;222;256;167;217	0	3.8181				By MS/MS		By MS/MS	0	0	0	7.8	0	7.8
O14979;A0A087WUK2;O14979-3;O14979-2	O14979;A0A087WUK2;O14979-3;O14979-2	6;6;6;6	4;4;4;4	4;4;4;4	Heterogeneous nuclear ribonucleoprotein D-like	HNRNPDL	;;;	4	6	4	4	4	5	5	4	4	5	4	4	3	3	3	4	4	4	3	3	3	4	16	13.6	13.6	46.437	420	420;363;244;301	0	16.061	By MS/MS	By MS/MS	By MS/MS	By MS/MS	By MS/MS	By MS/MS	13.6	15.5	12.1	11.7	11.7	15.5
Q3LXA3;E9PQR1;E9PJG8;H0YCY6;A0A087WUL0;Q3LXA3-2	Q3LXA3;E9PQR1;E9PJG8;H0YCY6;A0A087WUL0;Q3LXA3-2	1;1;1;1;1;1	1;1;1;1;1;1	1;1;1;1;1;1	Bifunctional ATP-dependent dihydroxyacetone kinase/FAD-AMP lyase (cyclizing);ATP-dependent dihydroxyacetone kinase;FAD-AMP lyase (cyclizing)	DAK;TKFC	;;;;;	6	1	1	1	1	0	0	0	1	0	1	0	0	0	1	0	1	0	0	0	1	0	1.9	1.9	1.9	58.946	575	575;57;162;533;576;534	0.070149	0.60386	By matching				By MS/MS		1.9	0	0	0	1.9	0
P57105;A0A087X1F5;A0A087WYV9;A0A087WUM0	P57105;A0A087X1F5;A0A087WYV9;A0A087WUM0	1;1;1;1	1;1;1;1	1;1;1;1	Synaptojanin-2-binding protein	SYNJ2BP;SYNJ2BP-COX16	;;;	4	1	1	1	1	1	0	1	0	1	1	1	0	1	0	1	1	1	0	1	0	1	6.9	6.9	6.9	15.928	145	145;153;182;186	0	3.1599	By MS/MS	By matching		By matching		By matching	6.9	6.9	0	6.9	0	6.9
Q9GZT3;H0YJW7;A0A087WUN7;H0YJ40;G3V4X6;G3V2S9;Q9GZT3-2;H0YJ07;H0YJU7	Q9GZT3;H0YJW7;A0A087WUN7;H0YJ40;G3V4X6;G3V2S9;Q9GZT3-2	3;3;3;3;3;3;3;1;1	3;3;3;3;3;3;3;1;1	3;3;3;3;3;3;3;1;1	SRA stem-loop-interacting RNA-binding protein, mitochondrial	SLIRP	;;;;;;	9	3	3	3	3	2	1	2	3	3	3	2	1	2	3	3	3	2	1	2	3	3	30.3	30.3	30.3	12.349	109	109;76;92;96;98;124;107;56;72	0	10.814	By MS/MS	By MS/MS	By MS/MS	By MS/MS	By MS/MS	By MS/MS	30.3	23.9	12.8	19.3	30.3	30.3
Q01954;F5GY04;A0A087WUP5	Q01954;F5GY04;A0A087WUP5	4;4;4	4;4;4	4;4;4	Zinc finger protein basonuclin-1	BNC1	;;	3	4	4	4	3	1	3	2	3	2	3	1	3	2	3	2	3	1	3	2	3	2	5.1	5.1	5.1	110.97	994	994;987;993	0	10.135	By MS/MS	By matching	By MS/MS	By matching	By MS/MS	By MS/MS	3.3	1.5	4.3	1.8	3.3	2.3
P07203;A0A087WUQ6	P07203;A0A087WUQ6	3;3	3;3	3;3	Glutathione peroxidase 1;Glutathione peroxidase	GPX1	;	2	3	3	3	2	3	3	3	3	3	2	3	3	3	3	3	2	3	3	3	3	3	19.7	19.7	19.7	22.088	203	203;202	0	15.381	By MS/MS	By matching	By MS/MS	By MS/MS	By MS/MS	By matching	10.3	19.7	19.7	19.7	19.7	19.7
P62847;E7ETK0;A0A087WUS0;P62847-2;P62847-3;P62847-4	P62847;E7ETK0;A0A087WUS0;P62847-2;P62847-3;P62847-4	5;5;5;5;5;5	5;5;5;5;5;5	5;5;5;5;5;5	40S ribosomal protein S24	RPS24	;;;;;	6	5	5	5	4	4	4	4	4	4	4	4	4	4	4	4	4	4	4	4	4	4	35.3	35.3	35.3	15.423	133	133;131;132;130;132;289	0	16.877	By MS/MS	By MS/MS	By MS/MS	By MS/MS	By MS/MS	By MS/MS	34.6	34.6	34.6	34.6	26.3	34.6
O60841;A0A087WUT6	O60841;A0A087WUT6	15;15	15;15	15;15	Eukaryotic translation initiation factor 5B	EIF5B	;	2	15	15	15	13	13	12	11	12	11	13	13	12	11	12	11	13	13	12	11	12	11	16.4	16.4	16.4	138.83	1220	1220;1220	0	54.885	By MS/MS	By MS/MS	By MS/MS	By MS/MS	By MS/MS	By MS/MS	14.7	12.9	13.3	12.9	12.2	12.4
P47974;A0A087WUU9	P47974;A0A087WUU9	2;2	1;1	1;1	Zinc finger protein 36, C3H1 type-like 2	ZFP36L2	;	2	2	1	1	2	1	1	2	2	1	1	0	0	1	1	0	1	0	0	1	1	0	5.3	2.6	2.6	51.062	494	494;492	0.089728	0.49879	By MS/MS	By matching	By matching	By matching	By matching	By matching	5.3	2.6	2.6	5.3	5.3	2.6
Q6UXV4;A0A087WUX8;A0A087WYF7	Q6UXV4;A0A087WUX8;A0A087WYF7	5;5;5	5;5;5	5;5;5	MICOS complex subunit MIC27	APOOL	;;	3	5	5	5	4	3	3	4	3	4	4	3	3	4	3	4	4	3	3	4	3	4	24.6	24.6	24.6	29.159	268	268;263;268	0	14.067	By MS/MS	By MS/MS	By MS/MS	By MS/MS	By MS/MS	By MS/MS	17.9	16.4	13.8	20.5	13.8	20.5
Q01082;A0A087WUZ3	Q01082;A0A087WUZ3	1;1	1;1	1;1	Spectrin beta chain, non-erythrocytic 1	SPTBN1	;	2	1	1	1	1	1	1	1	1	1	1	1	1	1	1	1	1	1	1	1	1	1	0.6	0.6	0.6	274.61	2364	2364;2366	0	4.42	By matching	By matching	By MS/MS	By MS/MS	By MS/MS	By matching	0.6	0.6	0.6	0.6	0.6	0.6
Q99417;A0A087WV05;A0A0D9SEI7	Q99417;A0A087WV05;A0A0D9SEI7	2;2;1	2;2;1	2;2;1	C-Myc-binding protein	MYCBP	;;	3	2	2	2	1	1	1	2	0	1	1	1	1	2	0	1	1	1	1	2	0	1	28.2	28.2	28.2	11.967	103	103;110;56	0	3.8758	By MS/MS	By matching	By MS/MS	By MS/MS		By MS/MS	8.7	8.7	19.4	28.2	0	8.7
F8W7C6;A0A087WV22;H7C123;H7C2C5;H7C2U2	F8W7C6;A0A087WV22;H7C123;H7C2C5	13;13;7;7;1	1;1;0;0;0	1;1;0;0;0		RPL10	;;;	5	13	1	1	12	13	13	11	12	11	1	1	1	1	1	1	1	1	1	1	1	1	55.2	6.1	6.1	18.565	163	163;178;91;131;28	0.00079334	2.7144	By MS/MS	By MS/MS	By MS/MS	By MS/MS	By MS/MS	By MS/MS	54	55.2	55.2	54	55.2	54
A0A087WV34;Q8WWB7-2;Q8WWB7	A0A087WV34;Q8WWB7-2;Q8WWB7	1;1;1	1;1;1	1;1;1	Glycosylated lysosomal membrane protein	GLMP	;;	3	1	1	1	0	0	0	1	0	1	0	0	0	1	0	1	0	0	0	1	0	1	8.1	8.1	8.1	34.576	320	320;325;406	0.00078958	2.635				By MS/MS		By MS/MS	0	0	0	8.1	0	8.1
O14681;E9PQN7;A0A087WV44;E9PLB8;E9PL33;E9PM05;E9PS58;E9PK61;O14681-3	O14681;E9PQN7;A0A087WV44;E9PLB8;E9PL33;E9PM05;E9PS58;E9PK61;O14681-3	1;1;1;1;1;1;1;1;1	1;1;1;1;1;1;1;1;1	1;1;1;1;1;1;1;1;1	Etoposide-induced protein 2.4 homolog	EI24	;;;;;;;;	9	1	1	1	1	1	1	1	1	1	1	1	1	1	1	1	1	1	1	1	1	1	2.4	2.4	2.4	38.964	340	340;14;41;91;125;187;217;262;326	0.0051095	1.8308	By MS/MS	By MS/MS	By matching	By MS/MS	By matching	By MS/MS	2.4	2.4	2.4	2.4	2.4	2.4
A0A087WV46;C9JXA7;Q0VGL1	A0A087WV46;C9JXA7;Q0VGL1	1;1;1	1;1;1	1;1;1	Ragulator complex protein LAMTOR4;Ragulator complex protein LAMTOR4, N-terminally processed	LAMTOR4	;;	3	1	1	1	1	1	1	0	1	1	1	1	1	0	1	1	1	1	1	0	1	1	12.2	12.2	12.2	8.8779	82	82;137;99	0	3.803	By MS/MS	By MS/MS	By matching		By matching	By MS/MS	12.2	12.2	12.2	0	12.2	12.2
P01857;A0A0A0MS08;A0A087X1C7;A0A0G2JNK4;A0A087WV47;A0A087X079;A0A087WYC5;A0A0A0MS07	P01857;A0A0A0MS08;A0A087X1C7;A0A0G2JNK4;A0A087WV47;A0A087X079;A0A087WYC5;A0A0A0MS07	8;8;8;8;8;8;8;6	8;8;8;8;8;8;8;6	3;3;3;3;3;3;3;2	Ig gamma-1 chain C region	IGHG1	;;;;;;;	8	8	8	3	3	6	1	5	1	7	3	6	1	5	1	7	2	3	1	2	0	2	30.3	30.3	13.6	36.105	330	330;399;462;464;466;473;475;295	0	34.953	By matching	By MS/MS	By matching	By MS/MS	By matching	By MS/MS	12.4	25.8	4.2	19.4	3	26.7
P46013;A0A087WV66;P46013-2	P46013;A0A087WV66;P46013-2	49;49;46	49;49;46	49;49;46	Antigen KI-67	MKI67	;;	3	49	49	49	36	21	49	36	40	25	36	21	49	36	40	25	36	21	49	36	40	25	24.5	24.5	24.5	358.69	3256	3256;3255;2896	0	180.11	By MS/MS	By MS/MS	By MS/MS	By MS/MS	By MS/MS	By MS/MS	18.7	10.8	24.5	18.6	20.7	13.4
P56645;A0A087WV69;P56645-2	P56645;A0A087WV69;P56645-2	1;1;1	1;1;1	1;1;1	Period circadian protein homolog 3	PER3	;;	3	1	1	1	1	1	1	1	1	1	1	1	1	1	1	1	1	1	1	1	1	1	1	1	1	131.89	1201	1201;1191;1210	0.018295	1.2651	By MS/MS	By MS/MS	By MS/MS	By MS/MS	By MS/MS	By MS/MS	1	1	1	1	1	1
P22694;P17612;P22612;P17612-2;P22694-2;A0A087WVC4;A0A0A0MS54;P22694-10;P22694-4;P22694-3;P22694-5;P22694-7;P22694-6;P22694-9	P22694;P17612;P22612;P17612-2;P22694-2;A0A087WVC4;A0A0A0MS54;P22694-10;P22694-4;P22694-3;P22694-5;P22694-7;P22694-6;P22694-9	1;1;1;1;1;1;1;1;1;1;1;1;1;1	1;1;1;1;1;1;1;1;1;1;1;1;1;1	1;1;1;1;1;1;1;1;1;1;1;1;1;1	cAMP-dependent protein kinase catalytic subunit beta;cAMP-dependent protein kinase catalytic subunit alpha;cAMP-dependent protein kinase catalytic subunit gamma	PRKACB;PRKACA;PRKACG	;;;;;;;;;;;;;	14	1	1	1	1	1	0	0	1	0	1	1	0	0	1	0	1	1	0	0	1	0	2.6	2.6	2.6	40.622	351	351;351;351;343;398;338;357;321;338;339;354;355;357;358	0.030959	1.002	By matching	By matching			By MS/MS		2.6	2.6	0	0	2.6	0
A0A087WVD1	A0A087WVD1	1	1	1		LENG9		1	1	1	1	0	1	0	1	0	1	0	1	0	1	0	1	0	1	0	1	0	1	1.9	1.9	1.9	50.766	478	478	0.040312	0.8646		By matching		By MS/MS		By MS/MS	0	1.9	0	1.9	0	1.9
O00622;A0A087WVM3	O00622;A0A087WVM3	6;6	6;6	6;6	Protein CYR61	CYR61	;	2	6	6	6	4	4	6	5	5	5	4	4	6	5	5	5	4	4	6	5	5	5	21.8	21.8	21.8	42.026	381	381;379	0	18.236	By MS/MS	By MS/MS	By MS/MS	By MS/MS	By MS/MS	By MS/MS	15.7	14.7	21.8	18.4	18.4	18.4
Q6UB35;A0A087WVM4;B7ZM99;Q4VXM1;Q4VXM0;H0Y327;Q6UB35-2	Q6UB35;A0A087WVM4;B7ZM99	7;7;7;1;1;1;1	6;6;6;1;1;1;1	6;6;6;1;1;1;1	Monofunctional C1-tetrahydrofolate synthase, mitochondrial	MTHFD1L	;;	7	7	6	6	4	4	4	3	3	5	4	4	3	2	2	4	4	4	3	2	2	4	6.6	5.9	5.9	105.79	978	978;913;979;57;92;332;275	0	7.2606	By matching	By MS/MS	By MS/MS	By matching	By MS/MS	By MS/MS	3.6	3.7	3.4	2.4	2.7	4.9
Q14517;A0A087WVP1;D6RCE4;H0Y9C8;H0Y9H4;H0Y8F5	Q14517;A0A087WVP1	53;53;7;3;3;1	53;53;7;3;3;1	53;53;7;3;3;1	Protocadherin Fat 1;Protocadherin Fat 1, nuclear form	FAT1	;	6	53	53	53	6	47	4	35	1	46	6	47	4	35	1	46	6	47	4	35	1	46	15.2	15.2	15.2	506.27	4588	4588;4590;488;285;368;119	0	192.94	By matching	By MS/MS	By matching	By MS/MS	By matching	By MS/MS	1.6	13.3	0.8	10.3	0.3	13.2
Q00610;A0A087WVQ6;Q00610-2;J3KS13;K7EJJ5;J3KRF5;J3KSQ2;J3QL20;F5H5N6	Q00610;A0A087WVQ6;Q00610-2	62;62;62;18;8;5;3;1;1	62;62;62;18;8;5;3;1;1	48;48;48;17;8;5;2;1;0	Clathrin heavy chain 1;Clathrin heavy chain	CLTC	;;	9	62	62	48	43	49	51	58	49	56	43	49	51	58	49	56	34	40	41	44	38	44	42.3	42.3	34.2	191.61	1675	1675;1679;1639;612;222;131;122;97;169	0	323.31	By MS/MS	By MS/MS	By MS/MS	By MS/MS	By MS/MS	By MS/MS	30	35.5	34.3	39.9	35.1	38.7
P19388;A0A087WWX0;A0A087WVZ9;A0A0A0MQR7	P19388;A0A087WWX0;A0A087WVZ9;A0A0A0MQR7	3;3;3;2	3;3;3;2	3;3;3;2	DNA-directed RNA polymerases I, II, and III subunit RPABC1	POLR2E	;;;	4	3	3	3	2	1	2	1	3	0	2	1	2	1	3	0	2	1	2	1	3	0	13.3	13.3	13.3	24.551	210	210;134;184;204	0	6.2149	By MS/MS	By matching	By MS/MS	By MS/MS	By MS/MS		9	4.8	9	4.3	13.3	0
Q96AY4;A0A087WW06	Q96AY4;A0A087WW06	1;1	1;1	1;1	Tetratricopeptide repeat protein 28	TTC28	;	2	1	1	1	1	1	1	1	1	1	1	1	1	1	1	1	1	1	1	1	1	1	0.4	0.4	0.4	270.88	2481	2481;2354	0.0064865	1.69	By MS/MS	By MS/MS	By MS/MS	By MS/MS	By MS/MS	By MS/MS	0.4	0.4	0.4	0.4	0.4	0.4
Q9Y371;A0A087WW40;Q9Y371-2;Q9NR46;F8WFB9;B7ZC39;B7ZC38;Q9NR46-2	Q9Y371;A0A087WW40;Q9Y371-2;Q9NR46;F8WFB9;B7ZC39;B7ZC38;Q9NR46-2	2;2;2;1;1;1;1;1	2;2;2;1;1;1;1;1	2;2;2;1;1;1;1;1	Endophilin-B1;Endophilin-B2	SH3GLB1;SH3GLB2	;;;;;;;	8	2	2	2	1	1	1	1	1	2	1	1	1	1	1	2	1	1	1	1	1	2	4.4	4.4	4.4	40.796	365	365;394;386;395;127;374;400;404	0.0051114	1.8335	By matching	By matching	By matching	By MS/MS	By matching	By MS/MS	2.2	2.2	2.2	2.2	2.2	4.4
Q99460;A0A087WW66;Q99460-2;H7BZR6;H7C378;C9J9M4	Q99460;A0A087WW66;Q99460-2	20;20;18;5;5;4	20;20;18;5;5;4	20;20;18;5;5;4	26S proteasome non-ATPase regulatory subunit 1	PSMD1	;;	6	20	20	20	16	17	16	14	17	17	16	17	16	14	17	17	16	17	16	14	17	17	27.5	27.5	27.5	105.84	953	953;953;922;164;192;203	0	95.294	By MS/MS	By MS/MS	By MS/MS	By MS/MS	By MS/MS	By MS/MS	24.4	23	23.1	21	25.9	24
Q15334;A0A087WW77	Q15334;A0A087WW77	3;3	3;3	3;3	Lethal(2) giant larvae protein homolog 1	LLGL1	;	2	3	3	3	2	2	3	3	2	3	2	2	3	3	2	3	2	2	3	3	2	3	3.6	3.6	3.6	115.42	1064	1064;1056	0	9.0294	By matching	By MS/MS	By MS/MS	By MS/MS	By MS/MS	By MS/MS	2.4	2.3	3.6	3.6	2.4	3.6
Q14114;Q14114-2;E9PP15;A0A087WW84;Q14114-4;Q14114-3;H0YCA4	Q14114;Q14114-2;E9PP15;A0A087WW84;Q14114-4;Q14114-3;H0YCA4	2;2;2;2;2;2;1	1;1;1;1;1;1;1	1;1;1;1;1;1;1	Low-density lipoprotein receptor-related protein 8	LRP8	;;;;;;	7	2	1	1	1	2	1	1	1	1	0	1	0	0	0	0	0	1	0	0	0	0	2.2	1.5	1.5	105.63	963	963;700;457;699;793;904;121	0.099243	0.4581	By matching	By MS/MS	By matching	By matching	By matching	By matching	0.7	2.2	0.7	0.7	0.7	0.7
Q12756;O60333;O43896;O60333-3;F8W8V9;A0A087WWA3;Q4R9M9;O60333-2;Q12756-3;Q12756-2;O60333-4	Q12756;O60333;O43896;O60333-3;F8W8V9;A0A087WWA3;Q4R9M9;O60333-2;Q12756-3;Q12756-2;O60333-4	1;1;1;1;1;1;1;1;1;1;1	1;1;1;1;1;1;1;1;1;1;1	1;1;1;1;1;1;1;1;1;1;1	Kinesin-like protein KIF1A;Kinesin-like protein KIF1B;Kinesin-like protein KIF1C;Kinesin-like protein	KIF1A;KIF1B;KIF1C;KIF1Bbeta	;;;;;;;;;;	11	1	1	1	0	0	1	1	1	0	0	0	1	1	1	0	0	0	1	1	1	0	0.7	0.7	0.7	191.06	1690	1690;1816;1103;1153;1471;1797;1809;1770;1791;1799;1823	0	3.546			By MS/MS	By MS/MS	By matching		0	0	0.7	0.7	0.7	0
P61962;A0A087WWI6	P61962;A0A087WWI6	2;2	2;2	2;2	DDB1- and CUL4-associated factor 7	DCAF7	;	2	2	2	2	0	0	2	1	1	0	0	0	2	1	1	0	0	0	2	1	1	0	8.2	8.2	8.2	38.926	342	342;207	0.00078833	2.6254			By MS/MS	By matching	By matching		0	0	8.2	5.6	5.6	0
Q6AHZ1;A0A087WWK1	Q6AHZ1;A0A087WWK1	1;1	1;1	1;1	Zinc finger protein 518A	ZNF518A	;	2	1	1	1	0	1	0	1	0	1	0	1	0	1	0	1	0	1	0	1	0	1	0.6	0.6	0.6	166.78	1483	1483;338	0.029441	1.0301		By MS/MS		By matching		By matching	0	0.6	0	0.6	0	0.6
O43617;A0A087WWM0;O43617-2;A0A087WYS5;A6NKE1	O43617;A0A087WWM0;O43617-2;A0A087WYS5;A6NKE1	2;2;2;1;1	2;2;2;1;1	2;2;2;1;1	Trafficking protein particle complex subunit 3	TRAPPC3	;;;;	5	2	2	2	0	2	1	1	0	1	0	2	1	1	0	1	0	2	1	1	0	1	10.6	10.6	10.6	20.274	180	180;188;134;114;118	0	3.0578		By MS/MS	By matching	By MS/MS		By MS/MS	0	10.6	4.4	4.4	0	4.4
Q96Q45;A0A087WWU1;Q96Q45-2;Q96Q45-5;Q96Q45-3;F2Z329	Q96Q45;A0A087WWU1;Q96Q45-2;Q96Q45-5;Q96Q45-3;F2Z329	2;2;2;2;2;1	2;2;2;2;2;1	2;2;2;2;2;1	Transmembrane protein 237	TMEM237	;;;;;	6	2	2	2	0	2	0	0	0	2	0	2	0	0	0	2	0	2	0	0	0	2	5.9	5.9	5.9	45.525	408	408;400;400;413;432;96	0	3.792		By MS/MS				By MS/MS	0	5.9	0	0	0	5.9
Q13418;A0A087WWY6;A0A0A0MTH3;Q13418-2	Q13418;A0A087WWY6;A0A0A0MTH3;Q13418-2	1;1;1;1	1;1;1;1	1;1;1;1	Integrin-linked protein kinase	ILK	;;;	4	1	1	1	0	1	1	1	0	1	0	1	1	1	0	1	0	1	1	1	0	1	5.8	5.8	5.8	51.419	452	452;111;483;391	0.00079114	2.665		By matching	By matching	By MS/MS		By MS/MS	0	5.8	5.8	5.8	0	5.8
Q13148;A0A087WX29;B1AKP7;G3V162;A0A087X260;A0A087WYY0;A0A087WXQ5;K7EJM5;A0A087WV68;K7EN94;Q13148-4;A0A087WW61;A0A087WX67;A0A087WXV3;A0A087WTZ4;K7EL26;A0A087WYE7;A0A087WZC9	Q13148;A0A087WX29;B1AKP7;G3V162;A0A087X260;A0A087WYY0;A0A087WXQ5;K7EJM5;A0A087WV68;K7EN94;Q13148-4	5;5;4;4;4;4;3;3;3;3;3;2;2;2;1;1;1;1	5;5;4;4;4;4;3;3;3;3;3;2;2;2;1;1;1;1	5;5;4;4;4;4;3;3;3;3;3;2;2;2;1;1;1;1	TAR DNA-binding protein 43	TARDBP	;;;;;;;;;;	18	5	5	5	4	4	3	4	4	5	4	4	3	4	4	5	4	4	3	4	4	5	15.5	15.5	15.5	44.739	414	414;243;295;298;301;304;200;201;212;276;298;138;149;175;61;65;89;127	0	56.591	By MS/MS	By MS/MS	By MS/MS	By MS/MS	By MS/MS	By MS/MS	12.6	12.6	9.7	12.6	12.6	15.5
P53675;A0A087WX41;P53675-2	P53675;A0A087WX41;P53675-2	15;15;15	1;1;1	1;1;1	Clathrin heavy chain 2	CLTCL1	;;	3	15	1	1	9	10	11	15	11	13	0	1	1	1	0	1	0	1	1	1	0	1	9.3	1	1	187.03	1640	1640;1260;1583	0	4.8837	By matching	By matching	By matching	By MS/MS	By matching	By MS/MS	5.2	6.7	6.6	9.3	6.4	8.8
Q16186;A0A087WX59	Q16186;A0A087WX59	1;1	1;1	1;1	Proteasomal ubiquitin receptor ADRM1	ADRM1	;	2	1	1	1	1	1	1	1	1	1	1	1	1	1	1	1	1	1	1	1	1	1	3.9	3.9	3.9	42.153	407	407;368	0	16.709	By MS/MS	By MS/MS	By MS/MS	By MS/MS	By matching	By MS/MS	3.9	3.9	3.9	3.9	3.9	3.9
O95299;A0A087WXC5;E7ESZ7;O95299-2;H7C2W5;H7C1Y7;H7C2X4;Q8N1B9;C9J6X0	O95299;A0A087WXC5;E7ESZ7;O95299-2;H7C2W5;H7C1Y7;H7C2X4;Q8N1B9;C9J6X0	4;4;4;4;2;2;2;2;2	4;4;4;4;2;2;2;2;2	4;4;4;4;2;2;2;2;2	NADH dehydrogenase [ubiquinone] 1 alpha subcomplex subunit 10, mitochondrial	NDUFA10	;;;;;;;;	9	4	4	4	4	3	1	2	3	1	4	3	1	2	3	1	4	3	1	2	3	1	11.3	11.3	11.3	40.75	355	355;355;390;429;129;133;138;201;245	0	4.7625	By MS/MS	By matching	By matching	By matching	By MS/MS	By matching	11.3	8.7	2.5	5.9	8.5	2.5
Q6NVY1;H7C1A5;F8W8A6;B9A058;A0A087WXI1	Q6NVY1;H7C1A5;F8W8A6;B9A058;A0A087WXI1	1;1;1;1;1	1;1;1;1;1	1;1;1;1;1	3-hydroxyisobutyryl-CoA hydrolase, mitochondrial	HIBCH	;;;;	5	1	1	1	1	1	1	0	1	1	1	1	1	0	1	1	1	1	1	0	1	1	2.3	2.3	2.3	43.482	386	386;119;128;163;380	0.065297	0.64037	By matching	By matching	By matching		By MS/MS	By matching	2.3	2.3	2.3	0	2.3	2.3
P18621;A0A087WXM6;J3QQT2;J3KRX5;A0A0A6YYL6;P18621-3;J3QLC8;A0A0A0MRF8;P18621-2;J3KRB3;A0A087WWH0;J3QS96;A0A087WY81;J3KSJ0	P18621;A0A087WXM6;J3QQT2;J3KRX5;A0A0A6YYL6;P18621-3;J3QLC8;A0A0A0MRF8;P18621-2;J3KRB3;A0A087WWH0;J3QS96;A0A087WY81	12;12;12;12;12;12;10;10;10;9;9;9;7;2	12;12;12;12;12;12;10;10;10;9;9;9;7;2	12;12;12;12;12;12;10;10;10;9;9;9;7;2	60S ribosomal protein L17	RPL17;RPL17-C18orf32	;;;;;;;;;;;;	14	12	12	12	10	10	12	11	11	12	10	10	12	11	11	12	10	10	12	11	11	12	57.1	57.1	57.1	21.397	184	184;169;171;174;228;228;174;190;146;129;132;138;98;56	0	60.975	By MS/MS	By MS/MS	By MS/MS	By MS/MS	By MS/MS	By MS/MS	51.6	51.6	57.1	53.3	53.3	57.1
B8ZZ34;A0A087WXQ4	B8ZZ34;A0A087WXQ4	1;1	1;1	1;1	Putative protein shisa-8	SHISA8	;	2	1	1	1	0	1	0	1	0	1	0	1	0	1	0	1	0	1	0	1	0	1	1.4	1.4	1.4	51.412	492	492;397	0.027768	1.0943		By matching		By matching		By MS/MS	0	1.4	0	1.4	0	1.4
O43681;A0A087WXS7;K7ERW9	O43681;A0A087WXS7	4;4;1	4;4;1	4;4;1	ATPase ASNA1	ASNA1	;	3	4	4	4	1	3	1	4	1	4	1	3	1	4	1	4	1	3	1	4	1	4	16.1	16.1	16.1	38.792	348	348;331;200	0	13.327	By matching	By matching	By matching	By MS/MS	By matching	By MS/MS	2.6	10.9	2.6	16.1	2.6	16.1
Q86XN6;A0A087WXT7;Q86XN6-2;Q05481;Q96IR2;Q9P0L1;Q6ZN06;Q8NB50;Q8N4W9;A2RRD8;Q9UJW7;Q9Y5A6;Q0VGE8;P17035;P0CJ79;Q96N58;Q96NL3;Q5VIY5;Q7L2R6;Q9NV72;A6NHJ4;Q8NCK3;Q8N782;J3KR51;Q9H963;A0A087WXU7;Q6IQ01;G3V1M0;J3KR62;A0A0U1RQK1;A0A087WSW4;A0A087WVZ7;Q8NCK3-2;Q9NV72-2;Q5VIY5-2;P17035-2;Q86XN6-3;Q9UJW7-2;Q8N4W9-2;Q8NB50-3;Q05481-2	Q86XN6;A0A087WXT7;Q86XN6-2;Q05481;Q96IR2;Q9P0L1;Q6ZN06;Q8NB50;Q8N4W9;A2RRD8;Q9UJW7;Q9Y5A6;Q0VGE8;P17035;P0CJ79;Q96N58;Q96NL3;Q5VIY5;Q7L2R6;Q9NV72;A6NHJ4;Q8NCK3;Q8N782;J3KR51;Q9H963;A0A087WXU7;Q6IQ01;G3V1M0;J3KR62;A0A0U1RQK1;A0A087WSW4;A0A087WVZ7;Q8NCK3-2;Q9NV72-2;Q5VIY5-2;P17035-2;Q86XN6-3;Q9UJW7-2;Q8N4W9-2;Q8NB50-3;Q05481-2	2;2;2;1;1;1;1;1;1;1;1;1;1;1;1;1;1;1;1;1;1;1;1;1;1;1;1;1;1;1;1;1;1;1;1;1;1;1;1;1;1	2;2;2;1;1;1;1;1;1;1;1;1;1;1;1;1;1;1;1;1;1;1;1;1;1;1;1;1;1;1;1;1;1;1;1;1;1;1;1;1;1	2;2;2;1;1;1;1;1;1;1;1;1;1;1;1;1;1;1;1;1;1;1;1;1;1;1;1;1;1;1;1;1;1;1;1;1;1;1;1;1;1	Zinc finger protein 761;Zinc finger protein 91;Zinc finger protein 845;Zinc finger protein with KRAB and SCAN domains 7;Zinc finger protein 813;Zinc finger protein 62 homolog;Zinc finger protein 808;Zinc finger protein 320;Zinc finger protein 229;Zinc finger and SCAN domain-containing protein 21;Zinc finger protein 816;Zinc finger protein 28;Zinc finger protein 888;Zinc finger protein 578;Zinc fi…	ZNF761;ZNF91;ZNF845;ZKSCAN7;ZNF813;ZFP62;ZNF808;ZNF320;ZNF229;ZSCAN21;ZNF816;ZNF28;ZNF888;ZNF578;ZNF599;ZNF468;ZNF765;ZNF701;ZNF860;ZNF485;ZNF525;ZNF702P;ZNF600	;;;;;;;;;;;;;;;;;;;;;;;;;;;;;;;;;;;;;;;;	41	2	2	2	2	2	2	2	2	2	2	2	2	2	2	2	2	2	2	2	2	2	9.8	9.8	9.8	87.718	746	746;746;718;1191;970;754;617;900;903;509;825;473;651;718;500;590;588;522;523;531;632;441;197;479;129;54;70;436;443;487;508;819;350;465;469;665;692;819;834;867;1159	0.0026495	2.1712	By MS/MS	By MS/MS	By MS/MS	By MS/MS	By MS/MS	By MS/MS	9.8	9.8	9.8	9.8	9.8	9.8
Q9Y4I1;A0A087WY00;G3V394;F8WE88;F8W6H6;Q9Y4I1-2;Q9Y4I1-3;G3V3C9;H0YM96;Q9UES5;O95317;H0YMK3;Q9NQX4-2	Q9Y4I1;A0A087WY00;G3V394;F8WE88;F8W6H6;Q9Y4I1-2;Q9Y4I1-3	6;6;6;6;6;6;6;1;1;1;1;1;1	6;6;6;6;6;6;6;1;1;1;1;1;1	5;5;5;5;5;5;5;0;0;1;1;0;0	Unconventional myosin-Va	MYO5A	;;;;;;	13	6	6	5	3	5	2	3	2	5	3	5	2	3	2	5	2	4	2	3	2	4	3.7	3.7	3.1	215.4	1855	1855;1828;1853;1855;1855;1828;1880;47;153;228;231;269;430	0	9.4572	By matching	By MS/MS	By MS/MS	By MS/MS	By MS/MS	By MS/MS	1.8	2.9	1.2	1.6	1.2	3.1
Q96CV9;A0A087WY28;Q96CV9-3;Q96CV9-2	Q96CV9;A0A087WY28;Q96CV9-3;Q96CV9-2	1;1;1;1	1;1;1;1	1;1;1;1	Optineurin	OPTN	;;;	4	1	1	1	0	1	0	1	0	1	0	1	0	1	0	1	0	1	0	1	0	1	2.6	2.6	2.6	65.92	577	577;107;520;571	0.067176	0.61889		By MS/MS		By matching		By matching	0	2.6	0	2.6	0	2.6
Q9NP79;A0A087WY55;Q5TGM0;Q9NP79-2	Q9NP79;A0A087WY55;Q5TGM0;Q9NP79-2	2;2;1;1	2;2;1;1	2;2;1;1	Vacuolar protein sorting-associated protein VTA1 homolog	VTA1	;;;	4	2	2	2	1	1	0	1	1	2	1	1	0	1	1	2	1	1	0	1	1	2	5.9	5.9	5.9	33.879	307	307;280;249;222	0.0026465	2.1613	By matching	By matching		By MS/MS	By matching	By MS/MS	2.6	3.3	0	3.3	2.6	5.9
Q96CW1;Q96CW1-2;A0A087WY71;E9PFW3;C9JJ47;C9JGT8;C9JJD3;H7C4C3;C9JTK4;C9JPV8	Q96CW1;Q96CW1-2;A0A087WY71;E9PFW3;C9JJ47;C9JGT8	6;6;6;5;4;3;2;2;2;1	6;6;6;5;4;3;2;2;2;1	6;6;6;5;4;3;2;2;2;1	AP-2 complex subunit mu	AP2M1	;;;;;	10	6	6	6	4	5	6	5	6	5	4	5	6	5	6	5	4	5	6	5	6	5	14.9	14.9	14.9	49.654	435	435;433;434;460;252;195;113;122;160;136	0	29.361	By MS/MS	By MS/MS	By MS/MS	By MS/MS	By MS/MS	By MS/MS	9.4	11.3	14.9	13.1	14.9	13.1
P61077;P62837;P61077-3;D6RAW0;D6RFM0;D6RAH7;H9KV45;A0A0A0MQU3;A0A087WY85;P62837-2;P61077-2	P61077;P62837;P61077-3;D6RAW0;D6RFM0;D6RAH7;H9KV45;A0A0A0MQU3;A0A087WY85;P62837-2;P61077-2	1;1;1;1;1;1;1;1;1;1;1	1;1;1;1;1;1;1;1;1;1;1	1;1;1;1;1;1;1;1;1;1;1	Ubiquitin-conjugating enzyme E2 D3;Ubiquitin-conjugating enzyme E2 D2	UBE2D3;UBE2D2	;;;;;;;;;;	11	1	1	1	1	0	1	1	1	1	1	0	1	1	1	1	1	0	1	1	1	1	7.5	7.5	7.5	16.687	147	147;147;149;72;98;118;141;147;148;118;148	0.0019246	2.3554	By MS/MS		By MS/MS	By matching	By MS/MS	By MS/MS	7.5	0	7.5	7.5	7.5	7.5
Q8N5M9;A0A087WY88	Q8N5M9;A0A087WY88	1;1	1;1	1;1	Protein jagunal homolog 1	JAGN1	;	2	1	1	1	1	1	1	1	1	1	1	1	1	1	1	1	1	1	1	1	1	1	6.6	6.6	6.6	21.125	183	183;181	0	4.0382	By MS/MS	By MS/MS	By matching	By MS/MS	By MS/MS	By MS/MS	6.6	6.6	6.6	6.6	6.6	6.6
Q9UKN7;A0A087WYA1	Q9UKN7;A0A087WYA1	1;1	1;1	1;1	Unconventional myosin-XV	MYO15A	;	2	1	1	1	0	1	0	1	0	1	0	1	0	1	0	1	0	1	0	1	0	1	0.2	0.2	0.2	395.29	3530	3530;3530	0.096934	0.46741		By matching		By matching		By MS/MS	0	0.2	0	0.2	0	0.2
Q5T280;A0A087WYA7	Q5T280;A0A087WYA7	1;1	1;1	1;1	Putative methyltransferase C9orf114	C9orf114	;	2	1	1	1	1	1	1	1	1	1	1	1	1	1	1	1	1	1	1	1	1	1	2.9	2.9	2.9	42.008	376	376;388	0.016286	1.305	By MS/MS	By matching	By MS/MS	By matching	By matching	By matching	2.9	2.9	2.9	2.9	2.9	2.9
Q03519;A0A140T9S0;A0A0G2JLV0;A0A087WYD6;X5CMH5;E7ENX8;Q03519-2	Q03519;A0A140T9S0;A0A0G2JLV0;A0A087WYD6;X5CMH5;E7ENX8;Q03519-2	1;1;1;1;1;1;1	1;1;1;1;1;1;1	1;1;1;1;1;1;1	Antigen peptide transporter 2	TAP2	;;;;;;	7	1	1	1	0	0	1	1	0	1	0	0	1	1	0	1	0	0	1	1	0	1	2.6	2.6	2.6	75.663	686	686;653;702;702;703;843;653	0.020869	1.2032			By matching	By matching		By MS/MS	0	0	2.6	2.6	0	2.6
Q6UXD5;A0A087WYL5;Q6UXD5-2;Q6UXD5-3;Q6UXD5-5;Q6UXD5-4;Q6UXD5-6	Q6UXD5;A0A087WYL5;Q6UXD5-2;Q6UXD5-3;Q6UXD5-5;Q6UXD5-4;Q6UXD5-6	2;2;2;2;2;1;1	2;2;2;2;2;1;1	2;2;2;2;2;1;1	Seizure 6-like protein 2	SEZ6L2	;;;;;;	7	2	2	2	0	2	0	2	0	2	0	2	0	2	0	2	0	2	0	2	0	2	2.1	2.1	2.1	97.559	910	910;923;840;853;879;580;809	0	3.6834		By MS/MS		By MS/MS		By MS/MS	0	2.1	0	2.1	0	2.1
Q7Z478;A0A087WYN9	Q7Z478;A0A087WYN9	2;2	2;2	2;2	ATP-dependent RNA helicase DHX29	DHX29	;	2	2	2	2	2	2	2	2	2	2	2	2	2	2	2	2	2	2	2	2	2	2	2	2	2	155.23	1369	1369;1370	0	8.5019	By MS/MS	By MS/MS	By MS/MS	By MS/MS	By matching	By matching	2	2	2	2	2	2
P09132;A0A087WYR0	P09132;A0A087WYR0	1;1	1;1	1;1	Signal recognition particle 19 kDa protein	SRP19	;	2	1	1	1	1	1	1	0	1	0	1	1	1	0	1	0	1	1	1	0	1	0	11.1	11.1	11.1	16.156	144	144;120	0.034323	0.95706	By MS/MS	By MS/MS	By matching		By matching		11.1	11.1	11.1	0	11.1	0
Q16851;A0A087WYS1;E7EUC7;Q16851-2;C9JTZ5;C9JUW1;C9JWG0;C9JVG3;C9JQU9;C9JNZ1	Q16851;A0A087WYS1;E7EUC7;Q16851-2;C9JTZ5;C9JUW1;C9JWG0;C9JVG3;C9JQU9;C9JNZ1	3;3;3;3;2;2;2;2;2;2	3;3;3;3;2;2;2;2;2;2	3;3;3;3;2;2;2;2;2;2	UTP--glucose-1-phosphate uridylyltransferase	UGP2	;;;;;;;;;	10	3	3	3	2	3	3	3	2	2	2	3	3	3	2	2	2	3	3	3	2	2	6.9	6.9	6.9	56.94	508	508;508;517;497;105;135;150;171;175;213	0	3.3508	By matching	By MS/MS	By MS/MS	By MS/MS	By matching	By MS/MS	4.1	6.9	6.9	6.9	4.1	4.1
Q15185;A0A087WYT3;Q15185-3;Q15185-4;Q15185-2;B4DDC6	Q15185;A0A087WYT3;Q15185-3;Q15185-4;Q15185-2	4;4;4;4;2;1	4;4;4;4;2;1	4;4;4;4;2;1	Prostaglandin E synthase 3	PTGES3	;;;;	6	4	4	4	3	4	4	3	3	3	3	4	4	3	3	3	3	4	4	3	3	3	28.1	28.1	28.1	18.697	160	160;164;130;139;127;124	0	10.727	By MS/MS	By MS/MS	By MS/MS	By MS/MS	By MS/MS	By MS/MS	23.1	28.1	28.1	20	20	23.8
Q9Y5X1;A0A087WYU1	Q9Y5X1;A0A087WYU1	3;3	3;3	3;3	Sorting nexin-9;Sorting nexin	SNX9	;	2	3	3	3	2	3	2	3	3	3	2	3	2	3	3	3	2	3	2	3	3	3	6.7	6.7	6.7	66.591	595	595;594	0	12.921	By MS/MS	By MS/MS	By MS/MS	By MS/MS	By MS/MS	By MS/MS	4.9	6.7	4.9	6.7	6.7	6.7
O43657;A0A087WYV6;A0A087WZU5	O43657;A0A087WYV6;A0A087WZU5	3;3;3	3;3;3	3;3;3	Tetraspanin-6	TSPAN6	;;	3	3	3	3	1	3	0	2	0	3	1	3	0	2	0	3	1	3	0	2	0	3	15.1	15.1	15.1	27.563	245	245;129;137	0	14.852	By matching	By MS/MS		By MS/MS		By MS/MS	3.3	15.1	0	13.5	0	15.1
P35556;A0A087WYV8;D6RJI3;P35556-2;E9PHW4;A0A087WV40;P35555;F6U495	P35556;A0A087WYV8;D6RJI3;P35556-2	19;19;14;14;6;4;3;1	19;19;14;14;6;4;3;1	18;18;13;13;6;4;3;1	Fibrillin-2	FBN2	;;;	8	19	19	18	2	19	3	13	2	15	2	19	3	13	2	15	2	18	3	12	2	14	8.5	8.5	7.9	314.77	2912	2912;2911;1473;1473;341;276;2871;302	0	59.51	By matching	By MS/MS	By matching	By MS/MS	By matching	By MS/MS	0.8	8.5	1.3	6	0.9	6.2
Q9H3T2;A0A087X0A5;A0A087WYX3;Q9H3T2-2;Q9H3T2-3	Q9H3T2;A0A087X0A5;A0A087WYX3;Q9H3T2-2;Q9H3T2-3	1;1;1;1;1	1;1;1;1;1	1;1;1;1;1	Semaphorin-6C	SEMA6C	;;;;	5	1	1	1	0	0	0	1	0	1	0	0	0	1	0	1	0	0	0	1	0	1	1.2	1.2	1.2	99.685	930	930;537;537;922;962	0.024158	1.1471				By MS/MS		By MS/MS	0	0	0	1.2	0	1.2
Q8IY67-2;A0A087WZ13;E9PAU2;Q8IY67;K7EKR9;Q8IY67-3;K7EQG2	Q8IY67-2;A0A087WZ13;E9PAU2;Q8IY67	7;7;7;4;2;2;1	7;7;7;4;2;2;1	7;7;7;4;2;2;1	Ribonucleoprotein PTB-binding 1	RAVER1	;;;	7	7	7	7	5	5	5	4	5	4	5	5	5	4	5	4	5	5	5	4	5	4	18.3	18.3	18.3	77.859	739	739;739;756;606;96;75;157	0	17.282	By MS/MS	By matching	By MS/MS	By MS/MS	By MS/MS	By MS/MS	13.3	11.5	11.5	9.7	10.8	9.7
Q6P9G4;A0A087WZ54	Q6P9G4;A0A087WZ54	3;3	3;3	3;3	Transmembrane protein 154	TMEM154	;	2	3	3	3	1	3	0	3	1	3	1	3	0	3	1	3	1	3	0	3	1	3	23.5	23.5	23.5	20.498	183	183;162	0	8.9119	By matching	By MS/MS		By MS/MS	By matching	By MS/MS	6	23.5	0	23.5	6	23.5
P98153;A0A087WZA8;F6SYP7;P98153-3;P98153-2	P98153;A0A087WZA8;F6SYP7;P98153-3;P98153-2	1;1;1;1;1	1;1;1;1;1	1;1;1;1;1	Integral membrane protein DGCR2/IDD	DGCR2	;;;;	5	1	1	1	0	1	0	0	0	0	0	1	0	0	0	0	0	1	0	0	0	0	2.2	2.2	2.2	60.81	550	550;328;550;327;509	0	6.9236		By MS/MS					0	2.2	0	0	0	0
Q9HBI1;A0A087WZB5;Q9HBI1-3;Q9HBI1-2	Q9HBI1;A0A087WZB5;Q9HBI1-3;Q9HBI1-2	1;1;1;1	1;1;1;1	1;1;1;1	Beta-parvin	PARVB	;;;	4	1	1	1	0	0	1	1	0	1	0	0	1	1	0	1	0	0	1	1	0	1	3.6	3.6	3.6	41.714	364	364;289;327;397	0.093023	0.48801			By matching	By matching		By MS/MS	0	0	3.6	3.6	0	3.6
Q15651;A0A087WZE9;Q15651-2	Q15651;A0A087WZE9;Q15651-2	3;3;3	1;1;1	1;1;1	High mobility group nucleosome-binding domain-containing protein 3	HMGN3	;;	3	3	1	1	3	3	3	3	3	3	1	1	1	1	1	1	1	1	1	1	1	1	15.2	11.1	11.1	10.666	99	99;130;77	0.0037244	2.025	By MS/MS	By MS/MS	By MS/MS	By MS/MS	By MS/MS	By MS/MS	15.2	15.2	15.2	15.2	15.2	15.2
P29966;A0A087WZH7	P29966;A0A087WZH7	5;5	5;5	5;5	Myristoylated alanine-rich C-kinase substrate	MARCKS	;	2	5	5	5	4	4	5	4	3	3	4	4	5	4	3	3	4	4	5	4	3	3	23.5	23.5	23.5	31.554	332	332;330	0	38.121	By MS/MS	By MS/MS	By MS/MS	By MS/MS	By matching	By MS/MS	20.2	20.2	23.5	19	14.8	13.6
P49366;P49366-3;M0R1T2;M0R264;Q5J8M5;A0A087WZK0;P49366-2	P49366;P49366-3;M0R1T2;M0R264;Q5J8M5;A0A087WZK0;P49366-2	1;1;1;1;1;1;1	1;1;1;1;1;1;1	1;1;1;1;1;1;1	Deoxyhypusine synthase	DHPS	;;;;;;	7	1	1	1	1	1	1	1	1	1	1	1	1	1	1	1	1	1	1	1	1	1	2.4	2.4	2.4	40.97	369	369;327;138;182;277;370;322	0.09939	0.45598	By matching	By matching	By MS/MS	By matching	By matching	By matching	2.4	2.4	2.4	2.4	2.4	2.4
O15372;A0A087WZK9;B3KS98;E5RHC7;E5RH59;E5RFW7;E5RFH0;E5RGU4;E5RJT0	O15372;A0A087WZK9;B3KS98;E5RHC7;E5RH59;E5RFW7;E5RFH0;E5RGU4;E5RJT0	2;2;2;1;1;1;1;1;1	2;2;2;1;1;1;1;1;1	2;2;2;1;1;1;1;1;1	Eukaryotic translation initiation factor 3 subunit H	EIF3H	;;;;;;;;	9	2	2	2	2	1	2	2	2	2	2	1	2	2	2	2	2	1	2	2	2	2	11.1	11.1	11.1	39.93	352	352;349;366;46;56;97;170;235;244	0	11.994	By MS/MS	By MS/MS	By MS/MS	By MS/MS	By MS/MS	By MS/MS	11.1	5.4	11.1	11.1	11.1	11.1
O43837;A0A087WZN1;O43837-2;A0A087X2E5;A0A0D9SG66;O43837-3	O43837;A0A087WZN1;O43837-2;A0A087X2E5	6;6;5;5;1;1	6;6;5;5;1;1	6;6;5;5;1;1	Isocitrate dehydrogenase [NAD] subunit beta, mitochondrial;Isocitrate dehydrogenase [NAD] subunit, mitochondrial	IDH3B	;;;	6	6	6	6	3	4	5	5	4	5	3	4	5	5	4	5	3	4	5	5	4	5	21.8	21.8	21.8	42.183	385	385;387;383;376;145;233	0	15.864	By matching	By MS/MS	By MS/MS	By MS/MS	By MS/MS	By MS/MS	12.2	14.5	19.5	17.7	15.3	17.7
Q12866;A0A087WZQ5;E9PHX8	Q12866;A0A087WZQ5;E9PHX8	1;1;1	1;1;1	1;1;1	Tyrosine-protein kinase Mer;Receptor protein-tyrosine kinase	MERTK	;;	3	1	1	1	1	0	1	1	1	1	1	0	1	1	1	1	1	0	1	1	1	1	1	1	1	110.25	999	999;588;823	0.030928	0.99669	By matching		By MS/MS	By MS/MS	By MS/MS	By matching	1	0	1	1	1	1
Q9BY67;A0A087X105;A0A087WZW4;A0A087X1W8;A0A0A0MTJ8;A0A087WZR6;X5DQS5;Q9BY67-5;Q9BY67-4;Q9BY67-3;F5H8J9;A0A087X0T8;Q9BY67-2	Q9BY67;A0A087X105;A0A087WZW4;A0A087X1W8;A0A0A0MTJ8;A0A087WZR6;X5DQS5;Q9BY67-5;Q9BY67-4;Q9BY67-3;F5H8J9;A0A087X0T8;Q9BY67-2	2;2;2;2;2;2;2;2;2;2;1;1;1	2;2;2;2;2;2;2;2;2;2;1;1;1	2;2;2;2;2;2;2;2;2;2;1;1;1	Cell adhesion molecule 1	CADM1	;;;;;;;;;;;;	13	2	2	2	0	2	0	1	0	2	0	2	0	1	0	2	0	2	0	1	0	2	12	12	12	48.509	442	442;373;401;412;413;430;443;414;453;471;111;346;333	0	8.948		By MS/MS		By MS/MS		By MS/MS	0	12	0	6.1	0	12
Q99729-3;D6R9P3;D6RD18;D6RBZ0;A0A087WZV1;Q99729-2;Q99729;Q99729-4	Q99729-3;D6R9P3;D6RD18;D6RBZ0;A0A087WZV1;Q99729-2;Q99729;Q99729-4	6;6;6;6;6;6;5;5	6;6;6;6;6;6;5;5	6;6;6;6;6;6;5;5	Heterogeneous nuclear ribonucleoprotein A/B	HNRNPAB	;;;;;;;	8	6	6	6	4	6	4	6	5	6	4	6	4	6	5	6	4	6	4	6	5	6	24.9	24.9	24.9	30.588	285	285;280;283;327;330;332;332;286	0	19.397	By MS/MS	By MS/MS	By MS/MS	By MS/MS	By MS/MS	By MS/MS	16.8	24.9	17.5	24.9	21.8	24.9
Q13435;A0A087WZZ5;E9PPJ0;E9PJT3;E9PJ04;H0YCG1;E9PIL8;H0YEX5	Q13435;A0A087WZZ5;E9PPJ0;E9PJT3	7;7;7;4;3;3;2;1	7;7;7;4;3;3;2;1	7;7;7;4;3;3;2;1	Splicing factor 3B subunit 2	SF3B2	;;;	8	7	7	7	6	4	4	3	4	4	6	4	4	3	4	4	6	4	4	3	4	4	12.5	12.5	12.5	100.23	895	895;871;878;273;354;387;81;315	0	25.045	By MS/MS	By MS/MS	By MS/MS	By MS/MS	By MS/MS	By MS/MS	10.9	5.8	6.7	4.5	7.4	5.9
Q9UI32;A0A087X004	Q9UI32;A0A087X004	1;1	1;1	1;1	Glutaminase liver isoform, mitochondrial	GLS2	;	2	1	1	1	1	1	1	1	1	1	1	1	1	1	1	1	1	1	1	1	1	1	1.2	1.2	1.2	66.322	602	602;337	0.029224	1.0415	By MS/MS	By MS/MS	By matching	By MS/MS	By MS/MS	By matching	1.2	1.2	1.2	1.2	1.2	1.2
Q9Y3A5;A0A087X020	Q9Y3A5;A0A087X020	1;1	1;1	1;1	Ribosome maturation protein SBDS	SBDS	;	2	1	1	1	1	1	1	1	1	1	1	1	1	1	1	1	1	1	1	1	1	1	4	4	4	28.763	250	250;250	0.0074786	1.5863	By matching	By matching	By MS/MS	By matching	By MS/MS	By matching	4	4	4	4	4	4
Q01105;Q01105-2;P0DME0;A0A0C4DFV9;A0A087X027;Q01105-3;Q01105-4	Q01105;Q01105-2;P0DME0;A0A0C4DFV9;A0A087X027;Q01105-3;Q01105-4	2;2;2;2;2;2;2	2;2;2;2;2;2;2	2;2;2;2;2;2;2	Protein SET;Protein SETSIP	SET;SETSIP	;;;;;;	7	2	2	2	1	2	2	1	0	0	1	2	2	1	0	0	1	2	2	1	0	0	7.9	7.9	7.9	33.488	290	290;277;302;266;292;265;268	0	5.765	By matching	By MS/MS	By MS/MS	By matching			3.4	7.9	7.9	3.4	0	0
Q8NEL9;A0A087X0H7;Q8NEL9-3;Q8NEL9-2;Q8NEL9-4	Q8NEL9;A0A087X0H7;Q8NEL9-3;Q8NEL9-2;Q8NEL9-4	1;1;1;1;1	1;1;1;1;1	1;1;1;1;1	Phospholipase DDHD1	DDHD1	;;;;	5	1	1	1	1	1	0	0	1	0	1	1	0	0	1	0	1	1	0	0	1	0	1.1	1.1	1.1	100.43	900	900;771;454;872;879	0.044608	0.81082	By MS/MS	By matching			By matching		1.1	1.1	0	0	1.1	0
Q5T8P6;Q5T8P6-3;E2PSN0;A0A087X0H9;Q5T8P6-5;Q5T8P6-4;Q5T8P6-2	Q5T8P6;Q5T8P6-3;E2PSN0;A0A087X0H9;Q5T8P6-5;Q5T8P6-4;Q5T8P6-2	1;1;1;1;1;1;1	1;1;1;1;1;1;1	1;1;1;1;1;1;1	RNA-binding protein 26	RBM26	;;;;;;	7	1	1	1	1	1	1	0	1	0	1	1	1	0	1	0	1	1	1	0	1	0	1.4	1.4	1.4	113.6	1007	1007;980;171;1009;534;558;983	0	3.2892	By matching	By MS/MS	By matching		By matching		1.4	1.4	1.4	0	1.4	0
P22105;A0A087X0I0;A0A140T9L7;A0A140T8Z8;A0A140T9C0;A0A140T902;A0A140T8Y3;A0A140TA52;A0A140TA41;A0A140TA33;E7EPZ9;P22105-3;P22105-4	P22105;A0A087X0I0;A0A140T9L7;A0A140T8Z8;A0A140T9C0;A0A140T902;A0A140T8Y3;A0A140TA52;A0A140TA41;A0A140TA33;E7EPZ9;P22105-3;P22105-4	1;1;1;1;1;1;1;1;1;1;1;1;1	1;1;1;1;1;1;1;1;1;1;1;1;1	1;1;1;1;1;1;1;1;1;1;1;1;1	Tenascin-X	TNXB	;;;;;;;;;;;;	13	1	1	1	1	0	0	0	0	0	1	0	0	0	0	0	1	0	0	0	0	0	0.3	0.3	0.3	458.22	4242	4242;1962;2149;3296;4222;4222;4222;4242;4242;4242;4244;4244;4245	0.058696	0.68834	By MS/MS						0.3	0	0	0	0	0
O14579;A0A087X0I4;M0QXB4;O14579-2;O14579-3;M0R061	O14579;A0A087X0I4;M0QXB4;O14579-2;O14579-3;M0R061	12;12;11;9;9;6	12;12;11;9;9;6	12;12;11;9;9;6	Coatomer subunit epsilon	COPE	;;;;;	6	12	12	12	8	11	9	9	12	10	8	11	9	9	12	10	8	11	9	9	12	10	52.6	52.6	52.6	34.482	308	308;307;331;257;256;146	0	70.898	By MS/MS	By MS/MS	By MS/MS	By MS/MS	By MS/MS	By MS/MS	36.4	48.4	39.3	35.4	52.6	39.6
Q07157;Q07157-2;A0A087X0K9;G5E9E7;G3V1L9;H0Y3R8;H0YKB1	Q07157;Q07157-2;A0A087X0K9;G5E9E7;G3V1L9	18;18;18;18;18;3;3	18;18;18;18;18;3;3	18;18;18;18;18;3;3	Tight junction protein ZO-1	TJP1	;;;;	7	18	18	18	11	15	14	13	12	14	11	15	14	13	12	14	11	15	14	13	12	14	14.9	14.9	14.9	195.46	1748	1748;1668;1676;1692;1768;227;383	0	54.704	By MS/MS	By MS/MS	By MS/MS	By MS/MS	By MS/MS	By MS/MS	8.7	12.5	10.9	10.2	9.4	12.8
Q7Z739;A0A087X0Q1;A0A024R7W5;A0A087WY31;A0A087X0C3;S4R373	Q7Z739;A0A087X0Q1;A0A024R7W5;A0A087WY31	8;8;7;7;1;1	5;5;4;4;1;1	3;3;2;2;1;1	YTH domain-containing family protein 3	YTHDF3	;;;	6	8	5	3	6	7	8	6	7	7	4	5	5	3	4	5	2	3	3	1	2	3	15.7	11.8	7.2	63.86	585	585;583;534;588;41;52	0	19.825	By MS/MS	By MS/MS	By MS/MS	By MS/MS	By MS/MS	By MS/MS	12.8	14.5	15.7	11.3	13	14.5
Q04206;Q2TAM5;E9PKH5;A0A087X0W8;Q04206-2;Q04206-3;Q04206-4	Q04206;Q2TAM5;E9PKH5;A0A087X0W8;Q04206-2;Q04206-3;Q04206-4	1;1;1;1;1;1;1	1;1;1;1;1;1;1	1;1;1;1;1;1;1	Transcription factor p65	RELA	;;;;;;	7	1	1	1	1	1	1	1	1	1	1	1	1	1	1	1	1	1	1	1	1	1	2.5	2.5	2.5	60.218	551	551;377;418;448;537;541;548	0	4.5704	By matching	By matching	By matching	By MS/MS	By matching	By matching	2.5	2.5	2.5	2.5	2.5	2.5
Q15155;Q5JPE7;P69849;J3KN36;A0A0G2JN29;A0A087X117;Q5JPE7-2;A0A0G2JP90;A0A087WW46;Q5JPE7-3;A0A087WTD5	Q15155;Q5JPE7;P69849;J3KN36;A0A0G2JN29;A0A087X117;Q5JPE7-2;A0A0G2JP90;A0A087WW46;Q5JPE7-3	6;6;6;6;6;6;6;4;4;4;1	6;6;6;6;6;6;6;4;4;4;1	6;6;6;6;6;6;6;4;4;4;1	Nodal modulator 1;Nodal modulator 2;Nodal modulator 3	NOMO1;NOMO2;NOMO3	;;;;;;;;;	11	6	6	6	5	5	2	6	3	6	5	5	2	6	3	6	5	5	2	6	3	6	7.2	7.2	7.2	134.32	1222	1222;1267;1222;1267;1267;1267;1222;1100;1100;1100;282	0	20.991	By MS/MS	By MS/MS	By MS/MS	By MS/MS	By MS/MS	By MS/MS	6.3	6.3	2.2	7.2	3.8	7.2
Q92599;Q92599-4;A0A087X142;A6NMH6;A6NFQ9;F8W8I8;Q92599-3;Q92599-2;C9JV02;A0A0A0MRP8;C9J4G8	Q92599;Q92599-4;A0A087X142;A6NMH6;A6NFQ9;F8W8I8;Q92599-3;Q92599-2	5;5;5;5;5;5;5;5;2;1;1	2;2;2;2;2;2;2;2;1;1;1	2;2;2;2;2;2;2;2;1;1;1	Septin-8	SEPT8	;;;;;;;	11	5	2	2	2	4	3	5	4	5	1	2	2	2	2	2	1	2	2	2	2	2	14.7	7.7	7.7	55.756	483	483;442;426;430;440;460;369;429;130;79;97	0	5.2318	By matching	By MS/MS	By matching	By MS/MS	By MS/MS	By matching	6	10.8	11.6	14.7	13.3	14.7
Q6ZRP7;H0Y430;A0A087X176	Q6ZRP7;H0Y430;A0A087X176	3;3;3	3;3;3	3;3;3	Sulfhydryl oxidase 2;Sulfhydryl oxidase	QSOX2	;;	3	3	3	3	0	2	1	1	0	1	0	2	1	1	0	1	0	2	1	1	0	1	8.9	8.9	8.9	77.528	698	698;284;696	0	17.705		By MS/MS	By matching	By MS/MS		By MS/MS	0	4.2	4.7	4.7	0	4.7
Q9Y3Y2;A0A087X1B7;X6R700;Q9Y3Y2-4;Q9Y3Y2-3	Q9Y3Y2;A0A087X1B7;X6R700;Q9Y3Y2-4;Q9Y3Y2-3	1;1;1;1;1	1;1;1;1;1	1;1;1;1;1	Chromatin target of PRMT1 protein	CHTOP	;;;;	5	1	1	1	1	1	0	0	0	0	1	1	0	0	0	0	1	1	0	0	0	0	5.2	5.2	5.2	26.396	248	248;76;223;202;249	0	7.6994	By MS/MS	By MS/MS					5.2	5.2	0	0	0	0
P02792;A0A087X1B9	P02792;A0A087X1B9	2;2	2;2	2;2	Ferritin light chain;Ferritin	FTL	;	2	2	2	2	1	2	1	1	1	2	1	2	1	1	1	2	1	2	1	1	1	2	13.1	13.1	13.1	20.019	175	175;190	0	4.4853	By matching	By MS/MS	By matching	By MS/MS	By matching	By MS/MS	4	13.1	9.1	9.1	9.1	13.1
P25942;A0A087X1D0;H0YE23;P25942-2	P25942;A0A087X1D0;H0YE23;P25942-2	2;2;2;2	2;2;2;2	2;2;2;2	Tumor necrosis factor receptor superfamily member 5	CD40	;;;	4	2	2	2	0	2	0	2	0	2	0	2	0	2	0	2	0	2	0	2	0	2	9.4	9.4	9.4	30.619	277	277;151;159;203	0	30.564		By MS/MS		By MS/MS		By MS/MS	0	9.4	0	9.4	0	9.4
O60613;A0A0J9YX89;A0A087X1G7;A0A0B4J1S4;A0A087WXL0;A0A0B4J1T0;A8MZD0;O60613-2	O60613;A0A0J9YX89;A0A087X1G7;A0A0B4J1S4;A0A087WXL0;A0A0B4J1T0;A8MZD0;O60613-2	2;2;2;2;1;1;1;1	2;2;2;2;1;1;1;1	2;2;2;2;1;1;1;1	15 kDa selenoprotein	SEP15	;;;;;;;	8	2	2	2	0	1	0	1	0	2	0	1	0	1	0	2	0	1	0	1	0	2	17.3	17.3	17.3	17.79	162	162;88;164;165;123;124;144;121	0	13.655		By MS/MS		By matching		By MS/MS	0	7.4	0	7.4	0	17.3
P50502;H7C3I1;A0A087X1H6;F6VDH7;Q3KNR6;Q8IZP2;Q8NFI4	P50502;H7C3I1;A0A087X1H6;F6VDH7;Q3KNR6;Q8IZP2;Q8NFI4	4;4;4;3;3;3;2	4;4;4;3;3;3;2	4;4;4;3;3;3;2	Hsc70-interacting protein;Putative protein FAM10A4;Putative protein FAM10A5	ST13;ST13P4;ST13P5	;;;;;;	7	4	4	4	3	2	2	3	3	3	3	2	2	3	3	3	3	2	2	3	3	3	17.1	17.1	17.1	41.331	369	369;146;254;162;211;240;369	0	9.9486	By MS/MS	By MS/MS	By matching	By MS/MS	By MS/MS	By MS/MS	9.2	5.4	5.7	9.2	13.3	13.3
O75608;A0A087X1K9;B4DP64;E5RGR0;O75608-2	O75608;A0A087X1K9;B4DP64;E5RGR0;O75608-2	1;1;1;1;1	1;1;1;1;1	1;1;1;1;1	Acyl-protein thioesterase 1	LYPLA1	;;;;	5	1	1	1	1	1	1	1	1	1	1	1	1	1	1	1	1	1	1	1	1	1	4.8	4.8	4.8	24.669	230	230;166;196;197;214	0.0081705	1.5673	By MS/MS	By matching	By MS/MS	By matching	By matching	By matching	4.8	4.8	4.8	4.8	4.8	4.8
Q03701;A0A087X1N2;C9J9W7	Q03701;A0A087X1N2	8;8;1	8;8;1	8;8;1	CCAAT/enhancer-binding protein zeta	CEBPZ	;	3	8	8	8	5	4	8	7	8	7	5	4	8	7	8	7	5	4	8	7	8	7	10.2	10.2	10.2	120.97	1054	1054;998;146	0	15.239	By MS/MS	By matching	By MS/MS	By MS/MS	By MS/MS	By MS/MS	6.6	4.6	10.2	9.2	10.2	8.6
P20929;H0Y786;A0A087X1N7;P20929-4;P20929-3;P20929-2	P20929;H0Y786;A0A087X1N7;P20929-4;P20929-3;P20929-2	1;1;1;1;1;1	1;1;1;1;1;1	1;1;1;1;1;1	Nebulin	NEB	;;;;;	6	1	1	1	1	1	1	1	1	1	1	1	1	1	1	1	1	1	1	1	1	1	0.1	0.1	0.1	772.91	6669	6669;3007;8560;6669;8525;8525	0.095461	0.47429	By MS/MS	By MS/MS	By matching	By matching	By MS/MS	By MS/MS	0.1	0.1	0.1	0.1	0.1	0.1
A0A087X1U6	A0A087X1U6	110	99	0		EPPK1		1	110	99	0	80	54	102	84	92	70	70	44	91	74	82	59	0	0	0	0	0	0	55	48.8	0	555.65	5088	5088	0	323.31	By MS/MS	By MS/MS	By MS/MS	By MS/MS	By MS/MS	By MS/MS	43.6	33.5	53	48.2	50.4	40.3
Q9UL46;H0YM70;A0A087X1Z3;H0YKU2	Q9UL46;H0YM70;A0A087X1Z3	6;6;6;2	6;6;6;2	6;6;6;2	Proteasome activator complex subunit 2	PSME2	;;	4	6	6	6	1	4	2	4	3	6	1	4	2	4	3	6	1	4	2	4	3	6	28.9	28.9	28.9	27.401	239	239;228;254;85	0	18.639	By matching	By MS/MS	By matching	By MS/MS	By MS/MS	By MS/MS	3.3	15.9	8.8	18.4	15.5	28.9
Q8TCG1;A0A087X211;Q8TCG1-2	Q8TCG1;A0A087X211;Q8TCG1-2	1;1;1	1;1;1	1;1;1	Protein CIP2A	KIAA1524	;;	3	1	1	1	1	1	1	1	1	1	1	1	1	1	1	1	1	1	1	1	1	1	0.9	0.9	0.9	102.18	905	905;906;746	0.03694	0.89851	By MS/MS	By MS/MS	By MS/MS	By MS/MS	By MS/MS	By matching	0.9	0.9	0.9	0.9	0.9	0.9
Q9NNW5;E9PBK6;E9PDU5;A0A087X295	Q9NNW5;E9PBK6;E9PDU5;A0A087X295	1;1;1;1	1;1;1;1	1;1;1;1	WD repeat-containing protein 6	WDR6	;;;	4	1	1	1	0	1	1	0	1	0	0	1	1	0	1	0	0	1	1	0	1	0	1	1	1	121.72	1121	1121;569;1070;1151	0.0088558	1.5448		By matching	By MS/MS		By matching		0	1	1	0	1	0
Q13490;A0A087X2B2;E9PMH5;Q13490-2;Q13489;E9PQZ9;E9PIW1;H0YDY3;E9PI77	Q13490;A0A087X2B2;E9PMH5;Q13490-2;Q13489;E9PQZ9;E9PIW1;H0YDY3	4;4;4;4;2;2;2;2;1	4;4;4;4;2;2;2;2;1	4;4;4;4;2;2;2;2;1	Baculoviral IAP repeat-containing protein 2;Baculoviral IAP repeat-containing protein 3	BIRC2;BIRC3	;;;;;;;	9	4	4	4	4	1	4	3	4	4	4	1	4	3	4	4	4	1	4	3	4	4	7.3	7.3	7.3	69.899	618	618;534;597;569;604;79;183;262;139	0	7.4095	By MS/MS	By matching	By MS/MS	By matching	By MS/MS	By matching	7.3	1.8	7.3	5.5	7.3	7.3
P35613;A0A087X2B5;P35613-2;I3L192;P35613-4;A0A087WUV8;P35613-3;R4GMX5;R4GN83	P35613;A0A087X2B5;P35613-2;I3L192;P35613-4;A0A087WUV8;P35613-3	10;10;10;8;7;6;6;4;2	10;10;10;8;7;6;6;4;2	10;10;10;8;7;6;6;4;2	Basigin	BSG	;;;;;;	9	10	10	10	6	9	5	8	4	9	6	9	5	8	4	9	6	9	5	8	4	9	31.9	31.9	31.9	42.2	385	385;221;269;161;205;189;176;84;52	0	97.799	By MS/MS	By MS/MS	By MS/MS	By MS/MS	By matching	By MS/MS	26.5	31.9	23.4	30.1	14.8	30.1
O60271;O60271-2;A0A087X2D8;O60271-9;O60271-4	O60271;O60271-2;A0A087X2D8;O60271-9;O60271-4	1;1;1;1;1	1;1;1;1;1	1;1;1;1;1	C-Jun-amino-terminal kinase-interacting protein 4	SPAG9	;;;;	5	1	1	1	0	0	0	1	0	1	0	0	0	1	0	1	0	0	0	1	0	1	1.1	1.1	1.1	146.2	1321	1321;1311;1312;1177;1307	0	2.775				By MS/MS		By MS/MS	0	0	0	1.1	0	1.1
Q9Y3C1;D6RIC3;A0A0C4DGU5;A0A087X2G6;Q9Y3C1-3;Q9Y3C1-2;A0A087X1T1;D6RC60	Q9Y3C1;D6RIC3;A0A0C4DGU5;A0A087X2G6;Q9Y3C1-3;Q9Y3C1-2;A0A087X1T1	4;4;4;4;4;4;3;1	4;4;4;4;4;4;3;1	4;4;4;4;4;4;3;1	Nucleolar protein 16	NOP16	;;;;;;	8	4	4	4	3	1	3	3	3	2	3	1	3	3	3	2	3	1	3	3	3	2	23.6	23.6	23.6	21.188	178	178;150;231;237;232;236;236;95	0	16.436	By MS/MS	By matching	By MS/MS	By MS/MS	By MS/MS	By matching	17.4	3.9	19.7	17.4	17.4	13.5
P62333;A0A087X2I1;H0YJC0;H0YJS8;H0YJX2;H0YJE9;H0YJT1	P62333;A0A087X2I1;H0YJC0	12;12;6;4;2;1;1	12;12;6;4;2;1;1	12;12;6;4;2;1;1	26S protease regulatory subunit 10B	PSMC6	;;	7	12	12	12	9	10	7	11	9	9	9	10	7	11	9	9	9	10	7	11	9	9	39.6	39.6	39.6	44.172	389	389;403;262;194;67;70;97	0	46.658	By MS/MS	By MS/MS	By MS/MS	By MS/MS	By MS/MS	By MS/MS	26.5	34.2	22.1	36.5	26.7	31.4
Q9UK45;A0A087X2I5	Q9UK45;A0A087X2I5	1;1	1;1	1;1	U6 snRNA-associated Sm-like protein LSm7	LSM7	;	2	1	1	1	1	1	1	1	1	0	1	1	1	1	1	0	1	1	1	1	1	0	7.8	7.8	7.8	11.602	103	103;49	0.019521	1.2131	By matching	By matching	By matching	By matching	By MS/MS		7.8	7.8	7.8	7.8	7.8	0
P46100;A0A096LNN3;A0A096LNW1;A0A096LNL9;P46100-6;P46100-2;P46100-5;P46100-3;P46100-4	P46100;A0A096LNN3;A0A096LNW1;A0A096LNL9;P46100-6;P46100-2;P46100-5;P46100-3;P46100-4	1;1;1;1;1;1;1;1;1	1;1;1;1;1;1;1;1;1	1;1;1;1;1;1;1;1;1	Transcriptional regulator ATRX	ATRX	;;;;;;;;	9	1	1	1	1	0	1	1	1	1	1	0	1	1	1	1	1	0	1	1	1	1	0.5	0.5	0.5	282.58	2492	2492;528;954;1351;1350;2288;2337;2375;2454	0.0081647	1.5593	By matching		By MS/MS	By matching	By matching	By matching	0.5	0	0.5	0.5	0.5	0.5
Q03468;A0A096LP03	Q03468;A0A096LP03	1;1	1;1	1;1	DNA excision repair protein ERCC-6	ERCC6	;	2	1	1	1	1	1	0	0	1	0	1	1	0	0	1	0	1	1	0	0	1	0	0.8	0.8	0.8	168.41	1493	1493;863	0.003712	1.9937	By matching	By matching			By MS/MS		0.8	0.8	0	0	0.8	0
Q8ND56;A0A0G2JQ95;A0A096LP11;A0A140TA76;Q8ND56-3;Q8ND56-2	Q8ND56;A0A0G2JQ95;A0A096LP11;A0A140TA76;Q8ND56-3;Q8ND56-2	1;1;1;1;1;1	1;1;1;1;1;1	1;1;1;1;1;1	Protein LSM14 homolog A	LSM14A	;;;;;	6	1	1	1	1	1	1	1	1	1	1	1	1	1	1	1	1	1	1	1	1	1	3	3	3	50.529	463	463;144;148;344;422;463	0.073738	0.58605	By matching	By matching	By matching	By matching	By matching	By MS/MS	3	3	3	3	3	3
Q53H96;A0A0A0MQS1;Q53H96-2;B5MD87;F8WEI0	Q53H96;A0A0A0MQS1;Q53H96-2;B5MD87	3;3;3;2;1	3;3;3;2;1	3;3;3;2;1	Pyrroline-5-carboxylate reductase 3;Pyrroline-5-carboxylate reductase	PYCRL	;;;	5	3	3	3	3	2	2	1	3	3	3	2	2	1	3	3	3	2	2	1	3	3	16.4	16.4	16.4	28.663	274	274;286;254;137;44	0	11.341	By MS/MS	By MS/MS	By MS/MS	By MS/MS	By MS/MS	By MS/MS	16.4	12.4	8	4	16.4	16.4
Q27J81;Q27J81-2;A0A0A0MQU1	Q27J81;Q27J81-2;A0A0A0MQU1	1;1;1	1;1;1	1;1;1	Inverted formin-2	INF2	;;	3	1	1	1	1	1	0	0	0	1	1	1	0	0	0	1	1	1	0	0	0	1	1	1	1	135.62	1249	1249;1240;717	0.0011646	2.4716	By MS/MS	By matching				By matching	1	1	0	0	0	1
Q9NR56;C9JP00;A0A0A0MQX8;Q9NR56-3;Q9NR56-4;Q9NR56-7;Q9NR56-6;Q9NR56-2;Q9NR56-5	Q9NR56;C9JP00;A0A0A0MQX8;Q9NR56-3;Q9NR56-4;Q9NR56-7;Q9NR56-6;Q9NR56-2;Q9NR56-5	1;1;1;1;1;1;1;1;1	1;1;1;1;1;1;1;1;1	1;1;1;1;1;1;1;1;1	Muscleblind-like protein 1	MBNL1	;;;;;;;;	9	1	1	1	1	1	1	1	1	1	1	1	1	1	1	1	1	1	1	1	1	1	2.8	2.8	2.8	41.817	388	388;348;400;302;314;340;342;370;382	0	2.8657	By matching	By matching	By matching	By MS/MS	By matching	By MS/MS	2.8	2.8	2.8	2.8	2.8	2.8
P45880;A0A0A0MR02;P45880-2;P45880-1;Q5JSD2;Q5JSD1;A2A3S1	P45880;A0A0A0MR02;P45880-2;P45880-1;Q5JSD2;Q5JSD1	13;13;12;12;8;8;3	13;13;12;12;8;8;3	13;13;12;12;8;8;3	Voltage-dependent anion-selective channel protein 2	VDAC2	;;;;;	7	13	13	13	13	13	11	12	13	11	13	13	11	12	13	11	13	13	11	12	13	11	60.9	60.9	60.9	31.566	294	294;282;283;309;195;204;109	0	183.58	By MS/MS	By MS/MS	By MS/MS	By MS/MS	By MS/MS	By MS/MS	60.9	60.9	49.7	53.4	60.9	45.9
Q15884;A0A0A0MR12;Q15884-1	Q15884;A0A0A0MR12;Q15884-1	1;1;1	1;1;1	1;1;1	Protein FAM189A2	FAM189A2	;;	3	1	1	1	1	1	1	1	1	1	1	1	1	1	1	1	1	1	1	1	1	1	2.4	2.4	2.4	49.703	450	450;285;289	0.030938	0.99758	By MS/MS	By MS/MS	By MS/MS	By MS/MS	By MS/MS	By MS/MS	2.4	2.4	2.4	2.4	2.4	2.4
Q86X27;A0A0A0MR31;Q86X27-2;Q86X27-3	Q86X27;A0A0A0MR31;Q86X27-2;Q86X27-3	1;1;1;1	1;1;1;1	1;1;1;1	Ras-specific guanine nucleotide-releasing factor RalGPS2	RALGPS2	;;;	4	1	1	1	0	1	0	1	1	1	0	1	0	1	1	1	0	1	0	1	1	1	1.5	1.5	1.5	65.166	583	583;266;279;557	0.0011596	2.4238		By MS/MS		By MS/MS	By matching	By MS/MS	0	1.5	0	1.5	1.5	1.5
O60427;A0A0A0MR51;H7C2V0;O60427-2;H0YB97;F5H3P6;F5H3U5;C9J425;F5H1Q7;F5H0Y2;F5H2H3;F5H5X5;C9JJB3;F5GYH4;F5H852;F5GWE3;F5H8G5	O60427;A0A0A0MR51;H7C2V0;O60427-2	12;12;7;7;5;4;4;2;2;2;2;2;2;2;2;2;1	12;12;7;7;5;4;4;2;2;2;2;2;2;2;2;2;1	11;11;6;7;4;4;4;2;2;2;2;2;2;2;2;2;1	Fatty acid desaturase 1	FADS1	;;;	17	12	12	11	7	11	4	8	6	11	7	11	4	8	6	11	7	10	4	7	6	10	29.7	29.7	28.2	51.964	444	444;501;228;360;175;146;192;47;86;109;111;112;139;153;164;165;124	0	46.61	By MS/MS	By MS/MS	By MS/MS	By MS/MS	By MS/MS	By MS/MS	18.5	26.6	11.3	18.9	15.8	27.9
P98175;P98175-2;P98175-3;A0A0A0MR66;P98175-4	P98175;P98175-2;P98175-3;A0A0A0MR66;P98175-4	2;2;2;2;2	2;2;2;2;2	2;2;2;2;2	RNA-binding protein 10	RBM10	;;;;	5	2	2	2	1	2	2	1	2	1	1	2	2	1	2	1	1	2	2	1	2	1	2.2	2.2	2.2	103.53	930	930;929;853;995;852	0	3.5916	By MS/MS	By matching	By matching	By matching	By MS/MS	By matching	1.2	2.2	2.2	1.2	2.2	1.2
Q96L91;A0A0A0MR72;A0A0A0MR80;Q96L91-4;Q96L91-3;Q96L91-5;Q96L91-2	Q96L91;A0A0A0MR72;A0A0A0MR80;Q96L91-4;Q96L91-3;Q96L91-5;Q96L91-2	1;1;1;1;1;1;1	1;1;1;1;1;1;1	1;1;1;1;1;1;1	E1A-binding protein p400	EP400	;;;;;;	7	1	1	1	1	0	1	1	1	0	1	0	1	1	1	0	1	0	1	1	1	0	0.2	0.2	0.2	343.48	3159	3159;826;985;3042;3086;3122;3123	0.046415	0.799	By matching		By matching	By MS/MS	By MS/MS		0.2	0	0.2	0.2	0.2	0
Q8WZ42;A0A0A0MRA3;A0A0A0MTS7;Q8WZ42-3;Q8WZ42-10;Q8WZ42-9;Q8WZ42-5;Q8WZ42-11;Q8WZ42-4;Q8WZ42-7;Q8WZ42-2;Q8WZ42-8;Q8WZ42-13;Q8WZ42-12;Q8WZ42-6	Q8WZ42;A0A0A0MRA3;A0A0A0MTS7;Q8WZ42-3;Q8WZ42-10;Q8WZ42-9;Q8WZ42-5;Q8WZ42-11;Q8WZ42-4;Q8WZ42-7;Q8WZ42-2;Q8WZ42-8;Q8WZ42-13;Q8WZ42-12	3;3;3;3;3;3;3;3;3;3;3;3;3;3;1	3;3;3;3;3;3;3;3;3;3;3;3;3;3;1	3;3;3;3;3;3;3;3;3;3;3;3;3;3;1	Titin	TTN	;;;;;;;;;;;;;	15	3	3	3	2	3	1	2	2	1	2	3	1	2	2	1	2	3	1	2	2	1	0.1	0.1	0.1	3816	34350	34350;27118;35991;26926;27051;27118;32900;33423;33445;33615;34258;34475;34484;35991;5604	0.015956	1.3141	By MS/MS	By MS/MS	By matching	By matching	By matching	By MS/MS	0.1	0.1	0	0.1	0	0
Q9BUJ2;A0A0A0MRA5;B7Z4B8;Q9BUJ2-4;Q9BUJ2-2;M0R3F1;Q9BUJ2-3;M0QYZ0;M0QYI8;M0QZV6;M0R0K8;M0R203;M0QYM5	Q9BUJ2;A0A0A0MRA5;B7Z4B8;Q9BUJ2-4;Q9BUJ2-2;M0R3F1;Q9BUJ2-3;M0QYZ0;M0QYI8	8;8;8;8;8;7;7;6;4;3;3;2;1	8;8;8;8;8;7;7;6;4;3;3;2;1	8;8;8;8;8;7;7;6;4;3;3;2;1	Heterogeneous nuclear ribonucleoprotein U-like protein 1	HNRNPUL1	;;;;;;;;	13	8	8	8	7	6	7	6	6	7	7	6	7	6	6	7	7	6	7	6	6	7	11.9	11.9	11.9	95.737	856	856;766;767;756;804;641;752;371;172;118;158;81;90	0	21.051	By MS/MS	By MS/MS	By MS/MS	By MS/MS	By MS/MS	By MS/MS	10.9	8.4	10.2	9.1	9.1	10.9
G3V5X4;A0A0A0MRE3;Q8WXH0;G3V3D4;G3V4T3;A0A0C4DGK3;Q8WXH0-7;Q8WXH0-2	G3V5X4;A0A0A0MRE3;Q8WXH0;G3V3D4;G3V4T3;A0A0C4DGK3;Q8WXH0-7;Q8WXH0-2	2;2;1;1;1;1;1;1	2;2;1;1;1;1;1;1	2;2;1;1;1;1;1;1	Nesprin-2	SYNE2	;;;;;;;	8	2	2	2	1	2	1	1	1	1	1	2	1	1	1	1	1	2	1	1	1	1	0.3	0.3	0.3	787.71	6818	6818;6824;6885;570;1113;3541;3270;6907	0.05928	0.68401	By matching	By MS/MS	By matching	By matching	By MS/MS	By matching	0.1	0.3	0.1	0.1	0.1	0.1
A0A0A0MRI0;Q8N726;Q8N726-2	A0A0A0MRI0;Q8N726;Q8N726-2	2;1;1	1;1;1	1;1;1	Tumor suppressor ARF	CDKN2A	;;	3	2	1	1	1	1	2	1	1	2	1	1	1	1	1	1	1	1	1	1	1	1	18.2	11.2	11.2	18.519	170	170;132;85	0	5.7046	By MS/MS	By MS/MS	By MS/MS	By MS/MS	By MS/MS	By MS/MS	11.2	11.2	18.2	11.2	11.2	18.2
Q9UNH7;A0A0A0MRI2;Q9UNH7-2	Q9UNH7;A0A0A0MRI2;Q9UNH7-2	2;2;2	2;2;2	2;2;2	Sorting nexin-6;Sorting nexin-6, N-terminally processed	SNX6	;;	3	2	2	2	1	2	1	1	1	2	1	2	1	1	1	2	1	2	1	1	1	2	8.1	8.1	8.1	46.648	406	406;418;290	0	17.938	By matching	By MS/MS	By matching	By matching	By matching	By MS/MS	4.4	8.1	4.4	4.4	4.4	8.1
P22061;A0A0A0MRJ6;H7BY58;P22061-2;F6S8N6;C9J0F2;F8WDT3;F8WAV5;F8WAX2	P22061;A0A0A0MRJ6;H7BY58;P22061-2;F6S8N6	10;10;10;10;9;3;2;2;2	10;10;10;10;9;3;2;2;2	10;10;10;10;9;3;2;2;2	Protein-L-isoaspartate(D-aspartate) O-methyltransferase;Protein-L-isoaspartate O-methyltransferase	PCMT1	;;;;	9	10	10	10	10	8	6	7	7	8	10	8	6	7	7	8	10	8	6	7	7	8	64.8	64.8	64.8	24.636	227	227;285;286;228;250;96;120;124;130	0	53.991	By MS/MS	By MS/MS	By MS/MS	By MS/MS	By MS/MS	By MS/MS	64.8	44.1	35.7	40.5	37.9	55.5
O14639;O14639-5;J3QSX6;F8W8M4;A0A0A0MRL6;O14639-4;O14639-3;O14639-2;O14639-6	O14639;O14639-5;J3QSX6;F8W8M4;A0A0A0MRL6;O14639-4;O14639-3;O14639-2;O14639-6	1;1;1;1;1;1;1;1;1	1;1;1;1;1;1;1;1;1	1;1;1;1;1;1;1;1;1	Actin-binding LIM protein 1	ABLIM1	;;;;;;;;	9	1	1	1	1	0	0	0	0	0	1	0	0	0	0	0	1	0	0	0	0	0	2.4	2.4	2.4	87.687	778	778;455;401;718;746;401;427;718;748	0.0047865	1.8949	By MS/MS						2.4	0	0	0	0	0
Q9UM54-6;A0A0A0MRM8;Q9UM54;Q9UM54-5;Q9UM54-4;A0A0D9SGC1;E7EW20;Q9UM54-2;Q9UM54-1	Q9UM54-6;A0A0A0MRM8;Q9UM54;Q9UM54-5;Q9UM54-4;A0A0D9SGC1;E7EW20;Q9UM54-2;Q9UM54-1	4;4;3;3;3;3;3;3;3	4;4;3;3;3;3;3;3;3	4;4;3;3;3;3;3;3;3	Unconventional myosin-VI	MYO6	;;;;;;;;	9	4	4	4	1	3	1	2	1	2	1	3	1	2	1	2	1	3	1	2	1	2	5.1	5.1	5.1	148.66	1285	1285;1253;1294;1253;1285;1294;1295;1262;1285	0	26.065	By matching	By MS/MS	By MS/MS	By matching	By matching	By MS/MS	1.3	4.3	0.8	2.1	1.3	3.6
A0A0A0MRM9;Q14978-2;Q14978;Q14978-3;S4R349;S4R402;S4R341;S4R3C2	A0A0A0MRM9;Q14978-2;Q14978;Q14978-3	12;12;11;11;3;2;2;2	12;12;11;11;3;2;2;2	12;12;11;11;3;2;2;2	Nucleolar and coiled-body phosphoprotein 1	NOLC1	;;;	8	12	12	12	9	9	10	8	11	7	9	9	10	8	11	7	9	9	10	8	11	7	16.4	16.4	16.4	74.543	708	708;709;699;700;258;46;73;281	0	23.037	By MS/MS	By MS/MS	By MS/MS	By MS/MS	By MS/MS	By MS/MS	13.6	12.7	13.7	12.4	15.1	11.3
Q5BKZ1;A0A0A0MRN4;Q5BKZ1-3	Q5BKZ1;A0A0A0MRN4;Q5BKZ1-3	1;1;1	1;1;1	1;1;1	DBIRD complex subunit ZNF326	ZNF326	;;	3	1	1	1	1	1	1	0	1	0	1	1	1	0	1	0	1	1	1	0	1	0	1.5	1.5	1.5	65.653	582	582;493;376	0.045498	0.80273	By MS/MS	By matching	By matching		By matching		1.5	1.5	1.5	0	1.5	0
P28370;A0A0A0MRP6;B7ZLQ5;P28370-2	P28370;A0A0A0MRP6;B7ZLQ5;P28370-2	13;13;13;13	2;2;2;2	2;2;2;2	Probable global transcription activator SNF2L1	SMARCA1	;;;	4	13	2	2	7	5	12	10	10	9	0	0	1	0	1	1	0	0	1	0	1	1	11.3	1.6	1.6	122.6	1054	1054;1058;1070;1042	0.0047953	1.9163	By matching	By matching	By MS/MS	By matching	By MS/MS	By matching	5.2	4.4	10.6	8.2	8	6.7
P09234;A0A0A0MRR7	P09234;A0A0A0MRR7	3;3	3;3	3;3	U1 small nuclear ribonucleoprotein C	SNRPC	;	2	3	3	3	3	3	3	3	3	3	3	3	3	3	3	3	3	3	3	3	3	3	19.5	19.5	19.5	17.394	159	159;180	0	11.205	By MS/MS	By MS/MS	By MS/MS	By MS/MS	By MS/MS	By MS/MS	19.5	19.5	19.5	19.5	19.5	19.5
Q8IZP0;Q8IZP0-3;Q8IZP0-2;A0A0A0MRT6;Q8IZP0-4;Q8IZP0-5;Q8IZP0-6;Q8IZP0-9;B6VEX4;Q8IZP0-10;Q8IZP0-8;Q8IZP0-7;Q8IZP0-12;Q8IZP0-11;Q9NYB9;Q9NYB9-2;B7Z836;E9PEZ7;E7EW77;E7EP65;A0A0C4DG21;F8WAL6;Q9NYB9-3;Q9NYB9-4;H0Y6B5	Q8IZP0;Q8IZP0-3;Q8IZP0-2;A0A0A0MRT6;Q8IZP0-4;Q8IZP0-5;Q8IZP0-6;Q8IZP0-9;B6VEX4;Q8IZP0-10;Q8IZP0-8;Q8IZP0-7;Q8IZP0-12;Q8IZP0-11	11;11;11;11;11;11;11;11;10;10;10;10;10;6;2;2;2;2;2;2;2;2;2;2;1	11;11;11;11;11;11;11;11;10;10;10;10;10;6;2;2;2;2;2;2;2;2;2;2;1	11;11;11;11;11;11;11;11;10;10;10;10;10;6;2;2;2;2;2;2;2;2;2;2;1	Abl interactor 1	ABI1	;;;;;;;;;;;;;	25	11	11	11	8	9	10	10	9	8	8	9	10	10	9	8	8	9	10	10	9	8	26.2	26.2	26.2	55.08	508	508;452;446;475;451;476;480;481;393;388;393;422;496;329;513;475;390;458;480;486;507;513;401;507;293	0	66.916	By MS/MS	By MS/MS	By MS/MS	By MS/MS	By MS/MS	By MS/MS	21.3	21.9	23.6	25.6	21.9	21.3
Q9P2E9;A0A0A0MRV0;Q9P2E9-2;A0A087WVV2;Q9P2E9-3;F8W7S5;A0A087WU26;V9GY78;A2A2S5	Q9P2E9;A0A0A0MRV0;Q9P2E9-2;A0A087WVV2;Q9P2E9-3;F8W7S5	28;28;28;27;27;25;11;2;1	28;28;28;27;27;25;11;2;1	28;28;28;27;27;25;11;2;1	Ribosome-binding protein 1	RRBP1	;;;;;	9	28	28	28	20	19	21	22	21	21	20	19	21	22	21	21	20	19	21	22	21	21	22.8	22.8	22.8	152.47	1410	1410;1410;1407;934;977;751;346;229;300	0	160.19	By MS/MS	By MS/MS	By MS/MS	By MS/MS	By MS/MS	By MS/MS	16.5	16.5	17.5	18.5	17.5	17.2
O75935;X6RA56;A0A0A0MRV8;X6RLR1;O75935-3;O75935-2	O75935;X6RA56;A0A0A0MRV8;X6RLR1;O75935-3;O75935-2	1;1;1;1;1;1	1;1;1;1;1;1	1;1;1;1;1;1	Dynactin subunit 3	DCTN3	;;;;;	6	1	1	1	1	1	1	1	0	1	1	1	1	1	0	1	1	1	1	1	0	1	4.3	4.3	4.3	21.119	186	186;142;161;176;158;176	0.0061394	1.7121	By matching	By MS/MS	By matching	By matching		By MS/MS	4.3	4.3	4.3	4.3	0	4.3
Q9H6R4;A0A0A0MRW6;Q9H6R4-2;Q9H6R4-4;Q9H6R4-3	Q9H6R4;A0A0A0MRW6;Q9H6R4-2;Q9H6R4-4;Q9H6R4-3	8;8;8;8;6	8;8;8;8;6	8;8;8;8;6	Nucleolar protein 6	NOL6	;;;;	5	8	8	8	3	4	6	4	5	5	3	4	6	4	5	5	3	4	6	4	5	5	10.4	10.4	10.4	127.59	1146	1146;1008;1007;1143;699	0	26.604	By MS/MS	By MS/MS	By MS/MS	By MS/MS	By MS/MS	By MS/MS	3.2	4.6	7.5	4.8	6.3	6.7
Q96HY6;A0A0A0MRX2;Q96HY6-2	Q96HY6;A0A0A0MRX2;Q96HY6-2	2;2;2	2;2;2	2;2;2	DDRGK domain-containing protein 1	DDRGK1	;;	3	2	2	2	2	2	2	1	0	2	2	2	2	1	0	2	2	2	2	1	0	2	8.9	8.9	8.9	35.61	314	314;298;313	0	7.8647	By MS/MS	By MS/MS	By MS/MS	By matching		By MS/MS	8.9	8.9	8.9	4.8	0	8.9
Q9H9E3;A0A0A0MS45;J3KNI1;Q9H9E3-3	Q9H9E3;A0A0A0MS45;J3KNI1;Q9H9E3-3	1;1;1;1	1;1;1;1	1;1;1;1	Conserved oligomeric Golgi complex subunit 4	COG4	;;;	4	1	1	1	0	0	0	0	1	1	0	0	0	0	1	1	0	0	0	0	1	1	1.8	1.8	1.8	89.082	785	785;768;789;712	0	2.8231					By matching	By MS/MS	0	0	0	0	1.8	1.8
P06396;A0A0A0MS51;A0A0A0MT01;P06396-2;P06396-4;P06396-3;CON__Q3SX14;Q5T0I1;A0A0U1RQL8;Q5T0I0	P06396;A0A0A0MS51;A0A0A0MT01;P06396-2;P06396-4;P06396-3;CON__Q3SX14	8;8;8;8;8;8;6;1;1;1	8;8;8;8;8;8;6;1;1;1	8;8;8;8;8;8;6;1;1;1	Gelsolin	GSN	;;;;;;	10	8	8	8	4	8	8	7	3	7	4	8	8	7	3	7	4	8	8	7	3	7	15.2	15.2	15.2	85.696	782	782;748;767;731;739;742;781;228;232;260	0	65.023	By MS/MS	By MS/MS	By MS/MS	By MS/MS	By MS/MS	By MS/MS	6.9	15.2	15.2	13.7	6.5	13.7
Q99836;A0A0A0MSI9;A0A0A0MS70;H0Y4G9;A0A0A0MST0;Q99836-4;Q99836-3;Q99836-2;Q99836-5;Q99836-6	Q99836;A0A0A0MSI9;A0A0A0MS70;H0Y4G9;A0A0A0MST0;Q99836-4;Q99836-3;Q99836-2;Q99836-5;Q99836-6	1;1;1;1;1;1;1;1;1;1	1;1;1;1;1;1;1;1;1;1	1;1;1;1;1;1;1;1;1;1	Myeloid differentiation primary response protein MyD88	MYD88	;;;;;;;;;	10	1	1	1	1	1	0	1	0	1	1	1	0	1	0	1	1	1	0	1	0	1	5.1	5.1	5.1	33.233	296	296;264;309;316;317;146;191;251;275;304	0.0037313	2.0358	By matching	By MS/MS		By matching		By matching	5.1	5.1	0	5.1	0	5.1
Q9UIS9;Q9UIS9-4;Q9UIS9-5;A0A0A0MS90;Q9UIS9-11;Q9UIS9-8;Q9UIS9-7;Q9UIS9-6;Q9UIS9-10;Q9UIS9-2;Q9UIS9-9;Q9UIS9-12	Q9UIS9;Q9UIS9-4;Q9UIS9-5;A0A0A0MS90;Q9UIS9-11;Q9UIS9-8;Q9UIS9-7;Q9UIS9-6;Q9UIS9-10;Q9UIS9-2;Q9UIS9-9;Q9UIS9-12	1;1;1;1;1;1;1;1;1;1;1;1	1;1;1;1;1;1;1;1;1;1;1;1	1;1;1;1;1;1;1;1;1;1;1;1	Methyl-CpG-binding domain protein 1	MBD1	;;;;;;;;;;;	12	1	1	1	0	0	1	0	0	0	0	0	1	0	0	0	0	0	1	0	0	0	1.7	1.7	1.7	66.606	605	605;503;556;566;535;536;549;550;567;586;630;655	0.038787	0.88089			By MS/MS				0	0	1.7	0	0	0
Q96CS7;A0A0A0MSI4;A0A0A0MSE9;B7WPA5;Q96CS7-4;Q96CS7-5;Q96CS7-3;Q96CS7-6;Q96CS7-2	Q96CS7;A0A0A0MSI4;A0A0A0MSE9;B7WPA5;Q96CS7-4;Q96CS7-5;Q96CS7-3;Q96CS7-6;Q96CS7-2	1;1;1;1;1;1;1;1;1	1;1;1;1;1;1;1;1;1	1;1;1;1;1;1;1;1;1	Pleckstrin homology domain-containing family B member 2	PLEKHB2	;;;;;;;;	9	1	1	1	0	1	0	1	0	1	0	1	0	1	0	1	0	1	0	1	0	1	4.1	4.1	4.1	24.736	222	222;171;236;309;170;178;221;230;309	0.0022962	2.3013		By matching		By MS/MS		By MS/MS	0	4.1	0	4.1	0	4.1
Q14192;J3KNW4;A0A0A0MSG2;C9J3S8;F8WDA8;U3KQT4;Q14192-2	Q14192;J3KNW4;A0A0A0MSG2	18;18;18;1;1;1;1	18;18;18;1;1;1;1	18;18;18;1;1;1;1	Four and a half LIM domains protein 2	FHL2	;;	7	18	18	18	14	9	14	17	16	15	14	9	14	17	16	15	14	9	14	17	16	15	63.8	63.8	63.8	32.193	279	279;389;395;19;54;65;151	0	88.918	By MS/MS	By MS/MS	By MS/MS	By MS/MS	By MS/MS	By MS/MS	55.2	37.6	55.9	63.8	59.1	54.5
Q9NUQ6;A0A0A0MSG5;B8ZZZ7;Q9NUQ6-2;Q9NUQ6-4;Q9NUQ6-3;C9JW67;F8W6C2	Q9NUQ6;A0A0A0MSG5;B8ZZZ7;Q9NUQ6-2;Q9NUQ6-4;Q9NUQ6-3	5;5;5;5;5;5;1;1	5;5;5;5;5;5;1;1	5;5;5;5;5;5;1;1	SPATS2-like protein	SPATS2L	;;;;;	8	5	5	5	4	2	3	3	4	5	4	2	3	3	4	5	4	2	3	3	4	5	11.6	11.6	11.6	61.728	558	558;475;498;489;566;588;238;266	0	12.786	By MS/MS	By MS/MS	By MS/MS	By MS/MS	By MS/MS	By MS/MS	9.5	5.6	7.7	7.7	10	11.6
Q86XP3;A0A0A0MSJ0;Q86XP3-2	Q86XP3;A0A0A0MSJ0;Q86XP3-2	3;3;3	3;3;3	3;3;3	ATP-dependent RNA helicase DDX42	DDX42	;;	3	3	3	3	1	1	3	2	1	1	1	1	3	2	1	1	1	1	3	2	1	1	5.3	5.3	5.3	102.97	938	938;708;819	0	4.7127	By matching	By matching	By MS/MS	By matching	By matching	By MS/MS	1	2.2	5.3	4.4	1	2.2
O75170;O75170-2;A0A0A0MSJ8;T1ECW5;O75170-6;O75170-4;O75170-3;O75170-5	O75170;O75170-2;A0A0A0MSJ8;T1ECW5;O75170-6;O75170-4;O75170-3;O75170-5	1;1;1;1;1;1;1;1	1;1;1;1;1;1;1;1	1;1;1;1;1;1;1;1	Serine/threonine-protein phosphatase 6 regulatory subunit 2	PPP6R2	;;;;;;;	8	1	1	1	1	1	1	1	1	1	1	1	1	1	1	1	1	1	1	1	1	1	0.7	0.7	0.7	104.94	966	966;927;562;685;905;932;933;959	0.017295	1.2818	By MS/MS	By MS/MS	By MS/MS	By MS/MS	By MS/MS	By MS/MS	0.7	0.7	0.7	0.7	0.7	0.7
Q5JTV8;A0A0A0MSK5;H0YD16;H0Y4R4;H0YDU3	Q5JTV8;A0A0A0MSK5	12;12;4;4;2	1;1;1;0;1	1;1;1;0;1	Torsin-1A-interacting protein 1	TOR1AIP1	;	5	12	1	1	8	11	9	11	9	10	1	1	1	1	1	1	1	1	1	1	1	1	28.5	2.4	2.4	66.248	583	583;462;198;296;193	0	5.0177	By MS/MS	By MS/MS	By MS/MS	By MS/MS	By MS/MS	By MS/MS	16.8	26.2	20.4	24.2	18.4	20.6
Q13017;A0A0A0MSK6;Q13017-2	Q13017;A0A0A0MSK6;Q13017-2	1;1;1	1;1;1	1;1;1	Rho GTPase-activating protein 5	ARHGAP5	;;	3	1	1	1	1	1	1	1	1	1	1	1	1	1	1	1	1	1	1	1	1	1	0.7	0.7	0.7	172.46	1502	1502;1498;1501	0.064387	0.65022	By MS/MS	By matching	By matching	By matching	By matching	By matching	0.7	0.7	0.7	0.7	0.7	0.7
P13797;A0A0A0MSQ0;P13797-3;P13797-2;U3KQI3;H7C4N2;Q5TBN3;Q14651;C9JAM8	P13797;A0A0A0MSQ0;P13797-3;P13797-2	13;13;13;13;4;4;3;2;1	13;13;13;13;4;4;3;2;1	9;9;9;9;1;4;0;2;1	Plastin-3	PLS3	;;;	9	13	13	9	8	13	12	13	7	13	8	13	12	13	7	13	5	9	8	9	4	9	26.2	26.2	19.2	70.81	630	630;617;585;617;164;190;246;629;266	0	63.531	By MS/MS	By MS/MS	By MS/MS	By MS/MS	By MS/MS	By MS/MS	14.9	26.2	24.4	26.2	15.4	26.2
Q6PJG2;A0A0A0MSU2	Q6PJG2;A0A0A0MSU2	1;1	1;1	1;1	ELM2 and SANT domain-containing protein 1	ELMSAN1	;	2	1	1	1	0	1	1	1	1	1	0	1	1	1	1	1	0	1	1	1	1	1	1.8	1.8	1.8	114.99	1045	1045;1019	0.094163	0.47987		By matching	By matching	By matching	By matching	By MS/MS	0	1.8	1.8	1.8	1.8	1.8
O15533;Q6P1N7;C9JA35;A0A0G2JKZ1;A2AB90;A0A0G2JH37;A0A0A0MSV9;O15533-2;O15533-3	O15533;Q6P1N7;C9JA35;A0A0G2JKZ1;A2AB90;A0A0G2JH37;A0A0A0MSV9;O15533-2;O15533-3	2;2;2;2;2;2;2;2;2	2;2;2;2;2;2;2;2;2	2;2;2;2;2;2;2;2;2	Tapasin	TAPBP	;;;;;;;;	9	2	2	2	2	2	2	2	2	2	2	2	2	2	2	2	2	2	2	2	2	2	5.4	5.4	5.4	47.625	448	448;156;192;448;466;466;504;412;504	0	9.2432	By MS/MS	By MS/MS	By matching	By MS/MS	By matching	By MS/MS	5.4	5.4	5.4	5.4	5.4	5.4
P48739;A0A0A0MSW4;P48739-2;P48739-3;B3KYB6;B3KYB7;Q00169;I3L3W1;I3L2X8;I3L471;I3L4C0;I3L4U7;I3L459;I3L4H1;F5GWE5	P48739;A0A0A0MSW4;P48739-2;P48739-3;B3KYB6;B3KYB7	5;5;5;5;3;3;1;1;1;1;1;1;1;1;1	5;5;5;5;3;3;1;1;1;1;1;1;1;1;1	5;5;5;5;3;3;1;1;1;1;1;1;1;1;1	Phosphatidylinositol transfer protein beta isoform	PITPNB	;;;;;	15	5	5	5	4	4	4	5	3	5	4	4	4	5	3	5	4	4	4	5	3	5	29.9	29.9	29.9	31.54	271	271;271;272;273;120;168;270;44;83;98;115;121;142;209;270	0	17.573	By MS/MS	By MS/MS	By MS/MS	By MS/MS	By MS/MS	By MS/MS	21.4	21.4	24.4	29.9	15.9	29.9
Q05048;A0A0A0MSZ9	Q05048;A0A0A0MSZ9	1;1	1;1	1;1	Cleavage stimulation factor subunit 1	CSTF1	;	2	1	1	1	0	0	0	1	1	1	0	0	0	1	1	1	0	0	0	1	1	1	4.9	4.9	4.9	48.357	431	431;345	0.01628	1.302				By MS/MS	By matching	By matching	0	0	0	4.9	4.9	4.9
P27448;P27448-3;A0A0A0MT23;P27448-4;A0A0A0MST9;A0A0A0MSZ1;J3KNR0;P27448-8;P27448-2;P27448-6;A0A0A0MQR8;P27448-7;H0YIY6;H0YNV4;A2SY06;Q9P0L2;H0YKP9;B4DIB3;A0A087X0I6;Q9P0L2-2;Q9P0L2-3;H0YKJ3;Q96L34;Q96L34-2;K7EK17;K7EKG8	P27448;P27448-3;A0A0A0MT23;P27448-4;A0A0A0MST9;A0A0A0MSZ1;J3KNR0;P27448-8;P27448-2;P27448-6;A0A0A0MQR8;P27448-7;H0YIY6	14;14;14;14;13;13;13;13;13;12;12;11;7;5;5;4;4;4;4;3;3;2;1;1;1;1	9;9;9;9;9;9;9;9;9;7;7;7;5;2;3;0;2;0;0;0;0;1;0;0;0;0	9;9;9;9;9;9;9;9;9;7;7;7;5;2;3;0;2;0;0;0;0;1;0;0;0;0	MAP/microtubule affinity-regulating kinase 3	MARK3	;;;;;;;;;;;;	26	14	9	9	11	10	12	10	11	12	8	7	8	7	8	8	8	7	8	7	8	8	28.2	21.8	21.8	84.488	753	753;729;753;744;659;752;776;659;752;713;713;760;505;178;331;795;222;780;796;645;758;129;752;688;62;74	0	29.61	By MS/MS	By MS/MS	By MS/MS	By MS/MS	By MS/MS	By MS/MS	22.6	21.1	24.3	21.1	23.4	25
P38571;A0A0A0MT32;P38571-2;Q5T073	P38571;A0A0A0MT32;P38571-2;Q5T073	4;4;4;3	4;4;4;3	4;4;4;3	Lysosomal acid lipase/cholesteryl ester hydrolase	LIPA	;;;	4	4	4	4	0	4	1	2	0	4	0	4	1	2	0	4	0	4	1	2	0	4	14.5	14.5	14.5	45.418	399	399;283;343;290	0	20.284		By MS/MS	By matching	By MS/MS		By MS/MS	0	14.5	2.5	8.8	0	14.5
P51532;Q9HBD4;A0A0A0MT49;P51532-5;P51532-2;P51532-3;P51532-4;P51531;A0A0U1RQZ9;F6VDE0;P51531-2	P51532;Q9HBD4;A0A0A0MT49;P51532-5;P51532-2;P51532-3;P51532-4;P51531;A0A0U1RQZ9;F6VDE0;P51531-2	2;2;2;2;2;2;2;1;1;1;1	2;2;2;2;2;2;2;1;1;1;1	2;2;2;2;2;2;2;1;1;1;1	Transcription activator BRG1;Probable global transcription activator SNF2L2	SMARCA4;SMARCA2	;;;;;;;;;;	11	2	2	2	0	0	1	1	2	2	0	0	1	1	2	2	0	0	1	1	2	2	1.5	1.5	1.5	184.64	1647	1647;1679;1681;1613;1614;1616;1617;1590;1428;1514;1572	0	5.3151			By matching	By matching	By MS/MS	By matching	0	0	0.8	0.8	1.5	1.5
Q5T1M5;A0A0A0MT60;Q5T1M5-2	Q5T1M5;A0A0A0MT60;Q5T1M5-2	1;1;1	1;1;1	1;1;1	FK506-binding protein 15;Peptidyl-prolyl cis-trans isomerase	FKBP15	;;	3	1	1	1	1	1	0	0	1	0	1	1	0	0	1	0	1	1	0	0	1	0	0.9	0.9	0.9	133.63	1219	1219;1244;1209	0.055312	0.71205	By MS/MS	By MS/MS			By matching		0.9	0.9	0	0	0.9	0
Q86VE9;A0A0A0MTB0;D6RHG7;A0A0J9YYI4;Q86VE9-3;Q86VE9-2;Q86VE9-4	Q86VE9;A0A0A0MTB0;D6RHG7;A0A0J9YYI4;Q86VE9-3;Q86VE9-2;Q86VE9-4	1;1;1;1;1;1;1	1;1;1;1;1;1;1	1;1;1;1;1;1;1	Serine incorporator 5	SERINC5	;;;;;;	7	1	1	1	0	0	0	0	0	1	0	0	0	0	0	1	0	0	0	0	0	1	2.4	2.4	2.4	47.009	423	423;417;420;456;417;420;461	0.0033683	2.066						By MS/MS	0	0	0	0	0	2.4
Q8NI36;A0A0A0MTB8	Q8NI36;A0A0A0MTB8	10;10	10;10	10;10	WD repeat-containing protein 36	WDR36	;	2	10	10	10	8	3	9	3	7	3	8	3	9	3	7	3	8	3	9	3	7	3	17	17	17	105.32	951	951;895	0	34.768	By MS/MS	By MS/MS	By MS/MS	By MS/MS	By MS/MS	By MS/MS	13.4	3.9	14.7	3.5	11	3.5
Q9NUL3;E5RJ67;G5EA18;E5RJN7;E7EVI1;A0A0A0MTC4;A0A0A0MTD1;F8VPI7;E7EPX0;A0A0A0MTC6;E7EVJ4;E9PH62;A0A0A0MTC5;Q9NUL3-4;Q9NUL3-6;Q9NUL3-8;Q9NUL3-3;Q9NUL3-7;Q9NUL3-2	Q9NUL3;E5RJ67;G5EA18;E5RJN7;E7EVI1;A0A0A0MTC4;A0A0A0MTD1;F8VPI7;E7EPX0;A0A0A0MTC6;E7EVJ4;E9PH62;A0A0A0MTC5;Q9NUL3-4;Q9NUL3-6;Q9NUL3-8;Q9NUL3-3;Q9NUL3-7;Q9NUL3-2	1;1;1;1;1;1;1;1;1;1;1;1;1;1;1;1;1;1;1	1;1;1;1;1;1;1;1;1;1;1;1;1;1;1;1;1;1;1	1;1;1;1;1;1;1;1;1;1;1;1;1;1;1;1;1;1;1	Double-stranded RNA-binding protein Staufen homolog 2	STAU2	;;;;;;;;;;;;;;;;;;	19	1	1	1	1	0	0	0	1	1	1	0	0	0	1	1	1	0	0	0	1	1	2.5	2.5	2.5	62.64	570	570;135;291;320;390;398;473;479;491;504;511;538;570;314;398;473;479;504;538	0.07683	0.57253	By matching				By matching	By MS/MS	2.5	0	0	0	2.5	2.5
Q8WWI1;Q8WWI1-3;Q8WWI1-2;E9PMP7;H0Y424;E9PMS6;A0A0A0MTE2;E9PMT2;F8WD26;J3KP06;Q8WWI1-5;Q8WWI1-4	Q8WWI1;Q8WWI1-3;Q8WWI1-2;E9PMP7;H0Y424;E9PMS6;A0A0A0MTE2;E9PMT2;F8WD26;J3KP06;Q8WWI1-5;Q8WWI1-4	1;1;1;1;1;1;1;1;1;1;1;1	1;1;1;1;1;1;1;1;1;1;1;1	1;1;1;1;1;1;1;1;1;1;1;1	LIM domain only protein 7	LMO7	;;;;;;;;;;;	12	1	1	1	1	0	1	0	1	1	1	0	1	0	1	1	1	0	1	0	1	1	0.9	0.9	0.9	192.69	1683	1683;1349;1670;1046;1056;1275;1385;1398;1631;1668;1385;1614	0.040803	0.84788	By matching		By MS/MS		By MS/MS	By matching	0.9	0	0.9	0	0.9	0.9
Q9UQR1;C9JRX0;C9K0U4;C9J6Y6;A0A0A0MTF7	Q9UQR1;C9JRX0;C9K0U4;C9J6Y6;A0A0A0MTF7	1;1;1;1;1	1;1;1;1;1	1;1;1;1;1	Zinc finger protein 148	ZNF148	;;;;	5	1	1	1	0	0	1	1	1	0	0	0	1	1	1	0	0	0	1	1	1	0	0.9	0.9	0.9	88.975	794	794;25;75;83;454	0.057267	0.69653			By MS/MS	By MS/MS	By MS/MS		0	0	0.9	0.9	0.9	0
P82094;A0A0A0MTG4;P82094-2	P82094;A0A0A0MTG4;P82094-2	1;1;1	1;1;1	1;1;1	TATA element modulatory factor	TMF1	;;	3	1	1	1	1	1	0	0	1	1	1	1	0	0	1	1	1	1	0	0	1	1	0.7	0.7	0.7	122.84	1093	1093;1092;1096	0.024481	1.1359	By matching	By matching			By MS/MS	By MS/MS	0.7	0.7	0	0	0.7	0.7
Q9NYP7;A0A0A0MTI6;Q9NYP7-3;Q9NYP7-2	Q9NYP7;A0A0A0MTI6;Q9NYP7-3;Q9NYP7-2	1;1;1;1	1;1;1;1	1;1;1;1	Elongation of very long chain fatty acids protein 5;Elongation of very long chain fatty acids protein	ELOVL5	;;;	4	1	1	1	0	0	1	1	0	0	0	0	1	1	0	0	0	0	1	1	0	0	4.3	4.3	4.3	35.293	299	299;262;88;326	0	7.3118			By MS/MS	By matching			0	0	4.3	4.3	0	0
Q6PIU2;A0A0R4J2G3;A0A0A0MTJ9;Q6PIU2-2;H7C046;Q6PIU2-3	Q6PIU2;A0A0R4J2G3;A0A0A0MTJ9;Q6PIU2-2;H7C046;Q6PIU2-3	4;4;4;4;3;3	4;4;4;4;3;3	4;4;4;4;3;3	Neutral cholesterol ester hydrolase 1	NCEH1	;;;;;	6	4	4	4	4	4	3	4	4	4	4	4	3	4	4	4	4	4	3	4	4	4	11.3	11.3	11.3	45.807	408	408;440;448;416;307;275	0	12.228	By MS/MS	By MS/MS	By MS/MS	By MS/MS	By MS/MS	By MS/MS	11.3	11.3	8.8	11.3	11.3	11.3
Q13617;Q5T2B7;Q5T2B5;A0A0A0MTN0;Q13617-2	Q13617;Q5T2B7;Q5T2B5;A0A0A0MTN0;Q13617-2	1;1;1;1;1	1;1;1;1;1	1;1;1;1;1	Cullin-2	CUL2	;;;;	5	1	1	1	1	0	1	1	1	0	1	0	1	1	1	0	1	0	1	1	1	0	1.3	1.3	1.3	86.982	745	745;90;706;758;764	0.012901	1.3717	By MS/MS		By matching	By MS/MS	By matching		1.3	0	1.3	1.3	1.3	0
P21266;A0A0A0MTN3;Q03013;P46439;Q5T8R1;A0A0A0MR85;Q03013-3;Q03013-2	P21266;A0A0A0MTN3	3;3;1;1;1;1;1;1	3;3;1;1;1;1;1;1	2;2;0;0;0;0;0;0	Glutathione S-transferase Mu 3	GSTM3	;	8	3	3	2	3	2	2	3	3	3	3	2	2	3	3	3	2	1	2	2	2	2	10.2	10.2	7.1	26.559	225	225;212;218;218;218;218;157;195	0	3.5401	By MS/MS	By matching	By MS/MS	By MS/MS	By MS/MS	By MS/MS	10.2	6.2	7.1	10.2	10.2	10.2
P56378;A0A0A0MTQ5;G3V556	P56378;A0A0A0MTQ5;G3V556	1;1;1	1;1;1	1;1;1	6.8 kDa mitochondrial proteolipid	MP68;C14orf2	;;	3	1	1	1	1	1	0	1	0	1	1	1	0	1	0	1	1	1	0	1	0	1	12.1	12.1	12.1	6.662	58	58;77;99	0.065357	0.64239	By MS/MS	By MS/MS		By MS/MS		By matching	12.1	12.1	0	12.1	0	12.1
P55290;A0A0A0MTR1;P55290-4;A0A087X0X6;P55290-3;P55290-2;P55290-5;A0A087WZG7	P55290;A0A0A0MTR1;P55290-4	5;5;5;2;2;2;2;1	5;5;5;2;2;2;2;1	5;5;5;2;2;2;2;1	Cadherin-13	CDH13	;;	8	5	5	5	0	4	0	4	0	4	0	4	0	4	0	4	0	4	0	4	0	4	7.2	7.2	7.2	78.286	713	713;701;760;661;175;190;674;353	0	20.709		By MS/MS		By MS/MS		By MS/MS	0	5.5	0	5.9	0	5.9
O75676;A0A0A6YYC0;E9PJN1;O75676-2	O75676;A0A0A6YYC0;E9PJN1;O75676-2	3;3;3;3	3;3;3;3	3;3;3;3	Ribosomal protein S6 kinase alpha-4;Ribosomal protein S6 kinase	RPS6KA4	;;;	4	3	3	3	3	1	3	1	2	1	3	1	3	1	2	1	3	1	3	1	2	1	3.9	3.9	3.9	85.605	772	772;705;765;766	0	6.8498	By MS/MS	By MS/MS	By MS/MS	By matching	By MS/MS	By matching	3.9	1.4	3.9	1.4	2.3	1.4
A0A0A6YYF2;Q16787-1;A0A0A0MTS5;Q16787-4;K7EIP4;K7ERM0;K7EPP3	A0A0A6YYF2;Q16787-1;A0A0A0MTS5;Q16787-4;K7EIP4	107;107;102;102;69;6;1	2;2;2;2;0;0;0	2;2;2;2;0;0;0	Laminin subunit alpha-3	LAMA3	;;;;	7	107	2	2	85	102	99	96	99	102	0	2	2	2	2	2	0	2	2	2	2	2	68.4	2	2	190.46	1724	1724;1724;1668;1668;1147;134;94	0	13.233	By matching	By MS/MS	By MS/MS	By MS/MS	By MS/MS	By MS/MS	54.8	62.5	61.5	63.8	63.5	65.1
Q9NQ55;A0A0A6YYI3;A0A0B4J1V8;Q9NQ55-2;Q9NQ55-3;A8MV53;C9J3W3;C9JHF7;H7C446	Q9NQ55;A0A0A6YYI3;A0A0B4J1V8;Q9NQ55-2;Q9NQ55-3;A8MV53;C9J3W3	4;4;4;4;4;3;2;1;1	4;4;4;4;4;3;2;1;1	4;4;4;4;4;3;2;1;1	Suppressor of SWI4 1 homolog	PPAN;PPAN-P2RY11	;;;;;;	9	4	4	4	1	0	3	3	2	2	1	0	3	3	2	2	1	0	3	3	2	2	10.8	10.8	10.8	53.193	473	473;520;794;460;520;420;210;97;208	0	7.675	By MS/MS		By MS/MS	By MS/MS	By matching	By matching	2.5	0	8.2	8.2	5.9	4.9
P42857;A0A0A6YYJ2;P42857-2	P42857;A0A0A6YYJ2;P42857-2	1;1;1	1;1;1	1;1;1	Neuron-specific protein family member 1	NSG1	;;	3	1	1	1	0	1	0	0	0	0	0	1	0	0	0	0	0	1	0	0	0	0	5.9	5.9	5.9	20.913	185	185;146;146	0.069584	0.6061		By MS/MS					0	5.9	0	0	0	0
Q9UIK4;A0A0A6YYK9;Q9UIK4-2	Q9UIK4;A0A0A6YYK9;Q9UIK4-2	1;1;1	1;1;1	1;1;1	Death-associated protein kinase 2	DAPK2	;;	3	1	1	1	0	0	0	1	0	0	0	0	0	1	0	0	0	0	0	1	0	0	3.2	3.2	3.2	42.898	370	370;488;488	0.019541	1.2152				By MS/MS			0	0	0	3.2	0	0
Q9Y3D7;I3L0X9;I3L3T0;P57737-3;A0A0A6YYL4;I3L1U7	Q9Y3D7;I3L0X9;I3L3T0;P57737-3;A0A0A6YYL4;I3L1U7	3;3;3;3;3;2	3;3;3;3;3;2	3;3;3;3;3;2	Mitochondrial import inner membrane translocase subunit TIM16;Coronin	PAM16;CORO7-PAM16	;;;;;	6	3	3	3	2	2	1	2	1	1	2	2	1	2	1	1	2	2	1	2	1	1	33.6	33.6	33.6	13.825	125	125;137;145;1048;1048;129	0	31.418	By MS/MS	By matching	By matching	By MS/MS	By MS/MS	By matching	24.8	24.8	6.4	15.2	18.4	6.4
Q16629;A0A0B4J1Z1;C9JAB2;Q16629-3;Q16629-2;Q16629-4;F8WEA1	Q16629;A0A0B4J1Z1;C9JAB2;Q16629-3;Q16629-2;Q16629-4	8;8;8;8;8;8;3	8;8;8;8;8;8;3	8;8;8;8;8;8;3	Serine/arginine-rich splicing factor 7	SRSF7	;;;;;	7	8	8	8	7	6	7	7	7	6	7	6	7	7	7	6	7	6	7	7	7	6	38.2	38.2	38.2	27.366	238	238;137;235;132;135;226;51	0	38.104	By MS/MS	By MS/MS	By MS/MS	By MS/MS	By MS/MS	By MS/MS	38.2	31.1	38.2	36.1	38.2	31.1
E9PLD3;A0A0B4J220;E9PRG8	E9PLD3;A0A0B4J220;E9PRG8	1;1;1	1;1;1	1;1;1	Uncharacterized protein C11orf98	C11orf98	;;	3	1	1	1	1	1	1	1	1	1	1	1	1	1	1	1	1	1	1	1	1	1	13.1	13.1	13.1	11.6	99	99;123;122	0	3.8816	By MS/MS	By matching	By matching	By matching	By matching	By matching	13.1	13.1	13.1	13.1	13.1	13.1
P13693;J3KPG2;E9PJF7;Q5W0H4;A0A0B4J2C3;P13693-2;Q56UQ5	P13693;J3KPG2;E9PJF7;Q5W0H4;A0A0B4J2C3;P13693-2	3;3;3;3;3;2;1	3;3;3;3;3;2;1	3;3;3;3;3;2;1	Translationally-controlled tumor protein	TPT1	;;;;;	7	3	3	3	3	2	3	0	2	1	3	2	3	0	2	1	3	2	3	0	2	1	22.1	22.1	22.1	19.595	172	172;160;162;188;197;138;140	0	3.8694	By MS/MS	By MS/MS	By MS/MS		By MS/MS	By matching	22.1	13.4	22.1	0	13.4	8.7
Q9GZM3;P52435;Q9H1A7;A0A0B4J2F8;F8WF84;F6S314;E2QRJ6;A6NFM0	Q9GZM3;P52435;Q9H1A7;A0A0B4J2F8;F8WF84;F6S314;E2QRJ6;A6NFM0	2;2;2;2;2;2;2;2	2;2;2;2;2;2;2;2	2;2;2;2;2;2;2;2	DNA-directed RNA polymerase II subunit RPB11-b1;DNA-directed RNA polymerase II subunit RPB11-a;DNA-directed RNA polymerase II subunit RPB11-b2	POLR2J2;POLR2J;POLR2J3	;;;;;;;	8	2	2	2	2	0	1	1	1	1	2	0	1	1	1	1	2	0	1	1	1	1	15.7	15.7	15.7	13.088	115	115;117;115;115;128;158;158;158	0.010889	1.4385	By MS/MS		By MS/MS	By matching	By matching	By matching	15.7	0	8.7	8.7	8.7	8.7
Q16850;H7C0D0;A0A0C4DFL7;Q16850-2	Q16850;H7C0D0;A0A0C4DFL7;Q16850-2	1;1;1;1	1;1;1;1	1;1;1;1	Lanosterol 14-alpha demethylase	CYP51A1	;;;	4	1	1	1	1	1	1	1	1	1	1	1	1	1	1	1	1	1	1	1	1	1	2	2	2	56.805	503	503;222;509;404	0.021865	1.193	By MS/MS	By matching	By matching	By matching	By matching	By matching	2	2	2	2	2	2
Q92544;A0A0C4DFM1;F8WCN2;F2Z2L1	Q92544;A0A0C4DFM1	5;5;1;1	5;5;1;1	5;5;1;1	Transmembrane 9 superfamily member 4	TM9SF4	;	4	5	5	5	1	3	2	2	4	4	1	3	2	2	4	4	1	3	2	2	4	4	12.9	12.9	12.9	74.518	642	642;625;68;85	0	18.487	By MS/MS	By matching	By matching	By MS/MS	By MS/MS	By MS/MS	3.3	8.1	5.1	5.1	10.7	10.3
Q96IV0;A0A0C4DFP4;Q96IV0-3;Q96IV0-5;Q96IV0-2	Q96IV0;A0A0C4DFP4;Q96IV0-3;Q96IV0-5;Q96IV0-2	3;3;3;3;3	3;3;3;3;3	3;3;3;3;3	Peptide-N(4)-(N-acetyl-beta-glucosaminyl)asparagine amidase	NGLY1	;;;;	5	3	3	3	0	1	0	1	0	2	0	1	0	1	0	2	0	1	0	1	0	2	4.7	4.7	4.7	74.389	654	654;633;558;612;636	0	3.8254		By MS/MS		By MS/MS		By MS/MS	0	1.5	0	1.5	0	3.2
Q8NDG6;A0A0C4DFS5;H0YJJ2;Q8NDG6-2	Q8NDG6;A0A0C4DFS5;H0YJJ2;Q8NDG6-2	1;1;1;1	1;1;1;1	1;1;1;1	Putative ATP-dependent RNA helicase TDRD9	TDRD9	;;;	4	1	1	1	0	1	1	1	1	1	0	1	1	1	1	1	0	1	1	1	1	1	1.7	1.7	1.7	155.68	1382	1382;877;918;1191	0.09974	0.44801		By MS/MS	By matching	By matching	By matching	By matching	0	1.7	1.7	1.7	1.7	1.7
Q9UHC9;A0A0C4DGG6;A0A0C4DFX6;Q9UHC9-3;Q9UHC9-4;Q9UHC9-2	Q9UHC9;A0A0C4DGG6;A0A0C4DFX6;Q9UHC9-3;Q9UHC9-4;Q9UHC9-2	1;1;1;1;1;1	1;1;1;1;1;1	1;1;1;1;1;1	Niemann-Pick C1-like protein 1	NPC1L1	;;;;;	6	1	1	1	0	1	0	1	0	1	0	1	0	1	0	1	0	1	0	1	0	1	0.6	0.6	0.6	148.73	1359	1359;1286;1332;724;1286;1332	0.00078125	2.527		By MS/MS		By MS/MS		By MS/MS	0	0.6	0	0.6	0	0.6
Q6P3V2;Q52M93;E9PQH3;A0A0C4DFY4;Q6P3V2-2	Q6P3V2;Q52M93;E9PQH3;A0A0C4DFY4;Q6P3V2-2	1;1;1;1;1	1;1;1;1;1	1;1;1;1;1	Zinc finger protein 585A;Zinc finger protein 585B	ZNF585A;ZNF585B	;;;;	5	1	1	1	1	1	1	1	1	1	1	1	1	1	1	1	1	1	1	1	1	1	2.3	2.3	2.3	87.974	769	769;769;714;714;406	0.077848	0.56562	By matching	By matching	By matching	By matching	By MS/MS	By MS/MS	2.3	2.3	2.3	2.3	2.3	2.3
A0A0C4DFZ2;P15289	A0A0C4DFZ2;P15289	1;1	1;1	1;1	Arylsulfatase A;Arylsulfatase A component B;Arylsulfatase A component C	ARSA	;	2	1	1	1	0	1	0	1	0	1	0	1	0	1	0	1	0	1	0	1	0	1	2.2	2.2	2.2	53.806	509	509;507	0.00079083	2.6567		By MS/MS		By MS/MS		By MS/MS	0	2.2	0	2.2	0	2.2
P08865;C9J9K3;A0A0C4DG17;F8WD59	P08865;C9J9K3;A0A0C4DG17;F8WD59	12;12;12;7	12;12;12;7	12;12;12;7	40S ribosomal protein SA	RPSA	;;;	4	12	12	12	7	12	10	9	11	12	7	12	10	9	11	12	7	12	10	9	11	12	59.7	59.7	59.7	32.854	295	295;264;300;116	0	159.24	By MS/MS	By MS/MS	By MS/MS	By MS/MS	By MS/MS	By MS/MS	31.2	59.7	54.9	49.2	54.9	59.7
Q8NF91;Q8NF91-4;E7ENN3;A0A0C4DG40;Q8NF91-8;Q8NF91-2;Q8NF91-7	Q8NF91;Q8NF91-4;E7ENN3;A0A0C4DG40;Q8NF91-8;Q8NF91-2	3;3;3;3;2;2;1	3;3;3;3;2;2;1	3;3;3;3;2;2;1	Nesprin-1	SYNE1	;;;;;	7	3	3	3	2	3	3	3	3	1	2	3	3	3	3	1	2	3	3	3	3	1	0.3	0.3	0.3	1011.1	8797	8797;8749;8392;8749;3212;3321;5580	0.0095272	1.5012	By matching	By MS/MS	By MS/MS	By matching	By MS/MS	By matching	0.2	0.3	0.3	0.3	0.3	0.1
P15151;A0A0C4DG49;P15151-3;P15151-2;A0A0A0MSA9;P15151-4	P15151;A0A0C4DG49;P15151-3;P15151-2;A0A0A0MSA9;P15151-4	7;7;7;7;6;6	7;7;7;7;6;6	7;7;7;7;6;6	Poliovirus receptor	PVR	;;;;;	6	7	7	7	2	6	1	7	1	7	2	6	1	7	1	7	2	6	1	7	1	7	15.1	15.1	15.1	45.302	417	417;417;364;372;392;392	0	18.984	By matching	By MS/MS	By matching	By MS/MS	By matching	By MS/MS	6	11.8	3.1	15.1	3.1	15.1
Q66PJ3;Q66PJ3-2;Q66PJ3-3;A0A0C4DG62;F8WCT1;Q66PJ3-7;F5GYV5;H7BZV4;Q66PJ3-4;F8WEP2;A0A0C4DH18;F5H7X4;Q66PJ3-5	Q66PJ3;Q66PJ3-2;Q66PJ3-3;A0A0C4DG62;F8WCT1;Q66PJ3-7;F5GYV5;H7BZV4;Q66PJ3-4;F8WEP2;A0A0C4DH18;F5H7X4;Q66PJ3-5	6;6;6;6;6;6;5;5;5;3;3;3;3	6;6;6;6;6;6;5;5;5;3;3;3;3	6;6;6;6;6;6;5;5;5;3;3;3;3	ADP-ribosylation factor-like protein 6-interacting protein 4	ARL6IP4	;;;;;;;;;;;;	13	6	6	6	6	5	5	6	5	4	6	5	5	6	5	4	6	5	5	6	5	4	14.5	14.5	14.5	44.915	421	421;413;402;218;229;226;211;216;399;170;181;307;365	0	20.84	By MS/MS	By MS/MS	By MS/MS	By MS/MS	By MS/MS	By MS/MS	14.5	10.7	14.5	14.5	14.5	14
Q7L014;A0A0C4DG89;D6RJA6;H0Y9U3	Q7L014;A0A0C4DG89	17;17;4;1	17;17;4;1	16;16;3;1	Probable ATP-dependent RNA helicase DDX46	DDX46	;	4	17	17	16	13	15	15	9	15	12	13	15	15	9	15	12	13	14	15	9	15	12	20.1	20.1	19.4	117.36	1031	1031;1032;471;70	0	39.575	By MS/MS	By MS/MS	By MS/MS	By MS/MS	By MS/MS	By MS/MS	16.5	17.2	18.3	13.6	19.4	15.4
A4D0S4;A0A0C4DG90;A4D0S4-3	A4D0S4;A0A0C4DG90;A4D0S4-3	1;1;1	1;1;1	1;1;1	Laminin subunit beta-4	LAMB4	;;	3	1	1	1	0	0	0	0	0	1	0	0	0	0	0	1	0	0	0	0	0	1	0.6	0.6	0.6	193.54	1761	1761;749;1723	0.078655	0.55917						By MS/MS	0	0	0	0	0	0.6
O75521;A0A0C4DGA2;O75521-2	O75521;A0A0C4DGA2;O75521-2	1;1;1	1;1;1	1;1;1	Enoyl-CoA delta isomerase 2, mitochondrial	ECI2	;;	3	1	1	1	0	1	1	1	0	1	0	1	1	1	0	1	0	1	1	1	0	1	3.8	3.8	3.8	43.585	394	394;364;359	0.074018	0.58542		By matching	By matching	By matching		By MS/MS	0	3.8	3.8	3.8	0	3.8
Q14527;H7C5K0;A0A0C4DGA6;Q14527-2	Q14527;H7C5K0;A0A0C4DGA6;Q14527-2	1;1;1;1	1;1;1;1	1;1;1;1	Helicase-like transcription factor	HLTF	;;;	4	1	1	1	0	0	1	0	1	1	0	0	1	0	1	1	0	0	1	0	1	1	1.4	1.4	1.4	113.93	1009	1009;425;1008;887	0.046815	0.78168			By MS/MS		By MS/MS	By matching	0	0	1.4	0	1.4	1.4
O94929;A0A0C4DGA7;O94929-2;O94929-3;A0A0A0MRD5;O94929-4	O94929;A0A0C4DGA7;O94929-2;O94929-3;A0A0A0MRD5;O94929-4	4;4;4;4;2;2	4;4;4;4;2;2	4;4;4;4;2;2	Actin-binding LIM protein 3	ABLIM3	;;;;;	6	4	4	4	2	2	3	4	3	3	2	2	3	4	3	3	2	2	3	4	3	3	7.6	7.6	7.6	77.801	683	683;650;544;588;170;169	0	10.131	By MS/MS	By matching	By MS/MS	By MS/MS	By MS/MS	By MS/MS	4.2	4.2	6.1	7.6	6.1	5.7
P02768;A0A0C4DGB6;CON__P02768-1;H0YA55;A0A087WWT3;C9JKR2;D6RHD5;B7WNR0;P02768-3;P02768-2;H7C013	P02768;A0A0C4DGB6;CON__P02768-1;H0YA55;A0A087WWT3;C9JKR2;D6RHD5;B7WNR0;P02768-3;P02768-2	8;8;8;7;6;6;6;6;6;6;2	3;3;3;2;3;2;2;2;3;2;1	3;3;3;2;3;2;2;2;3;2;1	Serum albumin	ALB	;;;;;;;;;	11	8	3	3	7	6	8	8	7	5	2	1	3	3	2	0	2	1	3	3	2	0	12	5.7	5.7	69.366	609	609;604;609;454;396;417;459;494;396;417;197	0	4.0336	By MS/MS	By matching	By MS/MS	By matching	By matching	By matching	9.2	7.9	12	12	9.2	6.2
Q14839;F5GWX5;A0A0C4DGG9;Q14839-2;Q8TDI0;K7EMY3;Q12873;Q12873-3;F5H6N4;Q12873-2;F6T542;F2Z2R5	Q14839;F5GWX5;A0A0C4DGG9;Q14839-2	15;15;15;15;5;4;2;2;2;2;1;1	15;15;15;15;5;4;2;2;2;2;1;1	15;15;15;15;5;4;2;2;2;2;1;1	Chromodomain-helicase-DNA-binding protein 4	CHD4	;;;	12	15	15	15	9	8	15	10	12	7	9	8	15	10	12	7	9	8	15	10	12	7	12.1	12.1	12.1	218	1912	1912;1905;1937;1940;1954;1060;2000;2059;354;1966;110;1225	0	66.582	By MS/MS	By MS/MS	By MS/MS	By MS/MS	By MS/MS	By MS/MS	6.4	6.3	12.1	7.8	9	5.4
Q5ZPR3;A0A0C4DGH0;Q5ZPR3-4;Q5ZPR3-3;Q5ZPR3-2;H0YL10;H0YK40;H0YK59;H0YN29;H0YLT8;H0YN85	Q5ZPR3;A0A0C4DGH0;Q5ZPR3-4;Q5ZPR3-3;Q5ZPR3-2;H0YL10	10;10;9;8;7;6;4;4;3;2;2	10;10;9;8;7;6;4;4;3;2;2	10;10;9;8;7;6;4;4;3;2;2	CD276 antigen	CD276	;;;;;	11	10	10	10	2	9	0	8	1	10	2	9	0	8	1	10	2	9	0	8	1	10	37.8	37.8	37.8	57.235	534	534;388;533;493;316;199;156;165;170;133;136	0	161.38	By matching	By MS/MS		By MS/MS	By matching	By MS/MS	5.4	33	0	28.5	3	37.8
P62070;A0A0C4DGH2;P62070-4;E9PK85;P62070-2;P62070-3	P62070;A0A0C4DGH2;P62070-4;E9PK85;P62070-2;P62070-3	2;2;2;1;1;1	1;1;1;1;1;1	1;1;1;1;1;1	Ras-related protein R-Ras2	RRAS2	;;;;;	6	2	1	1	2	2	2	2	2	2	1	1	1	1	1	1	1	1	1	1	1	1	11.3	5.9	5.9	23.399	204	204;203;210;166;127;169	0	6.7922	By MS/MS	By MS/MS	By matching	By MS/MS	By MS/MS	By MS/MS	11.3	11.3	11.3	11.3	11.3	11.3
Q9Y6R0;A0A0C4DGH3;M0QXQ4;M0QYC2;M0R0Q4;M0QZV7	Q9Y6R0;A0A0C4DGH3;M0QXQ4;M0QYC2	4;4;3;3;1;1	1;1;1;1;1;1	1;1;1;1;1;1	Numb-like protein	NUMBL	;;;	6	4	1	1	1	2	2	3	2	2	0	1	1	1	1	0	0	1	1	1	1	0	6.6	1.6	1.6	64.891	609	609;568;214;235;110;115	0	3.0856	By matching	By MS/MS	By MS/MS	By matching	By MS/MS	By matching	1.1	3	4.1	5.4	4.1	3.8
P33316;P33316-2;H0YMM5;A0A0C4DGL3;H0YNJ9;H0YNW5;H0YKC5;H0YKI0	P33316;P33316-2;H0YMM5;A0A0C4DGL3;H0YNJ9;H0YNW5;H0YKC5;H0YKI0	1;1;1;1;1;1;1;1	1;1;1;1;1;1;1;1	1;1;1;1;1;1;1;1	Deoxyuridine 5-triphosphate nucleotidohydrolase, mitochondrial	DUT	;;;;;;;	8	1	1	1	1	1	1	1	1	1	1	1	1	1	1	1	1	1	1	1	1	1	4	4	4	26.563	252	252;164;133;141;143;167;221;226	0.0078236	1.5693	By matching	By matching	By MS/MS	By MS/MS	By matching	By MS/MS	4	4	4	4	4	4
P04632;K7ELJ7;A0A0C4DGQ5;U3KQE2;K7EIV0;A0A075B7C0;K7EKD8;U3KPR7;K7EM73;Q96L46;K7ES78;K7EMQ1	P04632;K7ELJ7;A0A0C4DGQ5;U3KQE2;K7EIV0;A0A075B7C0;K7EKD8;U3KPR7;K7EM73	10;10;10;9;9;9;7;6;6;2;1;1	10;10;10;9;9;9;7;6;6;2;1;1	10;10;10;9;9;9;7;6;6;2;1;1	Calpain small subunit 1	CAPNS1	;;;;;;;;	12	10	10	10	4	4	8	9	7	10	4	4	8	9	7	10	4	4	8	9	7	10	33.6	33.6	33.6	28.315	268	268;278;322;161;196;197;238;100;163;248;72;94	0	56.727	By MS/MS	By MS/MS	By MS/MS	By MS/MS	By MS/MS	By MS/MS	12.3	12.7	22.8	25	24.6	33.6
Q96P16;K7EP82;A0A0C4DGQ6;Q96P16-3	Q96P16;K7EP82;A0A0C4DGQ6;Q96P16-3	1;1;1;1	1;1;1;1	1;1;1;1	Regulation of nuclear pre-mRNA domain-containing protein 1A	RPRD1A	;;;	4	1	1	1	1	0	0	0	1	1	1	0	0	0	1	1	1	0	0	0	1	1	5.1	5.1	5.1	35.719	312	312;123;289;276	0.025476	1.124	By MS/MS				By matching	By matching	5.1	0	0	0	5.1	5.1
O95834;O95834-3;K7EII6;K7EKG3;A0A0C4DGQ7;C9JRL6;K7EIK7;O95834-2	O95834;O95834-3;K7EII6;K7EKG3;A0A0C4DGQ7;C9JRL6;K7EIK7;O95834-2	1;1;1;1;1;1;1;1	1;1;1;1;1;1;1;1	1;1;1;1;1;1;1;1	Echinoderm microtubule-associated protein-like 2	EML2	;;;;;;;	8	1	1	1	1	0	1	1	1	1	1	0	1	1	1	1	1	0	1	1	1	1	2.2	2.2	2.2	70.678	649	649;850;181;223;427;603;773;796	0.0037064	1.9744	By MS/MS		By matching	By matching	By matching	By matching	2.2	0	2.2	2.2	2.2	2.2
P56556;R4GN43;A0A0C4DGS0	P56556;R4GN43;A0A0C4DGS0	1;1;1	1;1;1	1;1;1	NADH dehydrogenase [ubiquinone] 1 alpha subcomplex subunit 6	NDUFA6	;;	3	1	1	1	0	0	1	1	0	0	0	0	1	1	0	0	0	0	1	1	0	0	7.1	7.1	7.1	17.871	154	154;71;128	0	3.9629			By MS/MS	By matching			0	0	7.1	7.1	0	0
P39656;A0A0C4DGS1;P39656-3;P39656-2;U3KQ84	P39656;A0A0C4DGS1;P39656-3;P39656-2;U3KQ84	9;9;9;7;5	9;9;9;7;5	9;9;9;7;5	Dolichyl-diphosphooligosaccharide--protein glycosyltransferase 48 kDa subunit	DDOST	;;;;	5	9	9	9	7	9	8	8	8	8	7	9	8	8	8	8	7	9	8	8	8	8	31.4	31.4	31.4	50.8	456	456;439;438;419;155	0	56.075	By MS/MS	By MS/MS	By MS/MS	By MS/MS	By MS/MS	By MS/MS	20.2	31.4	22.4	22.4	28.1	22.4
Q9NV92;H7C5F7;B4DGY6;A0A0C4DGW0	Q9NV92;H7C5F7;B4DGY6;A0A0C4DGW0	1;1;1;1	1;1;1;1	1;1;1;1	NEDD4 family-interacting protein 2	NDFIP2	;;;	4	1	1	1	0	1	0	0	0	0	0	1	0	0	0	0	0	1	0	0	0	0	3	3	3	36.389	336	336;146;222;242	0.035433	0.92331		By MS/MS					0	3	0	0	0	0
Q9NWU5;E7ESL0;A0A0C4DGX2;J3KQY1;Q9NWU5-2;Q9NWU5-3	Q9NWU5;E7ESL0;A0A0C4DGX2;J3KQY1;Q9NWU5-2;Q9NWU5-3	2;2;2;2;1;1	2;2;2;2;1;1	2;2;2;2;1;1	39S ribosomal protein L22, mitochondrial	MRPL22	;;;;;	6	2	2	2	2	2	2	2	2	2	2	2	2	2	2	2	2	2	2	2	2	2	10.7	10.7	10.7	23.64	206	206;212;228;232;120;126	0	5.0077	By MS/MS	By MS/MS	By MS/MS	By MS/MS	By MS/MS	By MS/MS	10.7	10.7	10.7	10.7	10.7	10.7
Q13616;A0A0C4DGX4	Q13616;A0A0C4DGX4	1;1	1;1	1;1	Cullin-1	CUL1	;	2	1	1	1	0	1	0	1	0	1	0	1	0	1	0	1	0	1	0	1	0	1	1.2	1.2	1.2	89.677	776	776;752	0.057818	0.6923		By matching		By matching		By MS/MS	0	1.2	0	1.2	0	1.2
P57735;A0A0C4DGX5	P57735;A0A0C4DGX5	2;2	2;2	2;2	Ras-related protein Rab-25	RAB25	;	2	2	2	2	2	1	1	0	1	0	2	1	1	0	1	0	2	1	1	0	1	0	10.3	10.3	10.3	23.495	213	213;256	0	4.7052	By MS/MS	By matching	By matching		By MS/MS		10.3	5.2	5.2	0	5.2	0
Q86TI4;A0A0C4DGX6;Q86TI4-1	Q86TI4;A0A0C4DGX6;Q86TI4-1	1;1;1	1;1;1	1;1;1	WD repeat-containing protein 86	WDR86	;;	3	1	1	1	1	1	1	1	1	0	1	1	1	1	1	0	1	1	1	1	1	0	2.1	2.1	2.1	40.731	376	376;248;491	0.098456	0.46411	By MS/MS	By MS/MS	By matching	By matching	By matching		2.1	2.1	2.1	2.1	2.1	0
P24928;A0A0C4DGZ0;A0A087WWE2;P24928-2	P24928;A0A0C4DGZ0;A0A087WWE2	7;7;6;1	7;7;6;1	7;7;6;1	DNA-directed RNA polymerase II subunit RPB1;DNA-directed RNA polymerase	POLR2A	;;	4	7	7	7	4	2	6	4	5	2	4	2	6	4	5	2	4	2	6	4	5	2	4.5	4.5	4.5	217.17	1970	1970;1970;1980;566	0	11.65	By MS/MS	By matching	By MS/MS	By MS/MS	By MS/MS	By MS/MS	3.2	1.1	3.6	2	3.1	1.3
O14773;A0A0C4DGZ9;O14773-2;E7EV34	O14773;A0A0C4DGZ9;O14773-2	9;9;6;2	9;9;6;2	9;9;6;2	Tripeptidyl-peptidase 1	TPP1	;;	4	9	9	9	2	8	2	6	5	8	2	8	2	6	5	8	2	8	2	6	5	8	28.4	28.4	28.4	61.247	563	563;556;320;177	0	45.886	By MS/MS	By MS/MS	By MS/MS	By MS/MS	By MS/MS	By MS/MS	5	23.6	3.7	18.3	13.5	27.2
P21127;Q9UQ88;P21127-12;P21127-9;Q5QPR4;J3QR29;A0A0D9SEI3;Q5QPR3;B7ZVY7;A0A0D9SER5;A0A0D9SEN2;J3QR44;Q9UQ88-10;P21127-4;P21127-5;Q9UQ88-9;P21127-10;P21127-6;Q9UQ88-4;P21127-8;Q9UQ88-3;Q9UQ88-2;P21127-3;P21127-2	P21127;Q9UQ88;P21127-12;P21127-9;Q5QPR4;J3QR29;A0A0D9SEI3;Q5QPR3;B7ZVY7;A0A0D9SER5;A0A0D9SEN2;J3QR44;Q9UQ88-10;P21127-4;P21127-5;Q9UQ88-9;P21127-10;P21127-6;Q9UQ88-4;P21127-8;Q9UQ88-3;Q9UQ88-2;P21127-3;P21127-2	1;1;1;1;1;1;1;1;1;1;1;1;1;1;1;1;1;1;1;1;1;1;1;1	1;1;1;1;1;1;1;1;1;1;1;1;1;1;1;1;1;1;1;1;1;1;1;1	1;1;1;1;1;1;1;1;1;1;1;1;1;1;1;1;1;1;1;1;1;1;1;1	Cyclin-dependent kinase 11B;Cyclin-dependent kinase 11A	CDK11B;CDK11A;CDC2L1	;;;;;;;;;;;;;;;;;;;;;;;	24	1	1	1	0	1	1	0	1	0	0	1	1	0	1	0	0	1	1	0	1	0	1.1	1.1	1.1	92.706	795	795;783;439;748;746;748;772;779;782;783;785;795;439;461;526;531;565;738;770;772;779;780;781;782	0.030323	1.0075		By matching	By matching		By MS/MS		0	1.1	1.1	0	1.1	0
Q9BZK7;C9JLJ1;C9JCK0;C9JBN1;A0A0D9SF25;F8W9D8;C9IYU9;A0A0D9SF63	Q9BZK7;C9JLJ1;C9JCK0;C9JBN1;A0A0D9SF25;F8W9D8;C9IYU9;A0A0D9SF63	1;1;1;1;1;1;1;1	1;1;1;1;1;1;1;1	1;1;1;1;1;1;1;1	F-box-like/WD repeat-containing protein TBL1XR1	TBL1XR1	;;;;;;;	8	1	1	1	1	1	1	1	1	1	1	1	1	1	1	1	1	1	1	1	1	1	4.5	4.5	4.5	55.594	514	514;55;73;76;122;144;145;474	0	3.5593	By MS/MS	By matching	By MS/MS	By MS/MS	By MS/MS	By MS/MS	4.5	4.5	4.5	4.5	4.5	4.5
O00571;A0A0D9SFB3;A0A0D9SG12;A0A0D9SF53;O00571-2;A0A0J9YYH6;B4DLA0;A0A0J9YVQ7;C9J8G5;A0A087WVZ1;A0A087WX09;Q9NQI0;Q9NQI0-3;D6RCM4;Q9NQI0-2;Q9NQI0-4;H0Y960	O00571;A0A0D9SFB3;A0A0D9SG12;A0A0D9SF53;O00571-2	43;43;43;43;41;10;8;8;6;5;4;2;2;2;2;2;1	43;43;43;43;41;10;8;8;6;5;4;2;2;2;2;2;1	15;15;15;15;14;7;6;3;0;2;2;0;0;0;0;0;0	ATP-dependent RNA helicase DDX3X	DDX3X	;;;;	17	43	43	15	29	33	42	37	39	33	29	33	42	37	39	33	8	9	14	13	14	12	70.5	70.5	25.2	73.243	662	662;640;647;733;646;164;139;164;224;138;98;724;575;518;690;704;305	0	300.15	By MS/MS	By MS/MS	By MS/MS	By MS/MS	By MS/MS	By MS/MS	49.2	54.5	70.5	64.4	65.7	59.8
Q13813;Q13813-3;Q13813-2;A0A0D9SF54;A0A0D9SGF6	Q13813;Q13813-3;Q13813-2;A0A0D9SF54;A0A0D9SGF6	2;2;2;2;2	2;2;2;2;2	2;2;2;2;2	Spectrin alpha chain, non-erythrocytic 1	SPTAN1	;;;;	5	2	2	2	1	1	0	2	0	1	1	1	0	2	0	1	1	1	0	2	0	1	0.8	0.8	0.8	284.54	2472	2472;2452;2477;2457;2498	0	3.9028	By matching	By MS/MS		By matching		By MS/MS	0.5	0.5	0	0.8	0	0.4
Q8N6H7;A0A0D9SF70;G5E9L0;Q8N6H7-2;E9PQP3;E9PIY6;Q8N6H7-3;H0YDN9;E9PMU9	Q8N6H7;A0A0D9SF70;G5E9L0;Q8N6H7-2;E9PQP3;E9PIY6;Q8N6H7-3;H0YDN9	4;4;4;4;3;3;3;2;1	4;4;4;4;3;3;3;2;1	4;4;4;4;3;3;3;2;1	ADP-ribosylation factor GTPase-activating protein 2	ARFGAP2	;;;;;;;	9	4	4	4	3	1	1	3	3	4	3	1	1	3	3	4	3	1	1	3	3	4	7.5	7.5	7.5	56.72	521	521;385;493;414;274;327;252;237;156	0	5.5736	By MS/MS	By matching	By matching	By MS/MS	By MS/MS	By MS/MS	6	1.9	1.9	5.4	6	7.5
Q13642-1;Q13642;A0A0D9SFI6;A0A0D9SFB0;Q5JXH9;A0A0D9SFZ9;Q5JXH8;Q5JXH7;Q5JXI3;Q5JXI2;Q5JXI8;Q13642-3;Q13642-5;Q13642-4	Q13642-1;Q13642;A0A0D9SFI6;A0A0D9SFB0;Q5JXH9;A0A0D9SFZ9;Q5JXH8;Q5JXH7;Q5JXI3;Q5JXI2;Q5JXI8;Q13642-3;Q13642-5;Q13642-4	1;1;1;1;1;1;1;1;1;1;1;1;1;1	1;1;1;1;1;1;1;1;1;1;1;1;1;1	1;1;1;1;1;1;1;1;1;1;1;1;1;1	Four and a half LIM domains protein 1	FHL1	;;;;;;;;;;;;;	14	1	1	1	1	1	1	1	1	1	1	1	1	1	1	1	1	1	1	1	1	1	3.9	3.9	3.9	31.895	280	280;323;147;152;155;175;204;205;207;210;257;194;296;309	0.013561	1.351	By MS/MS	By matching	By matching	By matching	By MS/MS	By matching	3.9	3.9	3.9	3.9	3.9	3.9
Q92614;Q92614-4;A0A0D9SFK2;Q92614-3;Q92614-2;Q92614-5;H0YEV9	Q92614;Q92614-4;A0A0D9SFK2;Q92614-3;Q92614-2;Q92614-5	8;8;8;8;7;6;1	8;8;8;8;7;6;1	8;8;8;8;7;6;1	Unconventional myosin-XVIIIa	MYO18A	;;;;;	7	8	8	8	2	1	7	5	2	2	2	1	7	5	2	2	2	1	7	5	2	2	5.9	5.9	5.9	233.11	2054	2054;2039;2038;2002;1723;1581;197	0	10.184	By MS/MS	By matching	By MS/MS	By MS/MS	By matching	By matching	1.1	0.6	5.5	3.3	1.3	1
Q01844;A0A0D9SFL3;B0QYK0;C9JGE3;Q01844-2;Q01844-6;Q01844-3;Q01844-5;H7BY36	Q01844;A0A0D9SFL3;B0QYK0;C9JGE3;Q01844-2;Q01844-6;Q01844-3;Q01844-5;H7BY36	4;4;4;4;4;4;4;4;3	4;4;4;4;4;4;4;4;3	4;4;4;4;4;4;4;4;3	RNA-binding protein EWS	EWSR1	;;;;;;;;	9	4	4	4	3	4	3	3	2	3	3	4	3	3	2	3	3	4	3	3	2	3	8.4	8.4	8.4	68.477	656	656;584;618;620;583;600;655;661;308	0	33.593	By MS/MS	By MS/MS	By MS/MS	By matching	By MS/MS	By MS/MS	6.2	8.4	6.2	6.2	4.3	6.2
Q149N8;A0A0D9SFM0;Q149N8-2;Q149N8-4	Q149N8;A0A0D9SFM0;Q149N8-2;Q149N8-4	1;1;1;1	1;1;1;1	1;1;1;1	E3 ubiquitin-protein ligase SHPRH	SHPRH	;;;	4	1	1	1	0	0	0	1	0	1	0	0	0	1	0	1	0	0	0	1	0	1	0.4	0.4	0.4	193.08	1683	1683;1687;929;1659	0.025789	1.1174				By MS/MS		By MS/MS	0	0	0	0.4	0	0.4
Q02218;A0A0D9SFS3;E9PDF2;E9PCR7;Q02218-2;E9PFG7;Q02218-3;C9J4G7;Q9ULD0;Q9ULD0-3;Q9ULD0-2	Q02218;A0A0D9SFS3;E9PDF2;E9PCR7;Q02218-2;E9PFG7	14;14;13;13;13;9;6;5;3;2;2	14;14;13;13;13;9;6;5;3;2;2	14;14;13;13;13;9;6;5;3;2;2	2-oxoglutarate dehydrogenase, mitochondrial	OGDH	;;;;;	11	14	14	14	9	9	9	11	9	12	9	9	9	11	9	12	9	9	9	11	9	12	19.9	19.9	19.9	115.93	1023	1023;1001;1034;1038;1019;873;427;211;1010;801;953	0	31.003	By MS/MS	By MS/MS	By MS/MS	By MS/MS	By MS/MS	By MS/MS	13	13.2	12.7	15.4	14.4	17.9
Q8IWS0;A0A0D9SGE8;Q8IWS0-5;Q8IWS0-3;Q5JRC6;Q8IWS0-2;Q8IWS0-4	Q8IWS0;A0A0D9SGE8;Q8IWS0-5;Q8IWS0-3;Q5JRC6;Q8IWS0-2;Q8IWS0-4	4;4;4;4;3;2;2	4;4;4;4;3;2;2	4;4;4;4;3;2;2	PHD finger protein 6	PHF6	;;;;;;	7	4	4	4	4	4	3	4	4	3	4	4	3	4	4	3	4	4	3	4	4	3	14.2	14.2	14.2	41.29	365	365;366;331;364;324;312;310	0	5.3703	By MS/MS	By MS/MS	By MS/MS	By MS/MS	By MS/MS	By MS/MS	14.2	14.2	11	14.2	14.2	11
Q92581-2;Q92581;A0A0D9SGH0;Q92581-3	Q92581-2;Q92581;A0A0D9SGH0;Q92581-3	2;2;2;2	2;2;2;2	2;2;2;2	Sodium/hydrogen exchanger 6	SLC9A6	;;;	4	2	2	2	0	2	0	1	0	2	0	2	0	1	0	2	0	2	0	1	0	2	6.8	6.8	6.8	77.916	701	701;669;207;649	0	13.286		By MS/MS		By MS/MS		By MS/MS	0	6.8	0	3.6	0	6.8
Q9TNN7;A2BF26;A0A0G2JIF0;A0A0G2JH50;A0A140TA19;A0A140T9S7;A0A140T9Q4;A0A0G2JKJ1;A0A0G2JPT2	Q9TNN7;A2BF26;A0A0G2JIF0;A0A0G2JH50;A0A140TA19;A0A140T9S7;A0A140T9Q4	12;12;12;12;8;8;8;3;1	1;1;1;1;1;1;1;0;0	0;0;0;0;0;0;0;0;0	HLA class I histocompatibility antigen, Cw-5 alpha chain	HLA-C	;;;;;;	9	12	1	0	4	11	5	12	4	11	0	1	0	1	0	0	0	0	0	0	0	0	37.7	3.6	0	40.912	366	366;397;368;372;224;261;261;131;49	0.00078927	2.6311	By matching	By MS/MS	By matching	By matching	By matching	By matching	19.4	37.7	18.6	37.7	18.6	37.4
Q29980;A0A140T979;A0A0G2JNW8;A0A0G2JH58;A0A140T9H4;A0A140T9D8;A0A0G2JH91;F5H7Q8;X6R344;Q29980-2;A0A0G2JHB5	Q29980;A0A140T979;A0A0G2JNW8;A0A0G2JH58;A0A140T9H4;A0A140T9D8;A0A0G2JH91;F5H7Q8;X6R344;Q29980-2	3;3;3;3;2;2;2;2;2;2;1	3;3;3;3;2;2;2;2;2;2;1	3;3;3;3;2;2;2;2;2;2;1	MHC class I polypeptide-related sequence B	MICB	;;;;;;;;;	11	3	3	3	0	3	0	3	0	3	0	3	0	3	0	3	0	3	0	3	0	3	11.5	11.5	11.5	42.646	383	383;360;383;383;317;340;340;351;383;340;340	0	8.868		By MS/MS		By MS/MS		By MS/MS	0	11.5	0	11.5	0	11.5
A0A140T9V0;A0A140T8X0;A0A0G2JNF2;D0EV57;A0A0G2JPA3;A0A140T9B7;A0A0G2JH66;P30511;P30511-3;A0A140T9X6;A0A140T9W7;A0A140T9W3;A0A140T9D9;A0A140T9C2;A0A140T939;A0A140T9J8;A0A0G2JNV5;P30511-2;A0A140T9P9;A0A140T9M4;A0A140T9K3;A0A140T9A3;A0A140T925;A0A140T908;A0A0D9SFW8	A0A140T9V0;A0A140T8X0;A0A0G2JNF2;D0EV57;A0A0G2JPA3;A0A140T9B7;A0A0G2JH66;P30511;P30511-3;A0A140T9X6;A0A140T9W7;A0A140T9W3;A0A140T9D9;A0A140T9C2;A0A140T939;A0A140T9J8;A0A0G2JNV5;P30511-2	7;7;7;7;7;7;7;6;6;5;5;5;5;5;5;4;4;4;1;1;1;1;1;1;1	6;6;6;6;6;6;6;6;6;4;4;4;4;4;4;4;4;4;1;1;1;1;1;1;1	6;6;6;6;6;6;6;6;6;4;4;4;4;4;4;4;4;4;1;1;1;1;1;1;1	HLA class I histocompatibility antigen, alpha chain F	HLA-F	;;;;;;;;;;;;;;;;;	25	7	6	6	1	7	1	4	1	6	0	6	0	3	0	5	0	6	0	3	0	5	28.1	24.3	24.3	37.746	334	334;334;339;346;346;442;442;346;442;213;225;225;225;225;225;242;254;254;131;131;131;131;131;131;143	0	14.013	By matching	By MS/MS	By matching	By MS/MS	By matching	By MS/MS	3.9	28.1	3.9	17.1	3.9	23.1
O60610;O60610-2;H9KV28;A0A140T8Z0;A0A0G2JH68;O60610-3	O60610;O60610-2;H9KV28;A0A140T8Z0;A0A0G2JH68;O60610-3	8;8;8;8;8;8	8;8;8;8;8;8	8;8;8;8;8;8	Protein diaphanous homolog 1	DIAPH1	;;;;;	6	8	8	8	5	8	5	7	5	6	5	8	5	7	5	6	5	8	5	7	5	6	5.9	5.9	5.9	141.35	1272	1272;1248;1228;1263;1272;1263	0	12.864	By MS/MS	By MS/MS	By MS/MS	By MS/MS	By MS/MS	By MS/MS	3.3	5.9	3.8	5	3.6	4.3
Q6NYC8;A0A0G2JHC2;Q6NYC8-3;Q6NYC8-2;Q6NYC8-4	Q6NYC8;A0A0G2JHC2;Q6NYC8-3;Q6NYC8-2	4;4;2;2;1	4;4;2;2;1	4;4;2;2;1	Phostensin	PPP1R18	;;;	5	4	4	4	2	2	2	4	2	3	2	2	2	4	2	3	2	2	2	4	2	3	10.9	10.9	10.9	67.942	613	613;613;362;377;165	0	13.097	By matching	By MS/MS	By MS/MS	By MS/MS	By matching	By MS/MS	6.2	6.2	7.3	10.9	7.3	9.1
A0A0G2JIW1;P0DMV9;P0DMV8;P0DMV8-2;V9GZ37	A0A0G2JIW1;P0DMV9;P0DMV8;P0DMV8-2;V9GZ37	28;28;28;25;18	22;22;22;19;14	12;12;12;10;7	Heat shock 70 kDa protein 1B;Heat shock 70 kDa protein 1A	HSPA1B;HSPA1A	;;;;	5	28	22	12	22	28	22	20	23	22	17	22	18	17	19	18	9	12	10	8	10	9	48.1	40.3	23.7	70.108	642	642;641;641;586;476	0	128.67	By MS/MS	By MS/MS	By MS/MS	By MS/MS	By MS/MS	By MS/MS	41.7	48.1	40	40.8	44.2	41.6
O95870;F2Z3G6;F2Z3H2;A0A0G2JJD3	O95870;F2Z3G6;F2Z3H2;A0A0G2JJD3	1;1;1;1	1;1;1;1	1;1;1;1	Abhydrolase domain-containing protein 16A	ABHD16A	;;;	4	1	1	1	1	0	0	0	0	0	1	0	0	0	0	0	1	0	0	0	0	0	1.6	1.6	1.6	63.243	558	558;46;65;601	0.028639	1.0551	By MS/MS						1.6	0	0	0	0	0
Q04837;C9K0U8;A0A0G2JLD8;E7EUY5	Q04837;C9K0U8;A0A0G2JLD8;E7EUY5	4;4;4;4	4;4;4;4	4;4;4;4	Single-stranded DNA-binding protein, mitochondrial	SSBP1	;;;	4	4	4	4	4	4	4	4	4	4	4	4	4	4	4	4	4	4	4	4	4	4	27	27	27	17.259	148	148;121;134;135	0	15.258	By MS/MS	By MS/MS	By MS/MS	By MS/MS	By MS/MS	By MS/MS	27	27	27	27	27	27
Q5SRQ6;Q5SRQ3;N0E472;A0A0G2JM12;P67870;N0E644;A0A0G2JM58	Q5SRQ6;Q5SRQ3;N0E472;A0A0G2JM12;P67870	3;3;3;3;3;1;1	3;3;3;3;3;1;1	3;3;3;3;3;1;1	Casein kinase II subunit beta	CSNK2B;CSNK2B-LY6G5B-1181;CSNK2B-LY6G5B--991	;;;;	7	3	3	3	3	3	3	2	3	3	3	3	3	2	3	3	3	3	3	2	3	3	14.1	14.1	14.1	26.925	234	234;228;304;304;215;161;161	0	18.7	By MS/MS	By MS/MS	By MS/MS	By MS/MS	By MS/MS	By MS/MS	14.1	14.1	14.1	10.7	14.1	14.1
P54855;O75795;A0A0G2JMZ5	P54855;O75795;A0A0G2JMZ5	1;1;1	1;1;1	1;1;1	UDP-glucuronosyltransferase 2B15;UDP-glucuronosyltransferase 2B17	UGT2B15;UGT2B17	;;	3	1	1	1	1	0	1	1	1	1	1	0	1	1	1	1	1	0	1	1	1	1	1.3	1.3	1.3	61.036	530	530;530;332	0.099826	0.44953	By MS/MS		By matching	By matching	By matching	By matching	1.3	0	1.3	1.3	1.3	1.3
Q7Z3B3;I3L4J3;A0A0J9YVS1;A0A0G2JQF5;A0A0G2JNB1;A0A0G2JQF4;A0A0G2JNT7;Q7Z3B3-2	Q7Z3B3;I3L4J3;A0A0J9YVS1;A0A0G2JQF5;A0A0G2JNB1;A0A0G2JQF4;A0A0G2JNT7;Q7Z3B3-2	1;1;1;1;1;1;1;1	1;1;1;1;1;1;1;1	1;1;1;1;1;1;1;1	KAT8 regulatory NSL complex subunit 1	KANSL1	;;;;;;;	8	1	1	1	1	1	1	1	1	1	1	1	1	1	1	1	1	1	1	1	1	1	1.1	1.1	1.1	121.02	1105	1105;1041;1041;1041;1104;1105;1105;436	0.041114	0.84564	By MS/MS	By MS/MS	By MS/MS	By MS/MS	By MS/MS	By MS/MS	1.1	1.1	1.1	1.1	1.1	1.1
Q13075;H0YAX2;A0A0G2JQE0;A0A0G2JNC7;E7EQW0;B7ZLE8;A0A0G2JS53;Q13075-2	Q13075;H0YAX2;A0A0G2JQE0;A0A0G2JNC7;E7EQW0;B7ZLE8;A0A0G2JS53;Q13075-2	1;1;1;1;1;1;1;1	1;1;1;1;1;1;1;1	1;1;1;1;1;1;1;1	Baculoviral IAP repeat-containing protein 1	NAIP	;;;;;;;	8	1	1	1	1	1	1	1	1	0	1	1	1	1	1	0	1	1	1	1	1	0	0.6	0.6	0.6	159.58	1403	1403;193;1160;1241;1347;1347;1403;1241	0.066401	0.63462	By matching	By matching	By MS/MS	By MS/MS	By MS/MS		0.6	0.6	0.6	0.6	0.6	0
A0A0G2JPD4;P01861;P01859;A0A0G2JN06	A0A0G2JPD4;P01861;P01859;A0A0G2JN06	6;6;3;3	2;2;0;0	2;2;0;0	Ig gamma-4 chain C region;Ig gamma-2 chain C region	IGHG4;IGHG2	;;;	4	6	2	2	1	5	0	3	2	4	0	2	0	0	1	0	0	2	0	0	1	0	23.2	9.5	9.5	35.94	327	327;327;326;326	0.0033924	2.128	By matching	By MS/MS		By matching	By matching	By matching	3.1	21.1	0	8.9	7.3	13.8
P17693;Q8MH48;Q5RJ85;A0A0G2JPQ3	P17693;Q8MH48;Q5RJ85;A0A0G2JPQ3	2;2;2;2	1;1;1;1	1;1;1;1	HLA class I histocompatibility antigen, alpha chain G	HLA-G	;;;	4	2	1	1	1	2	1	2	2	2	0	1	0	1	1	1	0	1	0	1	1	1	6.8	3	3	38.224	338	338;338;343;343	0	3.7685	By matching	By MS/MS	By matching	By MS/MS	By MS/MS	By MS/MS	3.8	6.8	3.8	6.8	6.8	6.8
Q16637;A0A0G2JRX5;A0A0G2JQN8;A0A0G2JRY6;E7EQZ4;Q16637-4;Q16637-2;Q16637-3	Q16637;A0A0G2JRX5;A0A0G2JQN8;A0A0G2JRY6;E7EQZ4;Q16637-4;Q16637-2;Q16637-3	1;1;1;1;1;1;1;1	1;1;1;1;1;1;1;1	1;1;1;1;1;1;1;1	Survival motor neuron protein	SMN1	;;;;;;;	8	1	1	1	1	0	0	0	1	0	1	0	0	0	1	0	1	0	0	0	1	0	7.8	7.8	7.8	31.848	294	294;143;149;180;294;250;262;282	0	3.6748	By matching				By MS/MS		7.8	0	0	0	7.8	0
O94973;A0A0G2JS82;O94973-2;A0A0G2JQM1;O94973-3	O94973;A0A0G2JS82;O94973-2;A0A0G2JQM1;O94973-3	6;6;6;4;4	3;3;3;1;1	3;3;3;1;1	AP-2 complex subunit alpha-2	AP2A2	;;;;	5	6	3	3	4	5	5	5	6	4	1	2	2	2	3	1	1	2	2	2	3	1	6.5	3.3	3.3	103.96	939	939;917;940;634;656	0	4.4764	By matching	By MS/MS	By matching	By MS/MS	By matching	By MS/MS	4.2	5.5	5.3	5.3	6.5	4.4
Q12824;Q12824-2;A0A0U1RQQ2;A0A0U1RRB8;C9JTA6;A0A0G2JSE9;G5E975	Q12824;Q12824-2;A0A0U1RQQ2;A0A0U1RRB8;C9JTA6;A0A0G2JSE9;G5E975	1;1;1;1;1;1;1	1;1;1;1;1;1;1	1;1;1;1;1;1;1	SWI/SNF-related matrix-associated actin-dependent regulator of chromatin subfamily B member 1	SMARCB1	;;;;;;	7	1	1	1	1	1	1	1	1	1	1	1	1	1	1	1	1	1	1	1	1	1	3.4	3.4	3.4	44.141	385	385;376;81;90;227;227;394	0.0071505	1.613	By matching	By matching	By matching	By matching	By matching	By MS/MS	3.4	3.4	3.4	3.4	3.4	3.4
Q9Y4K1;A0A0J9YWL0;Q9Y4K1-2;Q96QW7	Q9Y4K1;A0A0J9YWL0	13;13;5;2	13;13;5;2	13;13;5;2	Absent in melanoma 1 protein	AIM1	;	4	13	13	13	9	7	11	7	9	11	9	7	11	7	9	11	9	7	11	7	9	11	10.1	10.1	10.1	188.67	1723	1723;2131;542;316	0	31.23	By MS/MS	By MS/MS	By MS/MS	By MS/MS	By MS/MS	By MS/MS	6.7	4.6	8.1	5.1	6.3	8.8
O75190;O75190-2;C9JB42;C9JDR7;C9JDX6;F8WCZ4;C9J2P2;E9PH18;C9J2C4;A0A0J9YX62;O75190-3;Q8WWF6;C9JN01;Q7Z6W7	O75190;O75190-2;C9JB42;C9JDR7;C9JDX6;F8WCZ4;C9J2P2;E9PH18;C9J2C4;A0A0J9YX62;O75190-3;Q8WWF6;C9JN01	3;3;3;3;3;3;3;3;3;3;3;2;2;1	3;3;3;3;3;3;3;3;3;3;3;2;2;1	3;3;3;3;3;3;3;3;3;3;3;2;2;1	DnaJ homolog subfamily B member 6;DnaJ homolog subfamily B member 3	DNAJB6;DNAJB3	;;;;;;;;;;;;	14	3	3	3	3	2	2	2	2	3	3	2	2	2	2	3	3	2	2	2	2	3	12	12	12	36.087	326	326;241;66;98;125;129;146;211;228;334;325;145;45;309	0	6.4584	By MS/MS	By MS/MS	By matching	By matching	By MS/MS	By MS/MS	12	7.4	8	8.6	8.6	12
P48059;P48059-4;P48059-5;A0A0M3HER1;A0A0J9YXC7;P48059-2;P48059-3	P48059;P48059-4;P48059-5;A0A0M3HER1;A0A0J9YXC7;P48059-2;P48059-3	1;1;1;1;1;1;1	1;1;1;1;1;1;1	1;1;1;1;1;1;1	LIM and senescent cell antigen-like-containing domain protein 1	LIMS1	;;;;;;	7	1	1	1	1	1	1	1	1	1	1	1	1	1	1	1	1	1	1	1	1	1	3.7	3.7	3.7	37.251	325	325;329;362;209;398;337;387	0	3.326	By matching	By MS/MS	By matching	By matching	By MS/MS	By MS/MS	3.7	3.7	3.7	3.7	3.7	3.7
A0A0J9YXF2;Q15165;J3QT77;A0A0J9YYG4;Q15165-3;Q15165-1;A0A0J9YXU7;G3XAK4	A0A0J9YXF2;Q15165;J3QT77;A0A0J9YYG4;Q15165-3;Q15165-1	3;2;2;2;2;2;1;1	3;2;2;2;2;2;1;1	3;2;2;2;2;2;1;1	Serum paraoxonase/arylesterase 2	PON2	;;;;;	8	3	3	3	0	2	1	2	1	1	0	2	1	2	1	1	0	2	1	2	1	1	10.7	10.7	10.7	41.527	375	375;354;342;354;342;354;113;219	0	5.6835		By MS/MS	By matching	By MS/MS	By MS/MS	By matching	0	5.6	5.1	8.3	5.1	3.2
Q6P996;Q6P474;H3BPV5;H3BM88;A0A0J9YXH6;J3KNK7;Q86XE2;Q6P996-2;Q6P996-4;Q6P996-5	Q6P996;Q6P474;H3BPV5;H3BM88;A0A0J9YXH6;J3KNK7;Q86XE2;Q6P996-2;Q6P996-4;Q6P996-5	1;1;1;1;1;1;1;1;1;1	1;1;1;1;1;1;1;1;1;1	1;1;1;1;1;1;1;1;1;1	Pyridoxal-dependent decarboxylase domain-containing protein 1;Putative pyridoxal-dependent decarboxylase domain-containing protein 2	PDXDC1;PDXDC2P	;;;;;;;;;	10	1	1	1	0	1	0	1	1	1	0	1	0	1	1	1	0	1	0	1	1	1	1.4	1.4	1.4	86.706	788	788;469;64;81;98;370;498;429;760;761	0.015945	1.3087		By matching		By matching	By MS/MS	By matching	0	1.4	0	1.4	1.4	1.4
A0A0J9YYJ9	A0A0J9YYJ9	1	1	1				1	1	1	1	1	0	0	1	1	1	1	0	0	1	1	1	1	0	0	1	1	1	8.4	8.4	8.4	18.128	167	167	0.075671	0.57862	By MS/MS			By matching	By matching	By matching	8.4	0	0	8.4	8.4	8.4
Q8TD08;A0A0M3HER4;Q8TD08-2;Q8TD08-3	Q8TD08;A0A0M3HER4;Q8TD08-2;Q8TD08-3	1;1;1;1	1;1;1;1	1;1;1;1	Mitogen-activated protein kinase 15	MAPK15	;;;	4	1	1	1	1	1	1	1	1	1	1	1	1	1	1	1	1	1	1	1	1	1	1.5	1.5	1.5	59.831	544	544;277;254;277	0	2.8366	By matching	By MS/MS	By MS/MS	By matching	By MS/MS	By MS/MS	1.5	1.5	1.5	1.5	1.5	1.5
P43243;A8MXP9;A0A0R4J2E8;D6REM6;D6R991;H0Y8T4;B3KM87;P43243-2;Q68E03;D6RB45;D6R9F3;D6RAM9;D6RAY2;D6RBS2;D6RCM3;D6REK4;D6R8Z5;D6RBI2;D6RE02;D6RIA2;D6RBK5	P43243;A8MXP9;A0A0R4J2E8;D6REM6;D6R991	19;19;19;16;13;8;8;8;4;2;2;2;2;2;2;2;2;2;2;2;1	19;19;19;16;13;8;8;8;4;2;2;2;2;2;2;2;2;2;2;2;1	19;19;19;16;13;8;8;8;4;2;2;2;2;2;2;2;2;2;2;2;1	Matrin-3	MATR3	;;;;	21	19	19	19	13	15	14	15	16	16	13	15	14	15	16	16	13	15	14	15	16	16	31.9	31.9	31.9	94.622	847	847;895;847;794;433;334;509;559;283;47;78;81;86;87;99;100;107;109;125;172;121	0	89.227	By MS/MS	By MS/MS	By MS/MS	By MS/MS	By MS/MS	By MS/MS	21	23.5	21.7	22.8	25.7	25.6
Q9NY35;D6RIU2;D6RDP6;H0Y8T9;D6RHU6;D6RDY1;D6RA76;D6RC11;D6R9S8;D6RCE6;D6RFX6;D6RDI6;D6RCR8;A0A0R4J2F2;Q9NY35-2;D6R9K1;D6RD48;D6RB31;D6RAZ7;D6RCP3;Q9NY35-3	Q9NY35;D6RIU2;D6RDP6;H0Y8T9;D6RHU6;D6RDY1;D6RA76;D6RC11;D6R9S8;D6RCE6;D6RFX6;D6RDI6;D6RCR8;A0A0R4J2F2;Q9NY35-2	3;3;3;3;3;3;3;3;3;3;3;3;3;3;3;1;1;1;1;1;1	3;3;3;3;3;3;3;3;3;3;3;3;3;3;3;1;1;1;1;1;1	3;3;3;3;3;3;3;3;3;3;3;3;3;3;3;1;1;1;1;1;1	Claudin domain-containing protein 1	CLDND1	;;;;;;;;;;;;;;	21	3	3	3	0	2	0	2	1	3	0	2	0	2	1	3	0	2	0	2	1	3	15	15	15	28.603	253	253;138;145;155;172;177;180;210;213;223;237;239;245;276;184;87;89;100;106;122;158	0	11.14		By MS/MS		By MS/MS	By matching	By MS/MS	0	11.5	0	9.1	5.9	15
O75122;E3W994;J3KR49;A0A0U1RQI6;E7ERI8;E7EW49;O75122-3	O75122;E3W994;J3KR49;A0A0U1RQI6;E7ERI8;E7EW49;O75122-3	2;2;2;2;2;2;2	1;1;1;1;1;1;1	1;1;1;1;1;1;1	CLIP-associating protein 2	CLASP2	;;;;;;	7	2	1	1	2	2	2	2	2	2	1	1	1	1	1	1	1	1	1	1	1	1	2.2	1.2	1.2	141.13	1294	1294;1273;1293;1304;1513;1514;1515	0	5.7829	By MS/MS	By matching	By MS/MS	By MS/MS	By MS/MS	By MS/MS	2.2	2.2	2.2	2.2	2.2	2.2
Q8IUD2;K7EPP6;A0A0U1RQM4;X6RM00;G8JLD3;X6RLX0;Q8IUD2-4;Q8IUD2-2;Q8IUD2-3	Q8IUD2;K7EPP6;A0A0U1RQM4;X6RM00;G8JLD3;X6RLX0;Q8IUD2-4;Q8IUD2-2;Q8IUD2-3	1;1;1;1;1;1;1;1;1	1;1;1;1;1;1;1;1;1	1;1;1;1;1;1;1;1;1	ELKS/Rab6-interacting/CAST family member 1	ERC1	;;;;;;;;	9	1	1	1	0	0	0	1	0	0	0	0	0	1	0	0	0	0	0	1	0	0	1.1	1.1	1.1	128.08	1116	1116;344;344;976;1086;1120;948;992;1088	0.0011587	2.4085				By MS/MS			0	0	0	1.1	0	0
P22681;A0A0U1RQX8;A0A0U1RR39	P22681;A0A0U1RQX8;A0A0U1RR39	2;2;1	2;2;1	2;2;1	E3 ubiquitin-protein ligase CBL	CBL	;;	3	2	2	2	0	2	2	2	0	2	0	2	2	2	0	2	0	2	2	2	0	2	3.3	3.3	3.3	99.632	906	906;882;862	0	5.7074		By matching	By matching	By MS/MS		By matching	0	3.3	3.3	3.3	0	3.3
A6NJ78;A0A0U1RRF2;B5MC64;A0A0U1RR64;A0A0U1RRD2;F8WD83;A0A0U1RR76;A6NJ78-3;A6NJ78-2;A6NJ78-4	A6NJ78;A0A0U1RRF2;B5MC64;A0A0U1RR64;A0A0U1RRD2;F8WD83;A0A0U1RR76;A6NJ78-3;A6NJ78-2;A6NJ78-4	1;1;1;1;1;1;1;1;1;1	1;1;1;1;1;1;1;1;1;1	1;1;1;1;1;1;1;1;1;1	Probable methyltransferase-like protein 15	METTL15	;;;;;;;;;	10	1	1	1	1	1	1	0	1	0	1	1	1	0	1	0	1	1	1	0	1	0	3.2	3.2	3.2	46.121	407	407;90;93;107;149;164;274;99;273;279	0.016274	1.2999	By matching	By MS/MS	By matching		By matching		3.2	3.2	3.2	0	3.2	0
A0A0U1RR79	A0A0U1RR79	2	1	1				1	2	1	1	2	2	2	2	2	2	1	1	1	1	1	1	1	1	1	1	1	1	32	13.3	13.3	8.2373	75	75	0.0047917	1.909	By MS/MS	By MS/MS	By MS/MS	By MS/MS	By MS/MS	By MS/MS	32	32	32	32	32	32
O94880;A0A0U1RRH6;O94880-2	O94880;A0A0U1RRH6;O94880-2	2;2;1	2;2;1	2;2;1	PHD finger protein 14	PHF14	;;	3	2	2	2	0	0	2	1	0	0	0	0	2	1	0	0	0	0	2	1	0	0	2.5	2.5	2.5	100.05	888	888;948;663	0.0050946	1.8005			By MS/MS	By matching			0	0	2.5	1.4	0	0
Q8WXI9;A0A0U1RRM1;A0A0U1RR30	Q8WXI9;A0A0U1RRM1;A0A0U1RR30	3;3;2	3;3;2	3;3;2	Transcriptional repressor p66-beta	GATAD2B	;;	3	3	3	3	2	2	3	3	3	2	2	2	3	3	3	2	2	2	3	3	3	2	9.8	9.8	9.8	65.26	593	593;577;263	0	9.08	By MS/MS	By matching	By MS/MS	By MS/MS	By MS/MS	By matching	7.6	6.4	9.8	9.8	9.8	5.6
P26599;A6NLN1;A0A0U1RRM4;P26599-2;P26599-3;A0A0D9SF20;K7EK45;K7EKJ7;A0A087WUW5;K7ELW5;K7ES59;A0A087WU68;X6R242	P26599;A6NLN1;A0A0U1RRM4;P26599-2;P26599-3	13;13;13;13;13;6;6;4;3;3;3;3;1	13;13;13;13;13;6;6;4;3;3;3;3;1	10;10;10;10;10;5;5;3;2;2;2;2;0	Polypyrimidine tract-binding protein 1	PTBP1	;;;;	13	13	13	10	9	11	9	11	12	13	9	11	9	11	12	13	6	8	6	8	9	10	36.9	36.9	32.2	57.221	531	531;527;588;550;557;197;256;238;82;105;149;227;183	0	105.14	By MS/MS	By MS/MS	By MS/MS	By MS/MS	By MS/MS	By MS/MS	26	28.6	23.4	28.8	32.6	36.9
O75955;A0A140T907;A0A140T9W4;A0A140T9X0;A2AB09;A0A140T9R1;O75955-2	O75955;A0A140T907;A0A140T9W4;A0A140T9X0;A2AB09;A0A140T9R1;O75955-2	1;1;1;1;1;1;1	1;1;1;1;1;1;1	1;1;1;1;1;1;1	Flotillin-1	FLOT1	;;;;;;	7	1	1	1	0	1	1	1	0	1	0	1	1	1	0	1	0	1	1	1	0	1	2.1	2.1	2.1	47.355	427	427;60;186;231;238;357;379	0.069081	0.61405		By matching	By matching	By MS/MS		By matching	0	2.1	2.1	2.1	0	2.1
P01892;A0A140T9I0;A0A140T9X5;A0A140T913;A0A140T955;A0A140T933;A0A0G2JNY4	P01892;A0A140T9I0;A0A140T9X5;A0A140T913;A0A140T955;A0A140T933;A0A0G2JNY4	20;20;20;20;19;19;19	20;20;20;20;19;19;19	1;1;1;1;1;1;1	HLA class I histocompatibility antigen, A-2 alpha chain	HLA-A	;;;;;;	7	20	20	1	6	20	10	19	11	20	6	20	10	19	11	20	0	1	0	1	0	1	61.1	61.1	4.9	40.921	365	365;365;371;371;299;299;339	0	197.64	By MS/MS	By MS/MS	By MS/MS	By MS/MS	By MS/MS	By MS/MS	21.9	61.1	33.7	60	36.7	61.1
A0A140T962;A0A140T9J9;A0A140T9B3;Q29963;A0A140T9E1;A0A140T942;F8W9Z8;A0A140T9Z7;P01893	A0A140T962;A0A140T9J9;A0A140T9B3;Q29963;A0A140T9E1;A0A140T942	12;12;12;12;8;8;4;4;4	1;1;1;1;1;1;1;1;0	0;0;0;0;0;0;0;0;0	HLA class I histocompatibility antigen, Cw-6 alpha chain	HLA-C	;;;;;	9	12	1	0	4	10	7	12	5	12	0	0	0	1	0	1	0	0	0	0	0	0	44.3	4.1	0	41.524	368	368;372;397;366;261;261;131;131;362	0	3.968	By matching	By matching	By matching	By MS/MS	By matching	By MS/MS	19.3	36.4	24.7	44.3	22.3	44.3
Q03518;A0A140T9T7	Q03518;A0A140T9T7	1;1	1;1	1;1	Antigen peptide transporter 1	TAP1	;	2	1	1	1	1	1	1	1	1	1	1	1	1	1	1	1	1	1	1	1	1	1	1.7	1.7	1.7	87.217	808	808;808	0	4.4495	By matching	By matching	By matching	By matching	By MS/MS	By matching	1.7	1.7	1.7	1.7	1.7	1.7
A0A140TA62;CON__Q8IUT8;O76011;CON__O76011;G3V1C2	A0A140TA62;CON__Q8IUT8;O76011;CON__O76011	24;23;22;22;2	24;23;22;22;2	1;0;0;1;0	Keratin, type I cuticular Ha4	KRT34	;;;	5	24	24	1	19	12	19	22	17	17	19	12	19	22	17	17	1	1	1	1	1	1	69.5	69.5	3	44.708	394	394;436;436;394;236	0	143.48	By MS/MS	By MS/MS	By MS/MS	By MS/MS	By MS/MS	By MS/MS	59.4	37.8	63.2	65.7	57.9	53.8
A0A140TA69	A0A140TA69	24	1	0				1	24	1	0	18	11	18	22	16	16	0	0	0	1	0	0	0	0	0	0	0	0	63.1	6.7	0	49.43	436	436	0	3.113	By matching	By matching	By matching	By MS/MS	By matching	By matching	50.9	31.4	54.4	59.6	49.5	45.9
Q5XKP0;A0A140TA86	Q5XKP0;A0A140TA86	1;1	1;1	1;1	Protein QIL1	QIL1	;	2	1	1	1	1	1	1	1	1	1	1	1	1	1	1	1	1	1	1	1	1	1	5.9	5.9	5.9	13.087	118	118;140	0.044051	0.81818	By MS/MS	By MS/MS	By MS/MS	By matching	By MS/MS	By MS/MS	5.9	5.9	5.9	5.9	5.9	5.9
A0AVT1;H0Y8S8;A0AVT1-4;A0AVT1-3;A0AVT1-2	A0AVT1;H0Y8S8;A0AVT1-4;A0AVT1-3;A0AVT1-2	2;1;1;1;1	2;1;1;1;1	2;1;1;1;1	Ubiquitin-like modifier-activating enzyme 6	UBA6	;;;;	5	2	2	2	1	1	2	2	1	1	1	1	2	2	1	1	1	1	2	2	1	1	2.7	2.7	2.7	117.97	1052	1052;271;340;389;578	0	3.6205	By matching	By matching	By MS/MS	By matching	By matching	By matching	1.5	1.1	2.7	2.7	1.5	1.5
A0FGR8-2;H7BXI1;A0FGR8;A0A087WXU3;A0FGR8-6;A0FGR8-5;A0FGR8-4	A0FGR8-2;H7BXI1;A0FGR8;A0A087WXU3;A0FGR8-6;A0FGR8-5	15;15;14;14;14;9;6	15;15;14;14;14;9;6	15;15;14;14;14;9;6	Extended synaptotagmin-2	ESYT2	;;;;;	7	15	15	15	7	10	8	7	10	11	7	10	8	7	10	11	7	10	8	7	10	11	21.9	21.9	21.9	98.9	893	893;884;921;921;942;328;527	0	40.922	By MS/MS	By MS/MS	By MS/MS	By MS/MS	By MS/MS	By MS/MS	10.4	14.3	11	10.2	14.6	16.8
Q9HAU0;A0JP02;B4DJX4;Q9HAU0-5;Q9HAU0-8;Q9HAU0-2;Q9HAU0-4;Q9HAU0-6;Q9HAU0-3	Q9HAU0;A0JP02;B4DJX4;Q9HAU0-5;Q9HAU0-8;Q9HAU0-2;Q9HAU0-4;Q9HAU0-6;Q9HAU0-3	2;2;2;2;2;2;2;2;1	2;2;2;2;2;2;2;2;1	2;2;2;2;2;2;2;2;1	Pleckstrin homology domain-containing family A member 5	PLEKHA5	;;;;;;;;	9	2	2	2	1	1	1	2	1	2	1	1	1	2	1	2	1	1	1	2	1	2	1.6	1.6	1.6	127.46	1116	1116;874;977;1060;1098;1174;1179;1282;650	0.0019253	2.3564	By MS/MS	By MS/MS	By MS/MS	By matching	By matching	By matching	0.9	0.7	0.9	1.6	0.9	1.6
A0PJY2;A0PJY2-2;A0PJY2-3	A0PJY2;A0PJY2-2;A0PJY2-3	1;1;1	1;1;1	1;1;1	Fez family zinc finger protein 1	FEZF1	;;	3	1	1	1	1	1	1	1	1	1	1	1	1	1	1	1	1	1	1	1	1	1	2.1	2.1	2.1	52.038	475	475;425;471	0.065378	0.64332	By MS/MS	By MS/MS	By MS/MS	By MS/MS	By MS/MS	By MS/MS	2.1	2.1	2.1	2.1	2.1	2.1
A1L0T0;M0R026	A1L0T0;M0R026	3;3	3;3	3;3	Acetolactate synthase-like protein	ILVBL	;	2	3	3	3	2	3	2	3	2	3	2	3	2	3	2	3	2	3	2	3	2	3	7	7	7	67.867	632	632;525	0	14.679	By MS/MS	By MS/MS	By matching	By MS/MS	By MS/MS	By MS/MS	4.9	7	4.9	7	4.9	7
Q99798;A2A274	Q99798;A2A274	8;8	8;8	8;8	Aconitate hydratase, mitochondrial	ACO2	;	2	8	8	8	3	3	8	6	7	5	3	3	8	6	7	5	3	3	8	6	7	5	14	14	14	85.424	780	780;805	0	44.072	By MS/MS	By matching	By MS/MS	By MS/MS	By MS/MS	By MS/MS	5.9	6.2	14	10.3	11.9	9.5
Q9NQG5;A2A2M0	Q9NQG5;A2A2M0	1;1	1;1	1;1	Regulation of nuclear pre-mRNA domain-containing protein 1B	RPRD1B	;	2	1	1	1	1	1	1	1	1	1	1	1	1	1	1	1	1	1	1	1	1	1	4.9	4.9	4.9	36.899	326	326;197	0.0011641	2.4693	By matching	By matching	By matching	By matching	By matching	By MS/MS	4.9	4.9	4.9	4.9	4.9	4.9
P04156;A2A2V1;P04156-2;X6RKS3	P04156;A2A2V1;P04156-2;X6RKS3	14;14;14;12	14;14;14;12	14;14;14;12	Major prion protein	PRNP	;;;	4	14	14	14	4	13	4	13	3	12	4	13	4	13	3	12	4	13	4	13	3	12	50.6	50.6	50.6	27.661	253	253;249;246;217	0	171.76	By MS/MS	By MS/MS	By MS/MS	By MS/MS	By MS/MS	By MS/MS	15.8	50.6	14.6	50.6	11.5	39.1
P42696;H7C5M1;Q5TCT4;A2A2V2;P42696-2	P42696;H7C5M1;Q5TCT4;A2A2V2;P42696-2	1;1;1;1;1	1;1;1;1;1	1;1;1;1;1	RNA-binding protein 34	RBM34	;;;;	5	1	1	1	0	0	1	1	0	0	0	0	1	1	0	0	0	0	1	1	0	0	2.3	2.3	2.3	48.564	430	430;86;211;408;225	0.034891	0.94346			By MS/MS	By matching			0	0	2.3	2.3	0	0
P10321;A2AEA2	P10321;A2AEA2	11;11	1;1	0;0	HLA class I histocompatibility antigen, Cw-7 alpha chain	HLA-C	;	2	11	1	0	4	9	8	11	6	11	1	1	1	1	1	1	0	0	0	0	0	0	39.9	4.4	0	40.648	366	366;372	0	8.4471	By matching	By MS/MS	By MS/MS	By MS/MS	By MS/MS	By MS/MS	19.4	32	29.2	39.9	26.8	39.9
A2RUB1;K7EPA7;A2RUB1-2	A2RUB1;K7EPA7;A2RUB1-2	1;1;1	1;1;1	1;1;1	Uncharacterized protein C17orf104	C17orf104	;;	3	1	1	1	1	1	1	1	1	1	1	1	1	1	1	1	1	1	1	1	1	1	0.9	0.9	0.9	107.56	952	952;150;786	0.085663	0.53137	By matching	By MS/MS	By matching	By MS/MS	By MS/MS	By matching	0.9	0.9	0.9	0.9	0.9	0.9
O14965;A3KFJ1;Q5QPD4;A3KFJ0;A3KFJ2;Q5QPD1;Q5QPD2	O14965;A3KFJ1;Q5QPD4;A3KFJ0;A3KFJ2;Q5QPD1;Q5QPD2	2;2;2;2;1;1;1	1;1;1;1;1;1;1	1;1;1;1;1;1;1	Aurora kinase A	AURKA	;;;;;;	7	2	1	1	2	1	2	2	2	2	1	1	1	1	1	1	1	1	1	1	1	1	5	3	3	45.809	403	403;189;271;347;79;106;147	0.008156	1.5549	By matching	By matching	By matching	By MS/MS	By matching	By MS/MS	5	3	5	5	5	5
Q13868;A3KFL2;A3KFL1;A3KFL5;Q13868-3;Q13868-2	Q13868;A3KFL2;A3KFL1;A3KFL5;Q13868-3;Q13868-2	1;1;1;1;1;1	1;1;1;1;1;1	1;1;1;1;1;1	Exosome complex component RRP4	EXOSC2	;;;;;	6	1	1	1	1	1	0	0	1	0	1	1	0	0	1	0	1	1	0	0	1	0	3.8	3.8	3.8	32.789	293	293;285;200;237;263;267	0.019218	1.2204	By matching	By matching			By MS/MS		3.8	3.8	0	0	3.8	0
A4D1S0;A4D1S0-2	A4D1S0;A4D1S0-2	2;2	2;2	2;2	Killer cell lectin-like receptor subfamily G member 2	KLRG2	;	2	2	2	2	0	1	0	2	0	1	0	1	0	2	0	1	0	1	0	2	0	1	8.3	8.3	8.3	42.85	409	409;314	0	3.0308		By MS/MS		By MS/MS		By MS/MS	0	2.7	0	8.3	0	2.7
A4UGR9;A4UGR9-2;A4UGR9-3;A4UGR9-8	A4UGR9;A4UGR9-2;A4UGR9-3;A4UGR9-8	1;1;1;1	1;1;1;1	1;1;1;1	Xin actin-binding repeat-containing protein 2	XIRP2	;;;	4	1	1	1	0	1	0	0	0	0	0	1	0	0	0	0	0	1	0	0	0	0	0.2	0.2	0.2	382.3	3374	3374;3327;3345;3549	0.054773	0.71846		By MS/MS					0	0.2	0	0	0	0
A5YKK6;A5YKK6-4;H3BR89;H3BMH0	A5YKK6;A5YKK6-4;H3BR89;H3BMH0	1;1;1;1	1;1;1;1	1;1;1;1	CCR4-NOT transcription complex subunit 1	CNOT1	;;;	4	1	1	1	1	1	1	0	1	1	1	1	1	0	1	1	1	1	1	0	1	1	0.6	0.6	0.6	266.94	2376	2376;1551;193;277	0	5.2746	By matching	By matching	By matching		By MS/MS	By matching	0.6	0.6	0.6	0	0.6	0.6
A6NCN2	A6NCN2	17	3	3	Putative keratin-87 protein	KRT87P		1	17	3	3	0	0	0	17	0	0	0	0	0	3	0	0	0	0	0	3	0	0	42	7.8	7.8	29.117	255	255	0	29.177				By MS/MS			0	0	0	42	0	0
P51610;P51610-4;A6NEM2;P51610-3;P51610-2	P51610;P51610-4;A6NEM2;P51610-3;P51610-2	1;1;1;1;1	1;1;1;1;1	1;1;1;1;1	Host cell factor 1;HCF N-terminal chain 1;HCF N-terminal chain 2;HCF N-terminal chain 3;HCF N-terminal chain 4;HCF N-terminal chain 5;HCF N-terminal chain 6;HCF C-terminal chain 1;HCF C-terminal chain 2;HCF C-terminal chain 3;HCF C-terminal chain 4;HCF C-terminal chain 5;HCF C-terminal chain 6	HCFC1	;;;;	5	1	1	1	0	0	1	0	0	0	0	0	1	0	0	0	0	0	1	0	0	0	0.6	0.6	0.6	208.73	2035	2035;2079;2080;428;1966	0.054739	0.71575			By MS/MS				0	0	0.6	0	0	0
E9PHT4;A6NFN9;A6NFN9-2	E9PHT4;A6NFN9;A6NFN9-2	1;1;1	1;1;1	1;1;1	Protein ANKUB1	ANKUB1	;;	3	1	1	1	0	0	0	1	0	1	0	0	0	1	0	1	0	0	0	1	0	1	2.2	2.2	2.2	61.23	544	544;424;502	0.085714	0.53319				By MS/MS		By matching	0	0	0	2.2	0	2.2
O95070;E9PIZ0;C9JST7;A6NGW1	O95070;E9PIZ0;C9JST7;A6NGW1	1;1;1;1	1;1;1;1	1;1;1;1	Protein YIF1A	YIF1A	;;;	4	1	1	1	1	1	1	1	1	1	1	1	1	1	1	1	1	1	1	1	1	1	4.1	4.1	4.1	32.011	293	293;160;199;241	0	4.3564	By MS/MS	By matching	By MS/MS	By MS/MS	By MS/MS	By MS/MS	4.1	4.1	4.1	4.1	4.1	4.1
P62304;A6NHK2	P62304;A6NHK2	1;1	1;1	1;1	Small nuclear ribonucleoprotein E	SNRPE	;	2	1	1	1	1	0	1	1	0	0	1	0	1	1	0	0	1	0	1	1	0	0	13	13	13	10.803	92	92;52	0.013565	1.3522	By MS/MS		By MS/MS	By matching			13	0	13	13	0	0
A6NHQ2	A6NHQ2	2	1	1	rRNA/tRNA 2-O-methyltransferase fibrillarin-like protein 1	FBLL1		1	2	1	1	2	2	2	2	2	2	1	1	1	1	1	1	1	1	1	1	1	1	6.6	3.3	3.3	34.803	334	334	0	3.1861	By MS/MS	By matching	By matching	By MS/MS	By MS/MS	By MS/MS	6.6	6.6	6.6	6.6	6.6	6.6
A6NIX2;K7EKM1	A6NIX2;K7EKM1	1;1	1;1	1;1	Wilms tumor protein 1-interacting protein	WTIP	;	2	1	1	1	0	0	0	1	1	1	0	0	0	1	1	1	0	0	0	1	1	1	2.3	2.3	2.3	45.124	430	430;200	0.036976	0.90371				By matching	By MS/MS	By matching	0	0	0	2.3	2.3	2.3
Q16540;A6NJD9;A8MVT4;A8MYK1	Q16540;A6NJD9;A8MVT4;A8MYK1	1;1;1;1	1;1;1;1	1;1;1;1	39S ribosomal protein L23, mitochondrial	MRPL23	;;;	4	1	1	1	1	1	1	1	1	1	1	1	1	1	1	1	1	1	1	1	1	1	5.2	5.2	5.2	17.781	153	153;163;166;191	0.0057992	1.7309	By matching	By matching	By MS/MS	By matching	By matching	By matching	5.2	5.2	5.2	5.2	5.2	5.2
Q9H4A4;A6NKB8	Q9H4A4;A6NKB8	1;1	1;1	1;1	Aminopeptidase B	RNPEP	;	2	1	1	1	1	1	1	1	1	1	1	1	1	1	1	1	1	1	1	1	1	1	1.1	1.1	1.1	72.595	650	650;611	0.079137	0.55741	By matching	By matching	By matching	By matching	By MS/MS	By matching	1.1	1.1	1.1	1.1	1.1	1.1
A6NKT7;Q7Z3J3;J3KNE0;Q99666;O14715;F8W705;J3KQ37;Q99666-2	A6NKT7;Q7Z3J3;J3KNE0;Q99666;O14715;F8W705;J3KQ37;Q99666-2	2;2;2;1;1;1;1;1	1;1;1;0;0;0;0;0	1;1;1;0;0;0;0;0	RanBP2-like and GRIP domain-containing protein 3;RanBP2-like and GRIP domain-containing protein 4;RANBP2-like and GRIP domain-containing protein 5/6;RANBP2-like and GRIP domain-containing protein 8	RGPD3;RGPD4;RGPD5;RGPD8	;;;;;;;	8	2	1	1	1	1	0	0	2	1	1	1	0	0	1	1	1	1	0	0	1	1	1.4	0.7	0.7	197.48	1758	1758;1758;1760;1765;1765;904;1625;904	0.089159	0.50871	By MS/MS	By matching			By matching	By matching	0.7	0.7	0	0	1.4	0.7
P60033;E9PJK1;E9PRJ8;H0YDL9;H0YDJ9;E9PIF1;A6NMH8	P60033;E9PJK1;E9PRJ8;H0YDL9;H0YDJ9;E9PIF1;A6NMH8	1;1;1;1;1;1;1	1;1;1;1;1;1;1	1;1;1;1;1;1;1	CD81 antigen;Tetraspanin	CD81	;;;;;;	7	1	1	1	1	1	1	0	1	1	1	1	1	0	1	1	1	1	1	0	1	1	9.7	9.7	9.7	25.809	236	236;165;209;221;225;242;274	0	9.4586	By matching	By MS/MS	By MS/MS		By MS/MS	By MS/MS	9.7	9.7	9.7	0	9.7	9.7
P11908;A6NMS2;D3YTJ7;P11908-2;P60891;P21108;B1ALA7;B1ALA9;A0A0B4J207;P60891-2	P11908;A6NMS2;D3YTJ7;P11908-2	3;3;3;3;1;1;1;1;1;1	3;3;3;3;1;1;1;1;1;1	3;3;3;3;1;1;1;1;1;1	Ribose-phosphate pyrophosphokinase 2	PRPS2	;;;	10	3	3	3	3	3	2	3	3	3	3	3	2	3	3	3	3	3	2	3	3	3	12.6	12.6	12.6	34.769	318	318;147;200;321;318;318;168;218;318;251	0	5.9617	By MS/MS	By matching	By MS/MS	By matching	By matching	By matching	12.6	12.6	8.8	12.6	12.6	12.6
A6NMU1	A6NMU1	1	1	1	Olfactory receptor 52A4	OR52A4P		1	1	1	1	1	1	1	1	1	1	1	1	1	1	1	1	1	1	1	1	1	1	3.3	3.3	3.3	34.901	304	304	0.094245	0.48049	By matching	By MS/MS	By matching	By matching	By matching	By matching	3.3	3.3	3.3	3.3	3.3	3.3
P21926;A6NNI4;G8JLH6;A0A087WZG3;A0A087WU13	P21926;A6NNI4;G8JLH6	4;4;4;1;1	4;4;4;1;1	4;4;4;1;1	CD9 antigen;Tetraspanin	CD9	;;	5	4	4	4	4	4	3	3	4	4	4	4	3	3	4	4	4	4	3	3	4	4	20.2	20.2	20.2	25.416	228	228;159;228;181;182	0	9.9353	By MS/MS	By MS/MS	By MS/MS	By MS/MS	By MS/MS	By MS/MS	20.2	20.2	9.2	9.2	20.2	20.2
Q12888;H7BZY0;A6NNK5;Q12888-3;Q12888-2	Q12888;H7BZY0;A6NNK5;Q12888-3;Q12888-2	1;1;1;1;1	1;1;1;1;1	1;1;1;1;1	Tumor suppressor p53-binding protein 1	TP53BP1	;;;;	5	1	1	1	0	0	1	0	0	0	0	0	1	0	0	0	0	0	1	0	0	0	1.1	1.1	1.1	213.57	1972	1972;163;1927;1975;1977	0.012255	1.4143			By MS/MS				0	0	1.1	0	0	0
Q08257;C9JH92;A6NP24;Q08257-3	Q08257;C9JH92;A6NP24;Q08257-3	1;1;1;1	1;1;1;1	1;1;1;1	Quinone oxidoreductase	CRYZ	;;;	4	1	1	1	0	0	0	0	1	0	0	0	0	0	1	0	0	0	0	0	1	0	3.3	3.3	3.3	35.206	329	329;206;243;295	0.0037355	2.0525					By MS/MS		0	0	0	0	3.3	0
P01308;A6XGL2;C9JNR5;F8WCM5	P01308;A6XGL2;C9JNR5;F8WCM5	2;2;1;1	2;2;1;1	2;2;1;1	Insulin;Insulin B chain;Insulin A chain;Insulin, isoform 2	INS;INS-IGF2	;;;	4	2	2	2	2	1	2	2	2	2	2	1	2	2	2	2	2	1	2	2	2	2	25.5	25.5	25.5	11.981	110	110;98;92;200	0.00078647	2.5929	By MS/MS	By MS/MS	By MS/MS	By MS/MS	By MS/MS	By MS/MS	25.5	6.4	25.5	25.5	25.5	25.5
P17936;A6XND1;A6XND0;P17936-2;H0Y485;H0Y5K2;B3KWK7;C9JMX4	P17936;A6XND1;A6XND0;P17936-2;H0Y485;H0Y5K2;B3KWK7	6;6;6;6;5;5;5;2	6;6;6;6;5;5;5;2	6;6;6;6;5;5;5;2	Insulin-like growth factor-binding protein 3	IGFBP3	;;;;;;	8	6	6	6	0	6	0	2	0	4	0	6	0	2	0	4	0	6	0	2	0	4	22.7	22.7	22.7	31.674	291	291;263;270;297;143;153;194;132	0	8.5945		By MS/MS		By MS/MS		By matching	0	22.7	0	6.5	0	16.2
A7KAX9;A7KAX9-2	A7KAX9;A7KAX9-2	1;1	1;1	1;1	Rho GTPase-activating protein 32	ARHGAP32	;	2	1	1	1	1	0	1	0	0	0	1	0	1	0	0	0	1	0	1	0	0	0	0.5	0.5	0.5	230.53	2087	2087;1738	0.071796	0.59382	By matching		By MS/MS				0.5	0	0.5	0	0	0
A8K2U0	A8K2U0	1	1	1	Alpha-2-macroglobulin-like protein 1	A2ML1		1	1	1	1	0	1	0	1	0	1	0	1	0	1	0	1	0	1	0	1	0	1	0.6	0.6	0.6	161.1	1454	1454	0.086156	0.52479		By matching		By MS/MS		By matching	0	0.6	0	0.6	0	0.6
A8K7Q2;E9PS65;E9PM13	A8K7Q2;E9PS65	26;14;10	1;0;0	1;0;0		HSPA8	;	3	26	1	1	20	23	20	21	22	24	0	1	0	1	0	1	0	1	0	1	0	1	54.6	2.2	2.2	45.338	410	410;223;151	0	3.2321	By matching	By MS/MS	By matching	By MS/MS	By matching	By MS/MS	51	51	41.2	43.4	49.3	51.2
P14678;P63162;P14678-2;J3QLE5;A8MT02;P63162-2;P14678-3;J3KRY3;S4R3P3	P14678;P63162;P14678-2;J3QLE5;A8MT02;P63162-2;P14678-3;J3KRY3;S4R3P3	5;5;5;5;5;5;5;3;3	5;5;5;5;5;5;5;3;3	5;5;5;5;5;5;5;3;3	Small nuclear ribonucleoprotein-associated proteins B and B;Small nuclear ribonucleoprotein-associated protein N	SNRPB;SNRPN	;;;;;;;;	9	5	5	5	4	5	5	5	5	4	4	5	5	5	5	4	4	5	5	5	5	4	22.1	22.1	22.1	24.61	240	240;240;231;169;288;244;289;59;70	0	15.898	By MS/MS	By MS/MS	By MS/MS	By MS/MS	By MS/MS	By MS/MS	18.3	22.1	22.1	22.1	22.1	19.2
A8MT69-2;A8MT69;J3QRS1;A8MT69-3	A8MT69-2;A8MT69;J3QRS1;A8MT69-3	1;1;1;1	1;1;1;1	1;1;1;1	Centromere protein X	STRA13	;;;	4	1	1	1	0	0	0	0	1	0	0	0	0	0	1	0	0	0	0	0	1	0	27	27	27	7.017	63	63;81;131;58	0.064367	0.65004					By MS/MS		0	0	0	0	27	0
E9PSH3;E9PN41;E9PPX8;A8MVV6;J3KQ42;O14817	E9PSH3;E9PN41;E9PPX8;A8MVV6;J3KQ42;O14817	1;1;1;1;1;1	1;1;1;1;1;1	1;1;1;1;1;1	Tetraspanin;Tetraspanin-4	TSPAN4	;;;;;	6	1	1	1	0	1	0	1	0	1	0	1	0	1	0	1	0	1	0	1	0	1	8	8	8	11.326	100	100;132;159;174;257;238	0.067419	0.61869		By MS/MS		By MS/MS		By matching	0	8	0	8	0	8
A8MVX0;A8MVX0-2	A8MVX0;A8MVX0-2	1;1	1;1	1;1	Rho guanine nucleotide exchange factor 33	ARHGEF33	;	2	1	1	1	1	1	1	1	0	0	1	1	1	1	0	0	1	1	1	1	0	0	1.4	1.4	1.4	94.632	844	844;870	0.094273	0.4815	By matching	By MS/MS	By matching	By matching			1.4	1.4	1.4	1.4	0	0
A8MW95	A8MW95	1	1	1	Beclin-2	BECN2		1	1	1	1	1	0	0	1	0	1	1	0	0	1	0	1	1	0	0	1	0	1	4.6	4.6	4.6	48.153	431	431	0.099711	0.44762	By MS/MS			By matching		By matching	4.6	0	0	4.6	0	4.6
P62308;C9JVQ0;A8MWD9;Q49AN9;F5H013	P62308;C9JVQ0;A8MWD9;Q49AN9;F5H013	2;2;2;1;1	2;2;2;1;1	2;2;2;1;1	Small nuclear ribonucleoprotein G;Putative small nuclear ribonucleoprotein G-like protein 15	SNRPG;SNRPGP15	;;;;	5	2	2	2	2	2	2	1	1	2	2	2	2	1	1	2	2	2	2	1	1	2	19.7	19.7	19.7	8.496	76	76;96;76;64;68	0.0050983	1.8059	By matching	By MS/MS	By MS/MS	By MS/MS	By MS/MS	By matching	19.7	19.7	19.7	9.2	9.2	19.7
P49593;C9J2F3;B5MCT7;A8MX49;P49593-2	P49593;C9J2F3;B5MCT7;A8MX49;P49593-2	1;1;1;1;1	1;1;1;1;1	1;1;1;1;1	Protein phosphatase 1F	PPM1F	;;;;	5	1	1	1	1	1	1	1	1	0	1	1	1	1	1	0	1	1	1	1	1	0	2.6	2.6	2.6	49.83	454	454;90;286;361;350	0.0037106	1.9906	By MS/MS	By matching	By matching	By MS/MS	By matching		2.6	2.6	2.6	2.6	2.6	0
Q9BZG1;Q96PJ7;C9JBG0;A8MYQ9;E7ES60;Q9BZG1-4;C9JY26;Q9BZG1-2;V9GY61;K7EJW7;K7EIF2;J3QLC6;H7C0Y7	Q9BZG1;Q96PJ7;C9JBG0;A8MYQ9;E7ES60;Q9BZG1-4;C9JY26;Q9BZG1-2	3;3;3;3;3;3;2;2;1;1;1;1;1	3;3;3;3;3;3;2;2;1;1;1;1;1	3;3;3;3;3;3;2;2;1;1;1;1;1	Ras-related protein Rab-34	RAB34	;;;;;;;	13	3	3	3	2	1	3	3	2	2	2	1	3	3	2	2	2	1	3	3	2	2	12.4	12.4	12.4	29.044	259	259;211;211;260;268;237;259;251;49;51;149;156;171	0	6.0156	By MS/MS	By MS/MS	By MS/MS	By matching	By matching	By matching	7.3	5	12.4	12.4	7.3	7.3
Q96GF1;A9X3U0	Q96GF1;A9X3U0	1;1	1;1	1;1	E3 ubiquitin-protein ligase RNF185	RNF185	;	2	1	1	1	0	1	0	0	0	0	0	1	0	0	0	0	0	1	0	0	0	0	7.8	7.8	7.8	20.459	192	192;157	0.074879	0.58381		By MS/MS					0	7.8	0	0	0	0
Q8IYB3;A9Z1X7;Q8IYB3-2;E9PCT1;M0R088;M0R1E7;M0QXG5	Q8IYB3;A9Z1X7;Q8IYB3-2;E9PCT1;M0R088	7;7;7;6;5;1;1	7;7;7;6;5;1;1	7;7;7;6;5;1;1	Serine/arginine repetitive matrix protein 1	SRRM1	;;;;	7	7	7	7	5	6	6	6	6	7	5	6	6	6	6	7	5	6	6	6	6	7	10.1	10.1	10.1	102.33	904	904;913;902;820;681;79;102	0	15.343	By MS/MS	By MS/MS	By MS/MS	By MS/MS	By MS/MS	By MS/MS	8.8	10.1	10.1	10.1	10.1	10.1
Q9Y262;B0QY89;Q9Y262-2;B0QY90;H0Y7E6;C9JHP4;C9K0Q7;H7C3A0	Q9Y262;B0QY89;Q9Y262-2;B0QY90	9;9;9;6;3;3;3;2	9;9;9;6;3;3;3;2	9;9;9;6;3;3;3;2	Eukaryotic translation initiation factor 3 subunit L	EIF3L	;;;	8	9	9	9	3	6	5	5	5	8	3	6	5	5	5	8	3	6	5	5	5	8	16.8	16.8	16.8	66.726	564	564;607;516;466;109;150;183;127	0	21.446	By matching	By MS/MS	By MS/MS	By MS/MS	By MS/MS	By MS/MS	8.5	12.4	8.9	11.2	11.2	16.7
P63279;H3BPC4;H3BQQ9;B0QYN7	P63279;H3BPC4;H3BQQ9;B0QYN7	1;1;1;1	1;1;1;1	1;1;1;1	SUMO-conjugating enzyme UBC9	UBE2I	;;;	4	1	1	1	1	0	1	1	1	1	1	0	1	1	1	1	1	0	1	1	1	1	7.6	7.6	7.6	18.007	158	158;70;137;184	0.0064888	1.69	By matching		By MS/MS	By matching	By matching	By matching	7.6	0	7.6	7.6	7.6	7.6
Q9H3R0;B0QZ60;F8WCN1;Q9H3R0-3;Q9H3R0-4;Q9H3R0-2	Q9H3R0;B0QZ60;F8WCN1;Q9H3R0-3;Q9H3R0-4;Q9H3R0-2	1;1;1;1;1;1	1;1;1;1;1;1	1;1;1;1;1;1	Lysine-specific demethylase 4C	KDM4C	;;;;;	6	1	1	1	1	1	1	1	1	1	1	1	1	1	1	1	1	1	1	1	1	1	0.7	0.7	0.7	119.98	1056	1056;151;373;813;835;1047	0.093584	0.48678	By matching	By matching	By MS/MS	By matching	By MS/MS	By matching	0.7	0.7	0.7	0.7	0.7	0.7
Q5SSJ5;B0QZK4;Q5SSJ5-3;Q5SSJ5-2	Q5SSJ5;B0QZK4;Q5SSJ5-3;Q5SSJ5-2	1;1;1;1	1;1;1;1	1;1;1;1	Heterochromatin protein 1-binding protein 3	HP1BP3	;;;	4	1	1	1	0	0	0	1	0	1	0	0	0	1	0	1	0	0	0	1	0	1	4.2	4.2	4.2	61.206	553	553;253;401;515	0	3.2728				By MS/MS		By MS/MS	0	0	0	4.2	0	4.2
Q16762;B1AH48	Q16762;B1AH48	1;1	1;1	1;1	Thiosulfate sulfurtransferase	TST	;	2	1	1	1	0	0	1	0	1	1	0	0	1	0	1	1	0	0	1	0	1	1	4	4	4	33.429	297	297;124	0	3.5828			By MS/MS		By MS/MS	By matching	0	0	4	0	4	4
B1AH87;P30536	B1AH87;P30536	2;2	2;2	2;2	Translocator protein	TSPO	;	2	2	2	2	1	1	2	2	2	2	1	1	2	2	2	2	1	1	2	2	2	2	29	29	29	11.896	107	107;169	0	11.705	By MS/MS	By MS/MS	By MS/MS	By MS/MS	By MS/MS	By MS/MS	7.5	7.5	29	29	29	29
Q96EK2;B1AHC5;Q96EK2-4;Q96EK2-3	Q96EK2;B1AHC5;Q96EK2-4;Q96EK2-3	1;1;1;1	1;1;1;1	1;1;1;1	PHD finger protein 21B	PHF21B	;;;	4	1	1	1	0	1	0	0	0	0	0	1	0	0	0	0	0	1	0	0	0	0	1.3	1.3	1.3	57.454	531	531;327;477;489	0.046785	0.78054		By MS/MS					0	1.3	0	0	0	0
P55769;B1AHD1	P55769;B1AHD1	6;6	6;6	6;6	NHP2-like protein 1;NHP2-like protein 1, N-terminally processed	NHP2L1	;	2	6	6	6	6	5	6	5	6	5	6	5	6	5	6	5	6	5	6	5	6	5	46.9	46.9	46.9	14.173	128	128;132	0	34.565	By MS/MS	By MS/MS	By MS/MS	By MS/MS	By MS/MS	By MS/MS	46.9	46.9	46.9	46.9	46.9	46.9
O60704;B1AHJ5	O60704;B1AHJ5	1;1	1;1	1;1	Protein-tyrosine sulfotransferase 2	TPST2	;	2	1	1	1	0	1	0	1	0	1	0	1	0	1	0	1	0	1	0	1	0	1	2.9	2.9	2.9	41.911	377	377;168	0.084179	0.5399		By MS/MS		By MS/MS		By matching	0	2.9	0	2.9	0	2.9
P23142;P23142-4;B1AHL2;P23142-2;P23142-3;B1AHM6;B1AHM7;B1AHN3;B1AHM9	P23142;P23142-4;B1AHL2;P23142-2;P23142-3;B1AHM6;B1AHM7;B1AHN3;B1AHM9	2;2;2;2;2;1;1;1;1	2;2;2;2;2;1;1;1;1	2;2;2;2;2;1;1;1;1	Fibulin-1	FBLN1	;;;;;;;;	9	2	2	2	0	1	0	1	0	1	0	1	0	1	0	1	0	1	0	1	0	1	3	3	3	77.213	703	703;683;721;566;601;65;139;172;189	0	3.3975		By MS/MS		By MS/MS		By MS/MS	0	1.6	0	1.6	0	1.4
Q86Y82;B1AJQ6	Q86Y82;B1AJQ6	1;1	1;1	1;1	Syntaxin-12	STX12	;	2	1	1	1	1	1	1	1	1	1	1	1	1	1	1	1	1	1	1	1	1	1	6.2	6.2	6.2	31.642	276	276;215	0.00079177	2.6781	By matching	By matching	By matching	By MS/MS	By matching	By matching	6.2	6.2	6.2	6.2	6.2	6.2
O75832;B1AJY7;B1AJY5;O75832-2;B1AJY6	O75832;B1AJY7;B1AJY5;O75832-2	4;4;3;2;1	4;4;3;2;1	4;4;3;2;1	26S proteasome non-ATPase regulatory subunit 10	PSMD10	;;;	5	4	4	4	4	4	3	3	4	4	4	4	3	3	4	4	4	4	3	3	4	4	29.2	29.2	29.2	24.428	226	226;193;185;151;110	0	12.62	By MS/MS	By MS/MS	By MS/MS	By MS/MS	By MS/MS	By MS/MS	29.2	29.2	24.8	24.8	29.2	29.2
P47756-2;B1AK87;B1AK88;P47756;B1AK85	P47756-2;B1AK87;B1AK88;P47756;B1AK85	11;11;11;10;7	11;11;11;10;7	11;11;11;10;7	F-actin-capping protein subunit beta	CAPZB	;;;;	5	11	11	11	7	11	8	11	9	9	7	11	8	11	9	9	7	11	8	11	9	9	46.7	46.7	46.7	30.628	272	272;260;301;277;260	0	31.835	By MS/MS	By MS/MS	By MS/MS	By MS/MS	By MS/MS	By MS/MS	33.1	46.7	38.6	46.7	34.6	42.3
P29323;P29323-2;B1AKC9;P29323-3;P54762;P54762-5;Q6NVW1	P29323;P29323-2;B1AKC9;P29323-3;P54762;P54762-5	5;5;5;5;3;3;2	3;3;3;3;1;1;2	3;3;3;3;1;1;2	Ephrin type-B receptor 2;Receptor protein-tyrosine kinase;Ephrin type-B receptor 1	EPHB2;EPHB1	;;;;;	7	5	3	3	2	5	2	4	3	4	0	3	0	2	1	2	0	3	0	2	1	2	6.4	4.5	4.5	117.49	1055	1055;986;946;987;984;545;482	0	9.7303	By matching	By MS/MS	By matching	By MS/MS	By matching	By MS/MS	1.8	6.4	1.8	5.2	3.3	5.2
Q9Y3A6;M0R072;B1AKT3;Q9Y3A6-2	Q9Y3A6;M0R072;B1AKT3;Q9Y3A6-2	2;2;2;2	2;2;2;2	2;2;2;2	Transmembrane emp24 domain-containing protein 5	TMED5	;;;	4	2	2	2	1	2	0	1	0	2	1	2	0	1	0	2	1	2	0	1	0	2	7.4	7.4	7.4	26.005	229	229;120;162;193	0.0033911	2.1245	By matching	By MS/MS		By matching		By MS/MS	4.4	7.4	0	4.4	0	7.4
P50993;B1AKY9	P50993;B1AKY9	19;19	2;2	2;2	Sodium/potassium-transporting ATPase subunit alpha-2	ATP1A2	;	2	19	2	2	10	17	6	17	11	17	0	2	0	1	1	2	0	2	0	1	1	2	20	2.5	2.5	112.26	1020	1020;1009	0	5.1656	By matching	By MS/MS	By matching	By matching	By MS/MS	By MS/MS	11.3	20	8.2	19.1	12.2	20
Q92540;B1ALB4;E9PD50;Q92540-2;Q92540-5;Q92540-4	Q92540;B1ALB4;E9PD50;Q92540-2;Q92540-5;Q92540-4	1;1;1;1;1;1	1;1;1;1;1;1	1;1;1;1;1;1	Protein SMG7	SMG7	;;;;;	6	1	1	1	1	0	0	0	1	0	1	0	0	0	1	0	1	0	0	0	1	0	0.9	0.9	0.9	127.28	1137	1137;757;1170;1091;1145;1178	0.0051226	1.8535	By MS/MS				By MS/MS		0.9	0	0	0	0.9	0
Q15063;B1ALD9;Q15063-7;Q15063-6;Q15063-4;Q15063-2;Q15063-3;Q15063-5	Q15063;B1ALD9;Q15063-7;Q15063-6;Q15063-4;Q15063-2;Q15063-3;Q15063-5	1;1;1;1;1;1;1;1	1;1;1;1;1;1;1;1	1;1;1;1;1;1;1;1	Periostin	POSTN	;;;;;;;	8	1	1	1	1	1	0	0	1	1	1	1	0	0	1	1	1	1	0	0	1	1	1.4	1.4	1.4	93.313	836	836;808;721;749;751;779;781;809	0.092489	0.48909	By matching	By matching			By MS/MS	By matching	1.4	1.4	0	0	1.4	1.4
Q9P0T7;B1ALM5	Q9P0T7;B1ALM5	1;1	1;1	1;1	Transmembrane protein 9	TMEM9	;	2	1	1	1	0	1	0	1	0	0	0	1	0	1	0	0	0	1	0	1	0	0	7.1	7.1	7.1	20.574	183	183;186	0.098045	0.46617		By MS/MS		By matching			0	7.1	0	7.1	0	0
I6L9J0;F8W8M9;O14795-2;B1AM27	I6L9J0;F8W8M9;O14795-2;B1AM27	1;1;1;1	1;1;1;1	1;1;1;1		UNC13B	;;;	4	1	1	1	0	1	1	0	0	0	0	1	1	0	0	0	0	1	1	0	0	0	0.9	0.9	0.9	136.42	1197	1197;1197;1610;1622	0.060043	0.67347		By MS/MS	By matching				0	0.9	0.9	0	0	0
Q9Y3B2;R4GNH9;R4GMQ7;B1AMU7;B1AMU3;B1AMU4	Q9Y3B2;R4GNH9;R4GMQ7;B1AMU7;B1AMU3;B1AMU4	1;1;1;1;1;1	1;1;1;1;1;1	1;1;1;1;1;1	Exosome complex component CSL4	EXOSC1	;;;;;	6	1	1	1	1	1	1	1	1	1	1	1	1	1	1	1	1	1	1	1	1	1	8.2	8.2	8.2	21.452	195	195;139;143;165;170;178	0	6.4081	By MS/MS	By matching	By MS/MS	By MS/MS	By MS/MS	By matching	8.2	8.2	8.2	8.2	8.2	8.2
P19256-3;P19256;B1AMW1;P19256-2;H0YDI1	P19256-3;P19256;B1AMW1;P19256-2;H0YDI1	2;2;2;2;1	2;2;2;2;1	2;2;2;2;1	Lymphocyte function-associated antigen 3	CD58	;;;;	5	2	2	2	0	2	0	1	0	1	0	2	0	1	0	1	0	2	0	1	0	1	7.3	7.3	7.3	27.96	248	248;250;240;237;131	0	4.172		By MS/MS		By MS/MS		By MS/MS	0	7.3	0	4	0	4
Q13310;Q13310-2;B1ANR0;Q13310-3;H0Y5F5;B1ANR1;H0YCC8;H0YEU6;H0YEQ8;H0Y6X6;H0YER0	Q13310;Q13310-2;B1ANR0;Q13310-3;H0Y5F5	17;17;17;17;12;6;4;4;3;3;2	9;9;9;9;7;2;3;2;1;2;1	8;8;8;8;7;1;3;2;0;2;1	Polyadenylate-binding protein 4;Polyadenylate-binding protein	PABPC4	;;;;	11	17	9	8	11	15	15	15	13	14	5	8	8	8	7	7	5	7	7	7	6	6	31.4	15.7	14.3	70.782	644	644;631;615;660;550;129;197;249;112;195;68	0	18.024	By MS/MS	By MS/MS	By MS/MS	By MS/MS	By MS/MS	By MS/MS	18.6	27	25.3	28.1	22	26.2
B1ANS9;B1ANS9-2	B1ANS9;B1ANS9-2	1;1	1;1	1;1	WD repeat-containing protein 64	WDR64	;	2	1	1	1	0	1	0	1	0	0	0	1	0	1	0	0	0	1	0	1	0	0	0.6	0.6	0.6	123.63	1081	1081;914	0.028031	1.0701		By MS/MS		By matching			0	0.6	0	0.6	0	0
P08174;P08174-2;H3BLV0;B1AP13;H7BY55;P08174-4;P08174-3;P08174-5;P08174-6;P08174-7;B1AP15	P08174;P08174-2;H3BLV0;B1AP13;H7BY55;P08174-4;P08174-3;P08174-5;P08174-6;P08174-7;B1AP15	6;6;6;6;6;6;6;6;6;6;4	6;6;6;6;6;6;6;6;6;6;4	6;6;6;6;6;6;6;6;6;6;4	Complement decay-accelerating factor	CD55	;;;;;;;;;;	11	6	6	6	0	5	1	6	0	6	0	5	1	6	0	6	0	5	1	6	0	6	18.4	18.4	18.4	41.4	381	381;440;326;444;550;364;384;439;525;551;317	0	13.339		By MS/MS	By matching	By MS/MS		By MS/MS	0	16.3	2.4	18.4	0	18.4
Q13136;O75334;O75335;H0YIJ4;H0YHJ4;H0YDW2;M0QZB5;H0YHK3;B1APN9;G3V200;O75334-8;O75335-2;O75335-1;O75334-7;O75334-6;O75334-5;Q13136-2;O75334-2;O75334-4;O75334-3	Q13136;O75334;O75335;H0YIJ4;H0YHJ4;H0YDW2;M0QZB5;H0YHK3;B1APN9;G3V200;O75334-8;O75335-2;O75335-1;O75334-7;O75334-6;O75334-5;Q13136-2;O75334-2;O75334-4;O75334-3	1;1;1;1;1;1;1;1;1;1;1;1;1;1;1;1;1;1;1;1	1;1;1;1;1;1;1;1;1;1;1;1;1;1;1;1;1;1;1;1	1;1;1;1;1;1;1;1;1;1;1;1;1;1;1;1;1;1;1;1	Liprin-alpha-1;Liprin-alpha-2;Liprin-alpha-4	PPFIA1;PPFIA2;PPFIA4	;;;;;;;;;;;;;;;;;;;	20	1	1	1	1	0	1	1	1	1	1	0	1	1	1	1	1	0	1	1	1	1	1.2	1.2	1.2	135.78	1202	1202;1257;1185;188;188;390;953;1104;1186;1247;443;692;701;783;1152;1156;1185;1232;1236;1251	0.02578	1.1174	By matching		By MS/MS	By matching	By matching	By matching	1.2	0	1.2	1.2	1.2	1.2
Q93079;Q99879;Q99877;Q5QNW6;P58876;O60814;P62807;B2R4S9;U3KQK0;Q5QNW6-2;Q99880;P57053;Q96A08	Q93079;Q99879;Q99877;Q5QNW6;P58876;O60814;P62807;B2R4S9;U3KQK0;Q5QNW6-2;Q99880;P57053	11;11;11;11;11;11;11;11;11;11;10;10;5	2;2;2;2;2;2;2;2;2;2;2;2;0	2;2;2;2;2;2;2;2;2;2;2;2;0	Histone H2B type 1-H;Histone H2B type 1-M;Histone H2B type 1-N;Histone H2B type 2-F;Histone H2B type 1-D;Histone H2B type 1-K;Histone H2B type 1-C/E/F/G/I;Histone H2B;Histone H2B type 1-L;Histone H2B type F-S	HIST1H2BH;HIST1H2BM;HIST1H2BN;HIST2H2BF;HIST1H2BD;HIST1H2BK;HIST1H2BC;HIST1H2BI;HIST1H2BL;H2BFS	;;;;;;;;;;;	13	11	2	2	10	10	11	10	10	10	2	2	2	2	2	2	2	2	2	2	2	2	65.9	7.9	7.9	13.892	126	126;126;126;126;126;126;126;126;166;134;126;126;127	0	3.9466	By MS/MS	By MS/MS	By MS/MS	By MS/MS	By MS/MS	By MS/MS	63.5	63.5	65.9	63.5	63.5	63.5
P07910;P07910-2;G3V4W0;B4DY08;B2R5W2;G3V4C1;G3V2Q1;P07910-4;G3V576;G3V555;G3V575;P07910-3;G3V5X6;G3V3K6;G3V251;B4DSU6;G3V4M8;O60812;B7ZW38;B2RXH8;G3V2H6;G3V5V7;G3V2D6;A0A0G2JPF8;A0A0G2JNQ3;P0DMR1;Q86SE5;E5RG71;B3KT61;Q86SE5-3	P07910;P07910-2;G3V4W0;B4DY08;B2R5W2;G3V4C1;G3V2Q1;P07910-4;G3V576;G3V555;G3V575;P07910-3;G3V5X6;G3V3K6;G3V251;B4DSU6;G3V4M8	14;14;14;14;14;14;14;13;13;10;10;9;8;8;8;8;7;6;6;6;6;6;6;6;6;6;1;1;1;1	14;14;14;14;14;14;14;13;13;10;10;9;8;8;8;8;7;6;6;6;6;6;6;6;6;6;1;1;1;1	14;14;14;14;14;14;14;13;13;10;10;9;8;8;8;8;7;6;6;6;6;6;6;6;6;6;1;1;1;1	Heterogeneous nuclear ribonucleoproteins C1/C2	HNRNPC	;;;;;;;;;;;;;;;;	30	14	14	14	13	12	13	14	14	12	13	12	13	14	14	12	13	12	13	14	14	12	39.9	39.9	39.9	33.67	306	306;293;262;288;290;292;305;250;231;175;187;226;117;121;126;147;66;293;293;293;54;180;214;293;293;293;291;85;280;304	0	44.899	By MS/MS	By MS/MS	By MS/MS	By MS/MS	By MS/MS	By MS/MS	37.3	32.7	37.6	39.9	39.9	39.9
B3KW70;F5GYX4;H0YG03;Q13361-2;Q13361;H0YGS3;F5H7Z2;F5H2W4;F5H413	B3KW70;F5GYX4;H0YG03;Q13361-2;Q13361;H0YGS3;F5H7Z2;F5H2W4	4;4;4;4;4;3;2;2;1	4;4;4;4;4;3;2;2;1	4;4;4;4;4;3;2;2;1	Microfibrillar-associated protein 5	MFAP5	;;;;;;;	9	4	4	4	2	4	2	3	1	4	2	4	2	3	1	4	2	4	2	3	1	4	31.8	31.8	31.8	17.114	148	148;151;163;163;173;79;128;138;109	0	13.022	By matching	By MS/MS	By matching	By MS/MS	By matching	By MS/MS	14.2	31.8	15.5	21.6	6.1	31.8
P12081;E7ETE2;B4DDD8;P12081-4;B4E1C5;B3KWE1;P12081-3;P12081-2;P49590;D6RF05;B4DQ67;P49590-2	P12081;E7ETE2;B4DDD8;P12081-4;B4E1C5;B3KWE1;P12081-3;P12081-2	3;3;3;3;2;2;2;2;1;1;1;1	3;3;3;3;2;2;2;2;1;1;1;1	3;3;3;3;2;2;2;2;1;1;1;1	Histidine--tRNA ligase, cytoplasmic	HARS	;;;;;;;	12	3	3	3	1	2	3	2	2	2	1	2	3	2	2	2	1	2	3	2	2	2	5.7	5.7	5.7	57.41	509	509;288;435;489;395;440;449;469;506;60;334;481	0	5.4538	By matching	By MS/MS	By matching	By MS/MS	By matching	By matching	2.4	4.3	5.7	3.7	3.3	3.3
Q99439;B4DDF4;B4DUT8;A0A087X271;Q99439-2;A0A087X1X5;H3BVI6;K7ES69;U3KPS3;H3BQH0	Q99439;B4DDF4;B4DUT8;A0A087X271;Q99439-2;A0A087X1X5;H3BVI6	7;7;7;6;5;4;4;3;1;1	7;7;7;6;5;4;4;3;1;1	6;6;6;5;4;4;4;2;1;1	Calponin-2;Calponin	CNN2	;;;;;;	10	7	7	6	4	6	5	6	5	6	4	6	5	6	5	6	3	5	4	5	4	5	27.2	27.2	23.6	33.697	309	309;298;330;179;270;191;218;148;103;154	0	32.651	By MS/MS	By MS/MS	By MS/MS	By MS/MS	By MS/MS	By MS/MS	13.9	24.9	18.1	21.7	17.5	23
P49821;B4DE93;G3V0I5;P49821-2;E9PPD6;E9PJL9;H0YD04;H0YE81;E9PLC6;E9PPR0;E9PQP1;E9PMX3	P49821;B4DE93;G3V0I5;P49821-2	3;3;3;3;1;1;1;1;1;1;1;1	3;3;3;3;1;1;1;1;1;1;1;1	3;3;3;3;1;1;1;1;1;1;1;1	NADH dehydrogenase [ubiquinone] flavoprotein 1, mitochondrial	NDUFV1	;;;	12	3	3	3	2	2	1	1	3	1	2	2	1	1	3	1	2	2	1	1	3	1	9.1	9.1	9.1	50.817	464	464;363;457;455;53;96;127;133;136;144;178;178	0	5.3809	By matching	By MS/MS	By MS/MS	By MS/MS	By MS/MS	By matching	7.1	6.9	1.9	1.9	9.1	5
Q13286;Q9UBD8;O95086;H3BPM8;Q2TA70;B4DFF3;Q13286-5;Q13286-4;Q13286-2;Q13286-7;Q13286-3	Q13286;Q9UBD8;O95086;H3BPM8;Q2TA70;B4DFF3;Q13286-5;Q13286-4;Q13286-2;Q13286-7;Q13286-3	1;1;1;1;1;1;1;1;1;1;1	1;1;1;1;1;1;1;1;1;1;1	1;1;1;1;1;1;1;1;1;1;1	Battenin	CLN3	;;;;;;;;;;	11	1	1	1	0	1	0	0	0	1	0	1	0	0	0	1	0	1	0	0	0	1	3.4	3.4	3.4	47.622	438	438;181;336;341;360;384;253;321;390;414;421	0.0037286	2.0312		By MS/MS				By MS/MS	0	3.4	0	0	0	3.4
Q969G3;K7EMQ8;J3QKS7;B4DGM3;Q969G3-6;Q969G3-5;Q969G3-3;Q969G3-2;Q969G3-4	Q969G3;K7EMQ8;J3QKS7;B4DGM3;Q969G3-6;Q969G3-5;Q969G3-3;Q969G3-2;Q969G3-4	1;1;1;1;1;1;1;1;1	1;1;1;1;1;1;1;1;1	1;1;1;1;1;1;1;1;1	SWI/SNF-related matrix-associated actin-dependent regulator of chromatin subfamily E member 1	SMARCE1	;;;;;;;;	9	1	1	1	1	0	1	1	1	0	1	0	1	1	1	0	1	0	1	1	1	0	3.6	3.6	3.6	46.649	411	411;177;288;393;293;328;341;363;376	0.044901	0.80835	By matching		By MS/MS	By matching	By MS/MS		3.6	0	3.6	3.6	3.6	0
P21860;B4DGQ7;P21860-3;P21860-4	P21860;B4DGQ7;P21860-3;P21860-4	1;1;1;1	1;1;1;1	1;1;1;1	Receptor tyrosine-protein kinase erbB-3	ERBB3	;;;	4	1	1	1	0	1	0	0	0	1	0	1	0	0	0	1	0	1	0	0	0	1	1.8	1.8	1.8	148.1	1342	1342;921;331;1283	0	5.8503		By MS/MS				By matching	0	1.8	0	0	0	1.8
P61201;B4DIH5;P61201-2;H0YM03;H0YKU5	P61201;B4DIH5;P61201-2;H0YM03;H0YKU5	2;2;2;1;1	2;2;2;1;1	2;2;2;1;1	COP9 signalosome complex subunit 2	COPS2	;;;;	5	2	2	2	1	2	2	2	1	2	1	2	2	2	1	2	1	2	2	2	1	2	5.4	5.4	5.4	51.596	443	443;379;450;183;263	0.00078217	2.5343	By matching	By matching	By matching	By MS/MS	By matching	By MS/MS	3.2	5.4	5.4	5.4	2.3	5.4
O75390;B4DJV2;A0A0C4DGI3;H0YIC4;F8VTT8;F8W4S1;F8W642;F8VZK9;F8VX07;F8VRP1;F8VX68;F8VWQ5;F8VPF9;F8VPA1;F8W1S4;H0YH82;F8W0J2;F8VP03;F8VRI6;F8VU34;F8VR34;F8W031	O75390;B4DJV2;A0A0C4DGI3;H0YIC4	7;7;6;4;3;3;2;2;2;2;2;2;2;2;2;2;1;1;1;1;1;1	7;7;6;4;3;3;2;2;2;2;2;2;2;2;2;2;1;1;1;1;1;1	7;7;6;4;3;3;2;2;2;2;2;2;2;2;2;2;1;1;1;1;1;1	Citrate synthase, mitochondrial;Citrate synthase	CS	;;;	22	7	7	7	4	5	6	4	7	5	4	5	6	4	7	5	4	5	6	4	7	5	16.3	16.3	16.3	51.712	466	466;453;400;123;149;178;66;81;114;118;120;132;141;144;157;190;75;105;140;142;146;263	0	24.238	By MS/MS	By matching	By MS/MS	By MS/MS	By MS/MS	By MS/MS	9.4	12.9	14.4	9.4	16.3	12.4
Q13610;B4DJV5	Q13610;B4DJV5	1;1	1;1	1;1	Periodic tryptophan protein 1 homolog	PWP1	;	2	1	1	1	0	1	1	1	1	1	0	1	1	1	1	1	0	1	1	1	1	1	3	3	3	55.827	501	501;439	0.00078401	2.5447		By matching	By MS/MS	By matching	By MS/MS	By matching	0	3	3	3	3	3
P42892;P42892-3;B4DKB2;P42892-4;P42892-2;E9PJG1;E9PHZ1;E9PN99	P42892;P42892-3;B4DKB2;P42892-4;P42892-2	18;18;18;18;17;2;2;1	18;18;18;18;17;2;2;1	18;18;18;18;17;2;2;1	Endothelin-converting enzyme 1	ECE1	;;;;	8	18	18	18	1	17	1	14	1	18	1	17	1	14	1	18	1	17	1	14	1	18	30.5	30.5	30.5	87.163	770	770;754;738;767;758;77;134;103	0	75.875	By matching	By MS/MS	By matching	By MS/MS	By matching	By MS/MS	1.3	28.2	1.2	23.2	1.3	30.5
B4DLN1;Q9UBX3;P52815;Q9UBX3-2;F6QW41;F6RGN5	B4DLN1;Q9UBX3;P52815;Q9UBX3-2	8;4;4;4;2;2	8;4;4;4;2;2	8;4;4;4;2;2	Mitochondrial dicarboxylate carrier;39S ribosomal protein L12, mitochondrial	SLC25A10;MRPL12	;;;	6	8	8	8	7	8	5	6	7	6	7	8	5	6	7	6	7	8	5	6	7	6	19.5	19.5	19.5	48.099	442	442;287;198;296;178;406	0	25.406	By MS/MS	By MS/MS	By MS/MS	By MS/MS	By MS/MS	By MS/MS	17	19.5	12.7	15.2	17.6	15.2
O60256;Q14558;I3L4G9;C9J168;I3L0S1;E7EPA1;B4DP31;O60256-4;O60256-3;O60256-2;Q14558-2	O60256;Q14558;I3L4G9;C9J168;I3L0S1;E7EPA1;B4DP31;O60256-4;O60256-3;O60256-2;Q14558-2	1;1;1;1;1;1;1;1;1;1;1	1;1;1;1;1;1;1;1;1;1;1	1;1;1;1;1;1;1;1;1;1;1	Phosphoribosyl pyrophosphate synthase-associated protein 2;Phosphoribosyl pyrophosphate synthase-associated protein 1	PRPSAP2;PRPSAP1	;;;;;;;;;;	11	1	1	1	1	0	1	1	1	1	1	0	1	1	1	1	1	0	1	1	1	1	3.8	3.8	3.8	40.925	369	369;356;143;230;260;268;282;283;320;329;385	0	3.2896	By MS/MS		By matching	By MS/MS	By MS/MS	By matching	3.8	0	3.8	3.8	3.8	3.8
O95249;E9PCW1;F6RU00;B4DQA8;Q96QI9;K7EJC8	O95249;E9PCW1;F6RU00;B4DQA8;Q96QI9;K7EJC8	1;1;1;1;1;1	1;1;1;1;1;1	1;1;1;1;1;1	Golgi SNAP receptor complex member 1	GOSR1	;;;;;	6	1	1	1	1	1	1	1	1	1	1	1	1	1	1	1	1	1	1	1	1	1	5.2	5.2	5.2	28.612	250	250;248;81;174;175;236	0	6.7142	By MS/MS	By matching	By MS/MS	By MS/MS	By MS/MS	By MS/MS	5.2	5.2	5.2	5.2	5.2	5.2
P61619;B4DR61;P61619-3;Q9H9S3;Q9H9S3-3;F8W776;Q8TC24;Q9H9S3-2;H7C1Q9;C9JXC6;H7C069;A6NK38;F2Z2C7;A6NIF9;C9JJV4	P61619;B4DR61;P61619-3	6;6;4;2;2;2;2;2;1;1;1;1;1;1;1	6;6;4;2;2;2;2;2;1;1;1;1;1;1;1	6;6;4;2;2;2;2;2;1;1;1;1;1;1;1	Protein transport protein Sec61 subunit alpha isoform 1	SEC61A1	;;	15	6	6	6	4	5	4	2	5	4	4	5	4	2	5	4	4	5	4	2	5	4	15.8	15.8	15.8	52.264	476	476;482;356;476;454;410;418;437;94;101;145;159;162;168;189	0	15.141	By MS/MS	By MS/MS	By MS/MS	By MS/MS	By MS/MS	By MS/MS	10.7	13.4	11.1	6.5	13	10.7
Q9Y6E0-2;B4DR80;Q9Y6E0;H0Y630;Q5JV98;O00506;C9J6L2;C9JCC0;C9J232;H7C279;O00506-3;O00506-2;C9JDH9;C9JJV0;Q5JV99	Q9Y6E0-2;B4DR80;Q9Y6E0;H0Y630;Q5JV98	9;9;8;7;5;4;4;4;4;4;4;4;3;2;2	9;9;8;7;5;4;4;4;4;4;4;4;3;2;2	5;5;4;3;3;1;1;1;1;1;1;1;0;0;1	Serine/threonine-protein kinase 24;Serine/threonine-protein kinase 24 36 kDa subunit;Serine/threonine-protein kinase 24 12 kDa subunit	STK24	;;;;	15	9	9	5	8	4	7	4	6	8	8	4	7	4	6	8	4	2	3	2	3	4	22	22	14.2	47.913	431	431;412;443;369;209;426;161;163;177;247;332;349;148;79;142	0	47.74	By MS/MS	By MS/MS	By MS/MS	By MS/MS	By MS/MS	By MS/MS	19.3	12.5	17.2	12.5	16.9	20
Q9Y5X9;B4DTR8	Q9Y5X9;B4DTR8	3;3	3;3	2;2	Endothelial lipase	LIPG	;	2	3	3	2	1	3	2	2	2	2	1	3	2	2	2	2	1	2	1	2	1	2	5.8	5.8	3.6	56.794	500	500;426	0	7.1057	By matching	By MS/MS	By matching	By MS/MS	By matching	By matching	3.6	5.8	5.8	3.6	5.8	3.6
Q9BZL6;B4DTS2;Q9BZL6-2	Q9BZL6;B4DTS2;Q9BZL6-2	3;3;3	3;3;3	3;3;3	Serine/threonine-protein kinase D2;Serine/threonine-protein kinase	PRKD2	;;	3	3	3	3	2	2	1	1	3	1	2	2	1	1	3	1	2	2	1	1	3	1	5.6	5.6	5.6	96.749	878	878;888;721	0	6.4725	By MS/MS	By matching	By matching	By MS/MS	By MS/MS	By MS/MS	3.2	3.2	2.4	1.8	5.6	1.8
Q13126;B4DUC8;Q13126-4;Q13126-3;Q13126-2	Q13126;B4DUC8;Q13126-4;Q13126-3;Q13126-2	1;1;1;1;1	1;1;1;1;1	1;1;1;1;1	S-methyl-5-thioadenosine phosphorylase	MTAP	;;;;	5	1	1	1	0	1	0	0	0	0	0	1	0	0	0	0	0	1	0	0	0	0	3.5	3.5	3.5	31.236	283	283;300;280;334;346	0.032792	0.9796		By MS/MS					0	3.5	0	0	0	0
Q969X1;C9JEN3;C9IYT2;F8WDY4;C9IZ27;C9JW19;C9JWV9;B4DUD2	Q969X1;C9JEN3;C9IYT2;F8WDY4;C9IZ27;C9JW19;C9JWV9;B4DUD2	1;1;1;1;1;1;1;1	1;1;1;1;1;1;1;1	1;1;1;1;1;1;1;1	Protein lifeguard 3	TMBIM1	;;;;;;;	8	1	1	1	0	1	1	1	1	1	0	1	1	1	1	1	0	1	1	1	1	1	4.8	4.8	4.8	34.607	311	311;106;107;140;151;167;171;215	0.052532	0.73448		By matching	By matching	By matching	By matching	By MS/MS	0	4.8	4.8	4.8	4.8	4.8
P61758;B4DWR3	P61758;B4DWR3	1;1	1;1	1;1	Prefoldin subunit 3	VBP1	;	2	1	1	1	0	1	0	1	0	1	0	1	0	1	0	1	0	1	0	1	0	1	4.1	4.1	4.1	22.658	197	197;192	0.023501	1.1568		By matching		By MS/MS		By MS/MS	0	4.1	0	4.1	0	4.1
P51114;P51114-2;B4DXZ6;E9PFF5;P51114-3;E7EU85;C9JAJ4;C9JZE0;C9JY20;C9IZ22;Q06787;Q06787-7;C9J5B4;R9WNI0;A8MQB8;G3V0J0;Q06787-8;Q06787-6;Q06787-2;Q06787-4;Q06787-5;Q06787-9;Q06787-3	P51114;P51114-2;B4DXZ6;E9PFF5;P51114-3;E7EU85	10;10;10;7;6;6;4;3;3;2;1;1;1;1;1;1;1;1;1;1;1;1;1	10;10;10;7;6;6;4;3;3;2;1;1;1;1;1;1;1;1;1;1;1;1;1	8;8;8;5;4;4;4;3;3;2;0;0;1;0;0;0;0;0;0;0;0;0;0	Fragile X mental retardation syndrome-related protein 1	FXR1	;;;;;	23	10	10	8	6	8	7	7	8	6	6	8	7	7	8	6	5	6	6	5	6	5	20.8	20.8	18.2	69.72	621	621;539;608;490;536;454;151;119;123;94;632;615;75;544;582;592;586;590;594;603;607;611;620	0	38.298	By MS/MS	By MS/MS	By MS/MS	By MS/MS	By MS/MS	By MS/MS	13	15.6	15	12.9	16.3	11.9
Q12905;B4DY09;X6R6Z1;A0A0A0MRL0	Q12905;B4DY09	9;9;4;3	9;9;4;3	9;9;4;3	Interleukin enhancer-binding factor 2	ILF2	;	4	9	9	9	8	7	7	6	5	6	8	7	7	6	5	6	8	7	7	6	5	6	23.6	23.6	23.6	43.062	390	390;352;115;150	0	19.439	By MS/MS	By MS/MS	By MS/MS	By MS/MS	By MS/MS	By MS/MS	20	18.2	16.2	20.8	14.6	14.6
P36897;F8W1R9;B4DY26;P36897-3;P36897-2;F8VXZ5	P36897;F8W1R9;B4DY26;P36897-3;P36897-2;F8VXZ5	2;2;2;2;2;1	2;2;2;2;2;1	2;2;2;2;2;1	TGF-beta receptor type-1;Receptor protein serine/threonine kinase	TGFBR1	;;;;;	6	2	2	2	0	2	0	2	0	2	0	2	0	2	0	2	0	2	0	2	0	2	4.8	4.8	4.8	55.959	503	503;383;434;426;507;114	0	6.6943		By MS/MS		By matching		By MS/MS	0	4.8	0	4.8	0	4.8
Q9NWS1;B4DZ31;Q9NWS1-5;Q9NWS1-2	Q9NWS1;B4DZ31;Q9NWS1-5;Q9NWS1-2	1;1;1;1	1;1;1;1	1;1;1;1	PCNA-interacting partner	PARPBP	;;;	4	1	1	1	0	0	0	1	0	1	0	0	0	1	0	1	0	0	0	1	0	1	2.4	2.4	2.4	65.054	579	579;656;294;498	0.099246	0.45275				By matching		By MS/MS	0	0	0	2.4	0	2.4
Q9P289;Q8NBY1;B4E0Y9;Q9P289-2;Q9P289-3	Q9P289;Q8NBY1;B4E0Y9;Q9P289-2;Q9P289-3	6;6;6;6;4	2;2;2;2;1	2;2;2;2;1	Serine/threonine-protein kinase 26	STK26	;;;;	5	6	2	2	5	3	5	3	5	6	1	1	1	1	2	2	1	1	1	1	2	2	14.7	6.5	6.5	46.528	416	416;392;438;339;354	0	8.8889	By MS/MS	By MS/MS	By matching	By matching	By MS/MS	By MS/MS	11.8	9.1	11.8	9.1	14.4	14.7
Q08AF3;B4E128;Q08AF3-2	Q08AF3;B4E128;Q08AF3-2	5;5;5	5;5;5	5;5;5	Schlafen family member 5	SLFN5	;;	3	5	5	5	3	3	3	5	5	3	3	3	3	5	5	3	3	3	3	5	5	3	7.1	7.1	7.1	101.05	891	891;389;338	0	9.7064	By MS/MS	By matching	By MS/MS	By MS/MS	By MS/MS	By MS/MS	3.1	3.1	3.7	7.1	7.1	4.9
Q9BUN8;E5RGY0;B4E1G1;Q9BUN8-2	Q9BUN8;E5RGY0;B4E1G1;Q9BUN8-2	1;1;1;1	1;1;1;1	1;1;1;1	Derlin-1	DERL1	;;;	4	1	1	1	1	1	1	1	1	1	1	1	1	1	1	1	1	1	1	1	1	1	3.2	3.2	3.2	28.8	251	251;151;151;231	0.010881	1.432	By matching	By MS/MS	By matching	By matching	By matching	By MS/MS	3.2	3.2	3.2	3.2	3.2	3.2
P98194;P98194-8;H0Y9V7;B4E2Q0;P98194-2;P98194-4;P98194-3;P98194-5;P98194-9;P98194-6;P98194-7;H0Y8X9	P98194;P98194-8;H0Y9V7;B4E2Q0;P98194-2;P98194-4;P98194-3;P98194-5;P98194-9;P98194-6;P98194-7;H0Y8X9	2;2;2;2;2;2;2;2;2;2;2;1	2;2;2;2;2;2;2;2;2;2;2;1	2;2;2;2;2;2;2;2;2;2;2;1	Calcium-transporting ATPase type 2C member 1;Calcium-transporting ATPase	ATP2C1	;;;;;;;;;;;	12	2	2	2	1	1	1	1	1	2	1	1	1	1	1	2	1	1	1	1	1	2	3.3	3.3	3.3	100.58	919	919;944;903;953;888;903;923;939;949;959;973;215	0	5.7316	By MS/MS	By matching	By MS/MS	By MS/MS	By matching	By MS/MS	1.5	1.5	1.5	1.5	1.5	3.3
Q9Y6T7;B5MCD5;B5MBY2;Q9Y6T7-2	Q9Y6T7;B5MCD5;B5MBY2;Q9Y6T7-2	1;1;1;1	1;1;1;1	1;1;1;1	Diacylglycerol kinase beta;Diacylglycerol kinase	DGKB	;;;	4	1	1	1	1	1	1	1	1	0	1	1	1	1	1	0	1	1	1	1	1	0	1	1	1	90.594	804	804;796;803;773	0	3.6542	By MS/MS	By MS/MS	By matching	By matching	By MS/MS		1	1	1	1	1	0
P35244;B5MC59	P35244;B5MC59	1;1	1;1	1;1	Replication protein A 14 kDa subunit	RPA3	;	2	1	1	1	0	0	1	1	1	1	0	0	1	1	1	1	0	0	1	1	1	1	14	14	14	13.569	121	121;82	0	5.8455			By MS/MS	By MS/MS	By matching	By MS/MS	0	0	14	14	14	14
P16422;B5MCA4;C9JKY3	P16422;B5MCA4;C9JKY3	5;5;3	5;5;3	5;5;3	Epithelial cell adhesion molecule	EPCAM	;;	3	5	5	5	1	5	3	5	1	5	1	5	3	5	1	5	1	5	3	5	1	5	26.1	26.1	26.1	34.932	314	314;342;199	0	51.562	By matching	By MS/MS	By matching	By MS/MS	By matching	By MS/MS	4.1	26.1	12.7	26.1	4.1	26.1
O00541;B5MCF9;O00541-2;B3KXD6;H7C267	O00541;B5MCF9;O00541-2;B3KXD6	12;12;11;10;3	12;12;11;10;3	12;12;11;10;3	Pescadillo homolog	PES1	;;;	5	12	12	12	9	6	10	11	11	11	9	6	10	11	11	11	9	6	10	11	11	11	24.8	24.8	24.8	68.002	588	588;571;583;449;194	0	33.413	By MS/MS	By MS/MS	By MS/MS	By MS/MS	By MS/MS	By MS/MS	16	9.2	23.5	23.5	22.4	22.4
B5MD23;O75954	B5MD23;O75954	1;1	1;1	1;1	Tetraspanin;Tetraspanin-9	TSPAN9	;	2	1	1	1	0	1	0	1	0	1	0	1	0	1	0	1	0	1	0	1	0	1	5.5	5.5	5.5	29.559	271	271;239	0	3.3546		By MS/MS		By matching		By MS/MS	0	5.5	0	5.5	0	5.5
P62826;B5MDF5;J3KQE5;F5H018;H0YFC6;B4DV51;A0A087X0W0	P62826;B5MDF5;J3KQE5;F5H018;H0YFC6	13;13;12;11;7;5;1	13;13;12;11;7;5;1	13;13;12;11;7;5;1	GTP-binding nuclear protein Ran	RAN	;;;;	7	13	13	13	12	12	12	13	13	13	12	12	12	13	13	13	12	12	12	13	13	13	49.1	49.1	49.1	24.423	216	216;233;234;199;103;128;53	0	62.292	By MS/MS	By MS/MS	By MS/MS	By MS/MS	By MS/MS	By MS/MS	47.2	49.1	45.8	49.1	49.1	49.1
Q99613;B5ME19;Q99613-2;H3BPE4	Q99613;B5ME19;Q99613-2	10;10;10;1	10;10;10;1	10;10;10;1	Eukaryotic translation initiation factor 3 subunit C;Eukaryotic translation initiation factor 3 subunit C-like protein	EIF3C;EIF3CL	;;	4	10	10	10	5	6	7	8	6	9	5	6	7	8	6	9	5	6	7	8	6	9	12.7	12.7	12.7	105.34	913	913;914;903;148	0	34.971	By MS/MS	By MS/MS	By MS/MS	By MS/MS	By MS/MS	By MS/MS	6.1	8.5	8.2	10.7	7.2	11.9
Q9P283;C9JKR3;B5ME80;F8WAT5;Q9P283-2;Q9P283-3;Q9P283-4	Q9P283;C9JKR3;B5ME80;F8WAT5;Q9P283-2;Q9P283-3;Q9P283-4	1;1;1;1;1;1;1	1;1;1;1;1;1;1	1;1;1;1;1;1;1	Semaphorin-5B	SEMA5B	;;;;;;	7	1	1	1	0	1	0	1	0	1	0	1	0	1	0	1	0	1	0	1	0	1	0.6	0.6	0.6	125.91	1151	1151;1057;1088;1094;1092;1130;1205	0.029736	1.0242		By MS/MS		By MS/MS		By MS/MS	0	0.6	0	0.6	0	0.6
Q8TER0;B5MEF5;Q8TER0-3;Q8TER0-4	Q8TER0;B5MEF5;Q8TER0-3;Q8TER0-4	1;1;1;1	1;1;1;1	1;1;1;1	Sushi, nidogen and EGF-like domain-containing protein 1	SNED1	;;;	4	1	1	1	1	1	1	1	1	1	1	1	1	1	1	1	1	1	1	1	1	1	0.5	0.5	0.5	152.2	1413	1413;599;1352;1365	0.033697	0.96462	By MS/MS	By MS/MS	By MS/MS	By MS/MS	By MS/MS	By MS/MS	0.5	0.5	0.5	0.5	0.5	0.5
P14927;E5RHG9;B7Z2R2;P14927-2	P14927;E5RHG9;B7Z2R2;P14927-2	1;1;1;1	1;1;1;1	1;1;1;1	Cytochrome b-c1 complex subunit 7	UQCRB	;;;	4	1	1	1	0	1	1	1	0	1	0	1	1	1	0	1	0	1	1	1	0	1	6.3	6.3	6.3	13.53	111	111;76;161;140	0.023509	1.1629		By matching	By matching	By MS/MS		By MS/MS	0	6.3	6.3	6.3	0	6.3
Q9ULQ1;Q9ULQ1-3;B7Z3R2;H0YIK4;Q9ULQ1-2	Q9ULQ1;Q9ULQ1-3;B7Z3R2;H0YIK4;Q9ULQ1-2	3;3;3;2;2	3;3;3;2;2	3;3;3;2;2	Two pore calcium channel protein 1	TPCN1	;;;;	5	3	3	3	0	3	0	1	0	3	0	3	0	1	0	3	0	3	0	1	0	3	4.3	4.3	4.3	94.146	816	816;888;748;204;252	0	3.846		By MS/MS		By matching		By MS/MS	0	4.3	0	1.6	0	4.3
P23193;P23193-2;B7Z4S1;Q15560;Q5JRI7;A0A0A0MT58;Q15560-2	P23193;P23193-2;B7Z4S1;Q15560;Q5JRI7;A0A0A0MT58;Q15560-2	2;2;2;1;1;1;1	2;2;2;1;1;1;1	2;2;2;1;1;1;1	Transcription elongation factor A protein 1;Transcription elongation factor A protein 2	TCEA1;TCEA2	;;;;;;	7	2	2	2	0	2	2	1	0	1	0	2	2	1	0	1	0	2	2	1	0	1	7.6	7.6	7.6	33.969	301	301;280;117;299;246;270;272	0.0061416	1.7148		By MS/MS	By matching	By matching		By MS/MS	0	7.6	7.6	3.3	0	4.3
P48067;P48067-3;B7Z589;P48067-2	P48067;P48067-3;B7Z589;P48067-2	1;1;1;1	1;1;1;1	1;1;1;1	Sodium- and chloride-dependent glycine transporter 1;Transporter	SLC6A9	;;;	4	1	1	1	0	1	0	1	0	1	0	1	0	1	0	1	0	1	0	1	0	1	3.1	3.1	3.1	78.259	706	706;652;522;633	0	3.5813		By MS/MS		By MS/MS		By MS/MS	0	3.1	0	3.1	0	3.1
O60711;B7Z5P7;O60711-2	O60711;B7Z5P7;O60711-2	1;1;1	1;1;1	1;1;1	Leupaxin	LPXN	;;	3	1	1	1	1	1	1	1	1	1	1	1	1	1	1	1	1	1	1	1	1	1	3.4	3.4	3.4	43.332	386	386;366;391	0.052814	0.7334	By matching	By MS/MS	By matching	By matching	By matching	By matching	3.4	3.4	3.4	3.4	3.4	3.4
Q96GQ7;B7Z6D5;A0A087X059;A0A087WYH5	Q96GQ7;B7Z6D5	16;16;7;1	16;16;7;1	16;16;7;1	Probable ATP-dependent RNA helicase DDX27	DDX27	;	4	16	16	16	7	6	13	6	12	6	7	6	13	6	12	6	7	6	13	6	12	6	21.7	21.7	21.7	89.834	796	796;765;275;169	0	35.715	By MS/MS	By matching	By MS/MS	By MS/MS	By MS/MS	By matching	8.8	8.2	18	8.2	15.7	7.5
Q14624;Q14624-2;B7ZKJ8;Q14624-3;H7C0L5;Q14624-4	Q14624;Q14624-2;B7ZKJ8;Q14624-3;H7C0L5	6;6;6;6;3;1	6;6;6;6;3;1	6;6;6;6;3;1	Inter-alpha-trypsin inhibitor heavy chain H4;70 kDa inter-alpha-trypsin inhibitor heavy chain H4;35 kDa inter-alpha-trypsin inhibitor heavy chain H4	ITIH4	;;;;	6	6	6	6	1	3	1	3	0	5	1	3	1	3	0	5	1	3	1	3	0	5	8.2	8.2	8.2	103.36	930	930;914;935;900;719;845	0	67.936	By matching	By MS/MS	By matching	By MS/MS		By MS/MS	1.8	8	1.8	7.5	0	8.2
Q8WTV0-2;B7ZKQ9;Q8WTV0-4;Q8WTV0-5;Q8WTV0;Q8WTV0-3;F5H5E8;F5H4X0	Q8WTV0-2;B7ZKQ9;Q8WTV0-4;Q8WTV0-5;Q8WTV0;Q8WTV0-3	5;5;5;3;3;3;2;2	5;5;5;3;3;3;2;2	5;5;5;3;3;3;2;2	Scavenger receptor class B member 1	SCARB1	;;;;;	8	5	5	5	2	4	0	3	0	4	2	4	0	3	0	4	2	4	0	3	0	4	11.2	11.2	11.2	56.973	509	509;481;474;506;552;409;146;499	0	16.881	By matching	By MS/MS		By MS/MS		By MS/MS	3.9	9.4	0	7.1	0	8.8
Q17RY0;Q8NE35;Q7Z5Q1;H0Y9D9;E5RFP2;J3KN18;E5RJM0;B7ZLQ8;Q17RY0-3;Q7Z5Q1-7;Q7Z5Q1-5;Q7Z5Q1-4;Q7Z5Q1-6;Q7Z5Q1-3;Q8NE35-2;Q17RY0-2;Q7Z5Q1-8;Q7Z5Q1-9	Q17RY0;Q8NE35;Q7Z5Q1;H0Y9D9;E5RFP2;J3KN18;E5RJM0;B7ZLQ8;Q17RY0-3;Q7Z5Q1-7;Q7Z5Q1-5;Q7Z5Q1-4;Q7Z5Q1-6;Q7Z5Q1-3;Q8NE35-2;Q17RY0-2;Q7Z5Q1-8;Q7Z5Q1-9	2;2;2;2;2;2;2;2;2;2;2;2;2;2;2;2;2;2	2;2;2;2;2;2;2;2;2;2;2;2;2;2;2;2;2;2	2;2;2;2;2;2;2;2;2;2;2;2;2;2;2;2;2;2	Cytoplasmic polyadenylation element-binding protein 4;Cytoplasmic polyadenylation element-binding protein 3;Cytoplasmic polyadenylation element-binding protein 2	CPEB4;CPEB3;CPEB2	;;;;;;;;;;;;;;;;;	18	2	2	2	2	1	2	2	2	2	2	1	2	2	2	2	2	1	2	2	2	2	3.8	3.8	3.8	80.151	729	729;698;589;167;339;597;639;704;322;548;559;562;567;575;684;712;1007;1034	0	8.5044	By MS/MS	By matching	By matching	By MS/MS	By MS/MS	By MS/MS	3.8	1.6	3.8	3.8	3.8	3.8
P63165;P63165-2;B8ZZ67;B8ZZN6	P63165;P63165-2;B8ZZ67;B8ZZN6	1;1;1;1	1;1;1;1	1;1;1;1	Small ubiquitin-related modifier 1	SUMO1	;;;	4	1	1	1	1	1	1	1	1	0	1	1	1	1	1	0	1	1	1	1	1	0	6.9	6.9	6.9	11.557	101	101;76;62;146	0.030948	0.9991	By matching	By matching	By MS/MS	By matching	By matching		6.9	6.9	6.9	6.9	6.9	0
P61604;B8ZZL8;B8ZZ54	P61604;B8ZZL8;B8ZZ54	2;2;1	2;2;1	1;1;1	10 kDa heat shock protein, mitochondrial	HSPE1	;;	3	2	2	1	1	2	2	0	1	2	1	2	2	0	1	2	1	1	1	0	1	1	23.5	23.5	9.8	10.932	102	102;101;47	0	6.7453	By MS/MS	By matching	By MS/MS		By matching	By matching	9.8	23.5	23.5	0	9.8	23.5
P06454;P06454-2;B8ZZQ6;B8ZZA1;A0A087WUT1;B8ZZW7;H7C2N1	P06454;P06454-2;B8ZZQ6;B8ZZA1;A0A087WUT1;B8ZZW7;H7C2N1	2;2;2;1;1;1;1	2;2;2;1;1;1;1	2;2;2;1;1;1;1	Prothymosin alpha;Prothymosin alpha, N-terminally processed;Thymosin alpha-1	PTMA	;;;;;;	7	2	2	2	1	1	2	1	1	1	1	1	2	1	1	1	1	1	2	1	1	1	26.1	26.1	26.1	12.203	111	111;110;107;131;135;136;148	0	9.83	By MS/MS	By MS/MS	By MS/MS	By MS/MS	By matching	By matching	13.5	13.5	26.1	13.5	13.5	13.5
Q658P3;B8ZZX6;Q658P3-4;Q658P3-3;Q658P3-2	Q658P3;B8ZZX6;Q658P3-4;Q658P3-3;Q658P3-2	1;1;1;1;1	1;1;1;1;1	1;1;1;1;1	Metalloreductase STEAP3	STEAP3	;;;;	5	1	1	1	0	1	0	1	0	0	0	1	0	1	0	0	0	1	0	1	0	0	3.5	3.5	3.5	54.6	488	488;457;456;487;498	0.055504	0.70108		By matching		By MS/MS			0	3.5	0	3.5	0	0
P84101;F8WBN3;B9A031;C9JQZ0;B8ZZY7;F8WBV6;P84101-4;P84101-3;P84101-2	P84101;F8WBN3;B9A031;C9JQZ0;B8ZZY7;F8WBV6;P84101-4;P84101-3;P84101-2	1;1;1;1;1;1;1;1;1	1;1;1;1;1;1;1;1;1	1;1;1;1;1;1;1;1;1	Small EDRK-rich factor 2	SERF2	;;;;;;;;	9	1	1	1	1	1	0	0	1	1	1	1	0	0	1	1	1	1	0	0	1	1	18.6	18.6	18.6	6.8998	59	59;40;42;71;83;108;45;133;170	0.00078003	2.5135	By MS/MS	By matching			By MS/MS	By matching	18.6	18.6	0	0	18.6	18.6
P40925;B9A041;C9JF79;P40925-2;P40925-3;C9JRL4;B8ZZ51	P40925;B9A041;C9JF79;P40925-2;P40925-3;C9JRL4	3;3;3;3;3;2;1	3;3;3;3;3;2;1	3;3;3;3;3;2;1	Malate dehydrogenase, cytoplasmic;Malate dehydrogenase	MDH1	;;;;;	7	3	3	3	2	2	2	2	3	1	2	2	2	2	3	1	2	2	2	2	3	1	13.5	13.5	13.5	36.426	334	334;210;222;245;352;120;169	0	14.57	By MS/MS	By matching	By MS/MS	By MS/MS	By MS/MS	By MS/MS	11.1	11.1	11.1	11.1	13.5	5.1
Q16891;Q16891-2;B9A067;Q16891-4;C9J406;Q16891-3;H7C463;A0A087WYS0;D6RAW4	Q16891;Q16891-2;B9A067;Q16891-4;C9J406;Q16891-3;H7C463	18;18;18;18;17;17;16;3;1	18;18;18;18;17;17;16;3;1	18;18;18;18;17;17;16;3;1	MICOS complex subunit MIC60	IMMT	;;;;;;	9	18	18	18	8	11	13	11	13	14	8	11	13	11	13	14	8	11	13	11	13	14	32.1	32.1	32.1	83.677	758	758;747;711;757;659;726;613;372;147	0	59.321	By MS/MS	By MS/MS	By MS/MS	By MS/MS	By MS/MS	By MS/MS	14.6	19.3	24.3	20.1	23.4	26.9
Q8IXT5;B9ZVT1	Q8IXT5;B9ZVT1	1;1	1;1	1;1	RNA-binding protein 12B	RBM12B	;	2	1	1	1	1	1	1	1	1	1	1	1	1	1	1	1	1	1	1	1	1	1	4.8	4.8	4.8	118.1	1001	1001;881	0.0058013	1.7314	By MS/MS	By MS/MS	By matching	By MS/MS	By MS/MS	By matching	4.8	4.8	4.8	4.8	4.8	4.8
P09488;P09488-2;H3BQT3;B9ZVX7;E7EWW9	P09488;P09488-2;H3BQT3;B9ZVX7;E7EWW9	2;2;2;2;2	1;1;1;1;1	1;1;1;1;1	Glutathione S-transferase Mu 1	GSTM1	;;;;	5	2	1	1	1	1	0	1	2	1	0	0	0	0	1	0	0	0	0	0	1	0	7.8	4.6	4.6	25.712	218	218;181;85;149;237	0.089106	0.5079	By matching	By matching		By matching	By MS/MS	By matching	3.2	3.2	0	3.2	7.8	3.2
Q92764;CON__Q92764;C4AM86;Q6A163;CON__Q6IFU6	Q92764;CON__Q92764;C4AM86	17;17;17;1;1	9;9;9;0;0	3;3;3;0;0	Keratin, type I cuticular Ha5	KRT35	;;	5	17	9	3	4	3	4	17	4	4	0	0	0	9	0	0	0	0	0	3	0	0	31.2	22.6	9	50.36	455	455;425;425;491;491	0	40.033	By matching	By matching	By matching	By MS/MS	By matching	By matching	8.6	5.9	8.6	31.2	8.6	8.6
P43307;C9J3L8;C9J5W0;E9PAL7;C9IZQ1;P43307-2	P43307;C9J3L8;C9J5W0;E9PAL7;C9IZQ1;P43307-2	2;2;2;2;2;1	2;2;2;2;2;1	2;2;2;2;2;1	Translocon-associated protein subunit alpha	SSR1	;;;;;	6	2	2	2	1	2	1	2	1	2	1	2	1	2	1	2	1	2	1	2	1	2	6.6	6.6	6.6	32.235	286	286;265;266;291;298;259	0	3.7249	By MS/MS	By MS/MS	By MS/MS	By MS/MS	By MS/MS	By MS/MS	2.8	6.6	2.8	6.6	2.8	6.6
P49585;H7C1T3;C9J050;C9JEJ2;Q9Y5K3;Q9Y5K3-3;C9JVS0;C9JPY0;F8WAZ5;H7BZN1;C9J2E1;Q9Y5K3-2;Q9Y5K3-4	P49585;H7C1T3;C9J050;C9JEJ2;Q9Y5K3;Q9Y5K3-3;C9JVS0;C9JPY0;F8WAZ5;H7BZN1;C9J2E1;Q9Y5K3-2;Q9Y5K3-4	2;2;2;2;1;1;1;1;1;1;1;1;1	2;2;2;2;1;1;1;1;1;1;1;1;1	2;2;2;2;1;1;1;1;1;1;1;1;1	Choline-phosphate cytidylyltransferase A;Choline-phosphate cytidylyltransferase B	PCYT1A;PCYT1B	;;;;;;;;;;;;	13	2	2	2	1	2	0	0	0	1	1	2	0	0	0	1	1	2	0	0	0	1	5.7	5.7	5.7	41.731	367	367;201;293;380;369;351;115;133;134;137;213;330;351	0.012229	1.3976	By matching	By MS/MS				By matching	3.3	5.7	0	0	0	3.3
Q9UQN3;C9J0A7;Q9UQN3-2	Q9UQN3;C9J0A7;Q9UQN3-2	2;2;1	1;1;1	1;1;1	Charged multivesicular body protein 2b	CHMP2B	;;	3	2	1	1	1	0	1	2	1	2	0	0	0	1	0	1	0	0	0	1	0	1	8	4.7	4.7	23.906	213	213;183;172	0.0022997	2.3139	By matching		By matching	By MS/MS	By matching	By matching	3.3	0	3.3	8	3.3	8
P35080-2;C9J0J7;G5E9Q6;P35080;C9J712;C9JQ45	P35080-2;C9J0J7;G5E9Q6;P35080;C9J712;C9JQ45	2;2;2;1;1;1	2;2;2;1;1;1	2;2;2;1;1;1	Profilin-2;Profilin	PFN2	;;;;;	6	2	2	2	1	1	1	2	1	2	1	1	1	2	1	2	1	1	1	2	1	2	16.4	16.4	16.4	15.088	140	140;91;188;140;91;110	0	11.132	By matching	By MS/MS	By MS/MS	By MS/MS	By MS/MS	By MS/MS	10	10	10	16.4	10	16.4
P30626;C9J0K6;P30626-3;P30626-2;B4DHQ6	P30626;C9J0K6;P30626-3;P30626-2;B4DHQ6	7;7;7;7;4	7;7;7;7;4	7;7;7;7;4	Sorcin	SRI	;;;;	5	7	7	7	2	5	2	4	3	7	2	5	2	4	3	7	2	5	2	4	3	7	44.4	44.4	44.4	21.676	198	198;155;180;183;158	0	26.338	By MS/MS	By MS/MS	By MS/MS	By MS/MS	By MS/MS	By MS/MS	15.7	35.4	15.7	31.8	21.7	44.4
Q9NS91;C9J0Q4;F8WE49	Q9NS91;C9J0Q4;F8WE49	1;1;1	1;1;1	1;1;1	E3 ubiquitin-protein ligase RAD18	RAD18	;;	3	1	1	1	0	1	0	1	1	1	0	1	0	1	1	1	0	1	0	1	1	1	1.4	1.4	1.4	56.222	495	495;92;310	0.046771	0.78054		By MS/MS		By MS/MS	By matching	By MS/MS	0	1.4	0	1.4	1.4	1.4
O43324;D6RBD7;C9J1V9;O43324-2;D6RCQ0;H0YAL7	O43324;D6RBD7;C9J1V9;O43324-2;D6RCQ0;H0YAL7	2;2;2;2;1;1	2;2;2;2;1;1	2;2;2;2;1;1	Eukaryotic translation elongation factor 1 epsilon-1	EEF1E1;EEF1E1-BLOC1S5	;;;;;	6	2	2	2	1	1	1	2	1	1	1	1	1	2	1	1	1	1	1	2	1	1	12.6	12.6	12.6	19.81	174	174;150;151;139;94;136	0	6.7854	By MS/MS	By matching	By MS/MS	By MS/MS	By MS/MS	By MS/MS	6.3	6.3	6.3	12.6	6.3	6.3
P84085;C9J1Z8;F5H1V1;F5H6T5;F8WDB3	P84085;C9J1Z8	5;5;1;1;1	2;2;0;0;0	2;2;0;0;0	ADP-ribosylation factor 5	ARF5	;	5	5	2	2	4	4	5	5	4	5	2	2	2	2	2	2	2	2	2	2	2	2	42.8	13.9	13.9	20.529	180	180;150;40;50;59	0	18.678	By MS/MS	By MS/MS	By MS/MS	By MS/MS	By MS/MS	By MS/MS	31.7	31.1	42.8	42.8	31.1	42.8
P30876;C9J4M6;C9J2Y9	P30876;C9J4M6;C9J2Y9	8;8;8	8;8;8	8;8;8	DNA-directed RNA polymerase II subunit RPB2;DNA-directed RNA polymerase	POLR2B	;;	3	8	8	8	6	5	7	5	7	7	6	5	7	5	7	7	6	5	7	5	7	7	8.6	8.6	8.6	133.9	1174	1174;1099;1167	0	16.551	By MS/MS	By matching	By MS/MS	By MS/MS	By MS/MS	By MS/MS	6.6	5.7	7.8	5.7	7.8	7.8
Q9BQ75;C9J384;Q9BQ75-2	Q9BQ75;C9J384;Q9BQ75-2	1;1;1	1;1;1	1;1;1	Protein CMSS1	CMSS1	;;	3	1	1	1	1	0	0	1	1	1	1	0	0	1	1	1	1	0	0	1	1	1	2.9	2.9	2.9	31.884	279	279;225;261	0.012221	1.3933	By MS/MS			By matching	By MS/MS	By matching	2.9	0	0	2.9	2.9	2.9
Q92609;C9J3F6;Q92609-2	Q92609;C9J3F6;Q92609-2	1;1;1	1;1;1	1;1;1	TBC1 domain family member 5	TBC1D5	;;	3	1	1	1	0	1	1	0	1	1	0	1	1	0	1	1	0	1	1	0	1	1	2.3	2.3	2.3	89.003	795	795;593;817	0	4.3428		By MS/MS	By MS/MS		By matching	By matching	0	2.3	2.3	0	2.3	2.3
O60513;E7ETS9;C9J3R8	O60513;E7ETS9;C9J3R8	1;1;1	1;1;1	1;1;1	Beta-1,4-galactosyltransferase 4;N-acetyllactosamine synthase;Lactotriaosylceramide beta-1,4-galactosyltransferase	B4GALT4	;;	3	1	1	1	0	1	0	0	0	1	0	1	0	0	0	1	0	1	0	0	0	1	3.8	3.8	3.8	40.041	344	344;246;301	0.0071891	1.6564		By MS/MS				By matching	0	3.8	0	0	0	3.8
Q5NDL2;C9J4G5;C9JQM7;F5H225;Q5NDL2-2;Q5NDL2-3	Q5NDL2;C9J4G5;C9JQM7;F5H225;Q5NDL2-2;Q5NDL2-3	1;1;1;1;1;1	1;1;1;1;1;1	1;1;1;1;1;1	EGF domain-specific O-linked N-acetylglucosamine transferase	EOGT	;;;;;	6	1	1	1	0	1	0	1	0	1	0	1	0	1	0	1	0	1	0	1	0	1	2.7	2.7	2.7	62.01	527	527;124;132;206;208;443	0.085442	0.53499		By MS/MS		By matching		By matching	0	2.7	0	2.7	0	2.7
Q8NCC5-3;C9J4S7;F8WC97;F8WF28;C9JZ37;F8WAR9;Q8NCC5-2;Q8NCC5	Q8NCC5-3;C9J4S7;F8WC97;F8WF28;C9JZ37;F8WAR9;Q8NCC5-2;Q8NCC5	1;1;1;1;1;1;1;1	1;1;1;1;1;1;1;1	1;1;1;1;1;1;1;1	Sugar phosphate exchanger 3	SLC37A3	;;;;;;;	8	1	1	1	0	1	0	1	0	1	0	1	0	1	0	1	0	1	0	1	0	1	1.8	1.8	1.8	48.93	443	443;14;54;66;153;224;478;494	0.032814	0.98192		By matching		By matching		By MS/MS	0	1.8	0	1.8	0	1.8
P63241;Q6IS14;Q9GZV4;F8WCJ1;C9J7B5;C9J4W5;I3L397;I3L504;P63241-2	P63241;Q6IS14;Q9GZV4;F8WCJ1;C9J7B5;C9J4W5;I3L397;I3L504;P63241-2	3;3;3;3;3;3;3;3;3	3;3;3;3;3;3;3;3;3	3;3;3;3;3;3;3;3;3	Eukaryotic translation initiation factor 5A-1;Eukaryotic translation initiation factor 5A-1-like;Eukaryotic translation initiation factor 5A-2;Eukaryotic translation initiation factor 5A	EIF5A;EIF5AL1;EIF5A2	;;;;;;;;	9	3	3	3	2	1	3	3	2	2	2	1	3	3	2	2	2	1	3	3	2	2	24	24	24	16.832	154	154;154;153;105;109;115;147;186;184	0	4.6408	By MS/MS	By matching	By MS/MS	By MS/MS	By MS/MS	By MS/MS	16.2	11.7	24	24	16.2	16.2
P50479;C9J542;P50479-2	P50479;C9J542;P50479-2	1;1;1	1;1;1	1;1;1	PDZ and LIM domain protein 4	PDLIM4	;;	3	1	1	1	0	1	0	1	0	1	0	1	0	1	0	1	0	1	0	1	0	1	4.8	4.8	4.8	35.398	330	330;121;246	0	3.2734		By MS/MS		By matching		By matching	0	4.8	0	4.8	0	4.8
C9J590	C9J590	1	1	1		REPIN1		1	1	1	1	0	0	0	1	0	1	0	0	0	1	0	1	0	0	0	1	0	1	7.4	7.4	7.4	15.306	136	136	0.098427	0.46347				By MS/MS		By MS/MS	0	0	0	7.4	0	7.4
Q9BUL8;C9J5C3;C9J932;H7C5M9;C9JSA3;C9JND6;C9J6F3;F8WDF3;C9J363	Q9BUL8;C9J5C3;C9J932;H7C5M9;C9JSA3;C9JND6;C9J6F3	3;3;2;2;2;2;2;1;1	3;3;2;2;2;2;2;1;1	3;3;2;2;2;2;2;1;1	Programmed cell death protein 10	PDCD10	;;;;;;	9	3	3	3	3	3	1	2	3	1	3	3	1	2	3	1	3	3	1	2	3	1	15.1	15.1	15.1	24.701	212	212;202;79;122;134;146;186;59;149	0	6.5412	By MS/MS	By MS/MS	By MS/MS	By MS/MS	By MS/MS	By MS/MS	15.1	15.1	4.7	9.4	15.1	4.7
Q9GZZ1;C9JZU6;C9J5D1;E7EQ69	Q9GZZ1;C9JZU6;C9J5D1;E7EQ69	1;1;1;1	1;1;1;1	1;1;1;1	N-alpha-acetyltransferase 50	NAA50	;;;	4	1	1	1	0	0	1	0	0	0	0	0	1	0	0	0	0	0	1	0	0	0	5.9	5.9	5.9	19.398	169	169;57;129;168	0.034834	0.93858			By MS/MS				0	0	5.9	0	0	0
Q96S97;C9JJV6;C9JZL8;C9J5M0;C9JC07	Q96S97;C9JJV6;C9JZL8;C9J5M0;C9JC07	1;1;1;1;1	1;1;1;1;1	1;1;1;1;1	Myeloid-associated differentiation marker	MYADM	;;;;	5	1	1	1	1	1	1	1	1	1	1	1	1	1	1	1	1	1	1	1	1	1	7.1	7.1	7.1	35.273	322	322;147;188;242;259	0	39.796	By matching	By MS/MS	By matching	By MS/MS	By MS/MS	By MS/MS	7.1	7.1	7.1	7.1	7.1	7.1
Q9GZZ9;C9J5W5;C9JRV9;E7EWE1;E7EQ61;Q9GZZ9-2	Q9GZZ9;C9J5W5;C9JRV9;E7EWE1;E7EQ61;Q9GZZ9-2	1;1;1;1;1;1	1;1;1;1;1;1	1;1;1;1;1;1	Ubiquitin-like modifier-activating enzyme 5	UBA5	;;;;;	6	1	1	1	0	0	0	1	0	0	0	0	0	1	0	0	0	0	0	1	0	0	2.2	2.2	2.2	44.863	404	404;108;111;347;377;348	0.034256	0.95029				By MS/MS			0	0	0	2.2	0	0
P08069;C9J5X1;H0YMJ5;P06213;P06213-2;H0YNR0;H3BSZ8	P08069;C9J5X1	21;21;3;2;2;2;1	21;21;3;2;2;2;1	21;21;3;2;2;2;1	Insulin-like growth factor 1 receptor;Insulin-like growth factor 1 receptor alpha chain;Insulin-like growth factor 1 receptor beta chain;Tyrosine-protein kinase receptor	IGF1R	;	7	21	21	21	2	18	1	17	2	21	2	18	1	17	2	21	2	18	1	17	2	21	20.1	20.1	20.1	154.79	1367	1367;1366;190;1382;1370;212;90	0	57.92	By matching	By MS/MS	By matching	By MS/MS	By matching	By MS/MS	1.8	17.5	1	16.6	1.6	20.1
P11234;C9J6B1;C9JQB3;P11234-3;P11234-2	P11234;C9J6B1;C9JQB3;P11234-3;P11234-2	1;1;1;1;1	1;1;1;1;1	1;1;1;1;1	Ras-related protein Ral-B	RALB	;;;;	5	1	1	1	1	1	0	1	0	1	1	1	0	1	0	1	1	1	0	1	0	1	4.4	4.4	4.4	23.408	206	206;167;171;227;228	0.0033835	2.1147	By MS/MS	By matching		By MS/MS		By matching	4.4	4.4	0	4.4	0	4.4
Q7Z2W4;C9J6P4;Q7Z2W4-2;Q7Z2W4-3;Q7Z2W4-4;H7C5K1;Q7Z2W4-5	Q7Z2W4;C9J6P4;Q7Z2W4-2;Q7Z2W4-3	9;9;8;7;2;1;1	9;9;8;7;2;1;1	9;9;8;7;2;1;1	Zinc finger CCCH-type antiviral protein 1	ZC3HAV1	;;;	7	9	9	9	6	6	8	5	8	7	6	6	8	5	8	7	6	6	8	5	8	7	13.1	13.1	13.1	101.43	902	902;1024;699;624;363;264;160	0	38.709	By MS/MS	By MS/MS	By MS/MS	By MS/MS	By MS/MS	By MS/MS	9.4	9.5	12	8.2	11.8	10.6
Q9Y5L0;C9J7E5;Q9Y5L0-5;Q9Y5L0-3;Q9Y5L0-1	Q9Y5L0;C9J7E5;Q9Y5L0-5;Q9Y5L0-3;Q9Y5L0-1	1;1;1;1;1	1;1;1;1;1	1;1;1;1;1	Transportin-3	TNPO3	;;;;	5	1	1	1	0	1	1	1	1	1	0	1	1	1	1	1	0	1	1	1	1	1	1.1	1.1	1.1	104.2	923	923;957;859;909;957	0.029471	1.0325		By matching	By MS/MS	By matching	By MS/MS	By matching	0	1.1	1.1	1.1	1.1	1.1
O15162;C9J7K9;O15162-2;H7C5I5;C9J0H3;C9J9P4;C9JE06	O15162;C9J7K9;O15162-2;H7C5I5;C9J0H3;C9J9P4;C9JE06	2;2;2;1;1;1;1	2;2;2;1;1;1;1	2;2;2;1;1;1;1	Phospholipid scramblase 1	PLSCR1	;;;;;;	7	2	2	2	0	1	0	2	0	2	0	1	0	2	0	2	0	1	0	2	0	2	7.2	7.2	7.2	35.049	318	318;311;237;171;171;248;249	0	5.9189		By MS/MS		By matching		By MS/MS	0	4.1	0	7.2	0	7.2
Q13724;C9J8D4;Q13724-2;C9JDQ1	Q13724;C9J8D4;Q13724-2	8;8;8;3	8;8;8;3	8;8;8;3	Mannosyl-oligosaccharide glucosidase	MOGS	;;	4	8	8	8	6	6	3	4	7	7	6	6	3	4	7	7	6	6	3	4	7	7	12.4	12.4	12.4	91.916	837	837;492;731;145	0	16.445	By MS/MS	By MS/MS	By matching	By MS/MS	By MS/MS	By MS/MS	8.2	9.1	4.9	7.3	11.2	11.2
P51649;C9J8Q5;P51649-2	P51649;C9J8Q5;P51649-2	2;2;2	2;2;2	2;2;2	Succinate-semialdehyde dehydrogenase, mitochondrial	ALDH5A1	;;	3	2	2	2	2	2	2	1	2	1	2	2	2	1	2	1	2	2	2	1	2	1	4.5	4.5	4.5	57.214	535	535;507;548	0	5.0042	By matching	By matching	By MS/MS	By MS/MS	By MS/MS	By matching	4.5	4.5	4.5	2.6	4.5	2.6
P57772;C9J8T0	P57772;C9J8T0	1;1	1;1	1;1	Selenocysteine-specific elongation factor	EEFSEC	;	2	1	1	1	0	1	1	0	0	1	0	1	1	0	0	1	0	1	1	0	0	1	2.2	2.2	2.2	65.304	596	596;436	0.0071736	1.6381		By matching	By matching			By MS/MS	0	2.2	2.2	0	0	2.2
Q5THK1;C9J9V0;Q5THK1-3;Q5THK1-2;Q5THK1-4	Q5THK1;C9J9V0;Q5THK1-3;Q5THK1-2;Q5THK1-4	1;1;1;1;1	1;1;1;1;1	1;1;1;1;1	Protein PRR14L	PRR14L	;;;;	5	1	1	1	1	1	1	1	1	1	1	1	1	1	1	1	1	1	1	1	1	1	0.8	0.8	0.8	237.3	2151	2151;180;1239;2006;2149	0	2.9488	By MS/MS	By MS/MS	By MS/MS	By MS/MS	By matching	By MS/MS	0.8	0.8	0.8	0.8	0.8	0.8
Q14847;C9J9W2;Q14847-2;F6S2S5;O76041-2;Q14847-3	Q14847;C9J9W2;Q14847-2;F6S2S5;O76041-2;Q14847-3	2;2;2;1;1;1	2;2;2;1;1;1	2;2;2;1;1;1	LIM and SH3 domain protein 1	LASP1	;;;;;	6	2	2	2	2	2	0	2	0	2	2	2	0	2	0	2	2	2	0	2	0	2	8.8	8.8	8.8	29.717	261	261;166;323;91;270;205	0	4.9884	By MS/MS	By MS/MS		By matching		By matching	8.8	8.8	0	8.8	0	8.8
Q9UNL2;C9JA28;Q9UNL2-2	Q9UNL2;C9JA28;Q9UNL2-2	1;1;1	1;1;1	1;1;1	Translocon-associated protein subunit gamma	SSR3	;;	3	1	1	1	1	1	1	1	1	1	1	1	1	1	1	1	1	1	1	1	1	1	7.6	7.6	7.6	21.08	185	185;174;198	0	13.519	By MS/MS	By MS/MS	By matching	By MS/MS	By matching	By MS/MS	7.6	7.6	7.6	7.6	7.6	7.6
Q6UW56;C9JA62;Q6UW56-2;Q6UW56-3	Q6UW56;C9JA62;Q6UW56-2;Q6UW56-3	1;1;1;1	1;1;1;1	1;1;1;1	All-trans retinoic acid-induced differentiation factor	ATRAID	;;;	4	1	1	1	0	1	0	0	0	1	0	1	0	0	0	1	0	1	0	0	0	1	3.5	3.5	3.5	24.746	229	229;75;171;284	0.0081589	1.5569		By MS/MS				By MS/MS	0	3.5	0	0	0	3.5
Q9Y241;C9JAW5;C9JNU6;Q9Y241-2;A8MV81	Q9Y241;C9JAW5;C9JNU6;Q9Y241-2	3;3;3;2;1	3;3;3;2;1	3;3;3;2;1	HIG1 domain family member 1A, mitochondrial	HIGD1A	;;;	5	3	3	3	1	1	2	2	3	2	1	1	2	2	3	2	1	1	2	2	3	2	52.7	52.7	52.7	10.143	93	93;83;96;107;97	0	14.677	By MS/MS	By matching	By MS/MS	By MS/MS	By MS/MS	By MS/MS	19.4	19.4	43	43	52.7	43
Q9Y6A9;C9JBL1;X6R2S6	Q9Y6A9;C9JBL1;X6R2S6	1;1;1	1;1;1	1;1;1	Signal peptidase complex subunit 1	SPCS1	;;	3	1	1	1	0	1	1	0	0	1	0	1	1	0	0	1	0	1	1	0	0	1	11.8	11.8	11.8	11.805	102	102;80;169	0.0026718	2.2579		By MS/MS	By matching			By matching	0	11.8	11.8	0	0	11.8
Q14919;E9PMW2;E9PQX9;C9JCC6;Q14919-2	Q14919;E9PMW2;E9PQX9;C9JCC6;Q14919-2	1;1;1;1;1	1;1;1;1;1	1;1;1;1;1	Dr1-associated corepressor	DRAP1	;;;;	5	1	1	1	0	1	0	0	0	1	0	1	0	0	0	1	0	1	0	0	0	1	6.3	6.3	6.3	22.35	205	205;161;185;212;211	0.00079428	2.7205		By matching				By MS/MS	0	6.3	0	0	0	6.3
P41223;C9JCD9;C9JNV2	P41223;C9JCD9;C9JNV2	1;1;1	1;1;1	1;1;1	Protein BUD31 homolog	BUD31	;;	3	1	1	1	1	1	1	1	1	1	1	1	1	1	1	1	1	1	1	1	1	1	6.9	6.9	6.9	17	144	144;103;115	0.024813	1.1346	By matching	By MS/MS	By matching	By matching	By matching	By matching	6.9	6.9	6.9	6.9	6.9	6.9
Q14766;C9JD84;E7EV71;Q14766-3;Q14766-2;Q14766-5;Q14766-4;H7C2H7;C9JDW2;H7BZ76;H7C0I7;H7C4L5;H0YCX6	Q14766;C9JD84;E7EV71;Q14766-3;Q14766-2;Q14766-5;Q14766-4	15;15;15;15;15;15;15;4;3;3;3;2;1	15;15;15;15;15;15;15;4;3;3;3;2;1	14;14;14;14;14;14;14;4;2;3;3;1;0	Latent-transforming growth factor beta-binding protein 1	LTBP1	;;;;;;	13	15	15	14	1	13	1	10	0	10	1	13	1	10	0	10	1	12	1	10	0	10	12.8	12.8	12.3	186.79	1721	1721;1340;1353;1342;1395;1396;1722;101;219;267;270;221;144	0	62.08	By matching	By MS/MS	By matching	By MS/MS		By MS/MS	0.5	10.7	0.7	8.6	0	7.8
P09110;H0Y4D4;H7C131;C9JDE9;P09110-2	P09110;H0Y4D4;H7C131;C9JDE9;P09110-2	1;1;1;1;1	1;1;1;1;1	1;1;1;1;1	3-ketoacyl-CoA thiolase, peroxisomal	ACAA1	;;;;	5	1	1	1	1	1	1	1	1	1	1	1	1	1	1	1	1	1	1	1	1	1	4.7	4.7	4.7	44.292	424	424;237;290;383;331	0.0011623	2.4381	By MS/MS	By matching	By matching	By matching	By matching	By matching	4.7	4.7	4.7	4.7	4.7	4.7
Q15738;C9JDR0	Q15738;C9JDR0	2;2	2;2	2;2	Sterol-4-alpha-carboxylate 3-dehydrogenase, decarboxylating	NSDHL	;	2	2	2	2	1	1	1	2	0	1	1	1	1	2	0	1	1	1	1	2	0	1	6.4	6.4	6.4	41.9	373	373;254	0	5.7922	By matching	By MS/MS	By matching	By MS/MS		By MS/MS	2.4	2.4	2.4	6.4	0	2.4
Q9UBQ6;C9JEG3;C9IYF5;F5GZK1	Q9UBQ6;C9JEG3;C9IYF5;F5GZK1	2;2;1;1	2;2;1;1	2;2;1;1	Exostosin-like 2;Processed exostosin-like 2	EXTL2	;;;	4	2	2	2	1	2	1	2	1	2	1	2	1	2	1	2	1	2	1	2	1	2	5.5	5.5	5.5	37.465	330	330;266;117;147	0	4.717	By matching	By MS/MS	By matching	By MS/MS	By matching	By MS/MS	3.3	5.5	3.3	5.5	3.3	5.5
C9JF17;P05090;C9JX71	C9JF17;P05090;C9JX71	2;2;1	2;2;1	2;2;1	Apolipoprotein D	APOD	;;	3	2	2	2	0	0	1	0	0	2	0	0	1	0	0	2	0	0	1	0	0	2	8.4	8.4	8.4	24.158	215	215;189;149	0.0026707	2.2517			By matching			By MS/MS	0	0	5.1	0	0	8.4
Q96C01;C9JF51;E7EQY1	Q96C01;C9JF51;E7EQY1	1;1;1	1;1;1	1;1;1	Protein FAM136A	FAM136A	;;	3	1	1	1	1	1	0	1	1	1	1	1	0	1	1	1	1	1	0	1	1	1	5.8	5.8	5.8	15.641	138	138;163;245	0.0411	0.84545	By matching	By matching		By MS/MS	By matching	By matching	5.8	5.8	0	5.8	5.8	5.8
O95817;C9JFK9	O95817;C9JFK9	3;3	3;3	3;3	BAG family molecular chaperone regulator 3	BAG3	;	2	3	3	3	2	1	2	2	1	3	2	1	2	2	1	3	2	1	2	2	1	3	8.9	8.9	8.9	61.594	575	575;325	0	7.6368	By MS/MS	By MS/MS	By MS/MS	By MS/MS	By MS/MS	By MS/MS	6.8	4.7	4.2	6.8	2.1	8.9
Q9NYK5;C9JG87;Q9NYK5-2	Q9NYK5;C9JG87;Q9NYK5-2	1;1;1	1;1;1	1;1;1	39S ribosomal protein L39, mitochondrial	MRPL39	;;	3	1	1	1	1	1	1	1	1	1	1	1	1	1	1	1	1	1	1	1	1	1	3.3	3.3	3.3	38.711	338	338;297;353	0.039375	0.86972	By matching	By matching	By matching	By MS/MS	By matching	By matching	3.3	3.3	3.3	3.3	3.3	3.3
P07602;C9JIZ6;P07602-2;P07602-3;Q5BJH1;A0A0J9YXB8	P07602;C9JIZ6;P07602-2;P07602-3;Q5BJH1	27;27;27;27;16;7	27;27;27;27;16;7	27;27;27;27;16;7	Prosaposin;Saposin-A;Saposin-B-Val;Saposin-B;Saposin-C;Saposin-D	PSAP	;;;;	6	27	27	27	5	27	5	25	4	25	5	27	5	25	4	25	5	27	5	25	4	25	54.2	54.2	54.2	58.112	524	524;527;526;527;240;167	0	192.74	By MS/MS	By MS/MS	By MS/MS	By MS/MS	By MS/MS	By MS/MS	10.7	54.2	10.7	52.3	7.8	52.3
O43676;C9JKQ2	O43676;C9JKQ2	1;1	1;1	1;1	NADH dehydrogenase [ubiquinone] 1 beta subcomplex subunit 3	NDUFB3	;	2	1	1	1	1	1	1	1	0	1	1	1	1	1	0	1	1	1	1	1	0	1	11.2	11.2	11.2	11.402	98	98;65	0.084154	0.53912	By matching	By matching	By matching	By MS/MS		By matching	11.2	11.2	11.2	11.2	0	11.2
P58546;C9JL85	P58546;C9JL85	1;1	1;1	1;1	Myotrophin	MTPN	;	2	1	1	1	1	0	1	1	1	1	1	0	1	1	1	1	1	0	1	1	1	1	14.4	14.4	14.4	12.895	118	118;52	0	9.2129	By MS/MS		By MS/MS	By matching	By matching	By MS/MS	14.4	0	14.4	14.4	14.4	14.4
P52434;C9JLU1;P52434-4;P52434-3;P52434-2	P52434;C9JLU1;P52434-4;P52434-3;P52434-2	2;2;2;1;1	2;2;2;1;1	2;2;2;1;1	DNA-directed RNA polymerases I, II, and III subunit RPABC3	POLR2H	;;;;	5	2	2	2	1	1	2	1	2	1	1	1	2	1	2	1	1	1	2	1	2	1	16.7	16.7	16.7	17.143	150	150;149;175;114;122	0	7.6186	By matching	By matching	By MS/MS	By MS/MS	By MS/MS	By MS/MS	8.7	8.7	16.7	8	16.7	8
Q9Y4F1;C9JME2;Q9Y4F1-2	Q9Y4F1;C9JME2;Q9Y4F1-2	1;1;1	1;1;1	1;1;1	FERM, RhoGEF and pleckstrin domain-containing protein 1	FARP1	;;	3	1	1	1	1	1	1	1	1	1	1	1	1	1	1	1	1	1	1	1	1	1	1.4	1.4	1.4	118.63	1045	1045;1076;1076	0	3.4885	By matching	By MS/MS	By MS/MS	By MS/MS	By matching	By matching	1.4	1.4	1.4	1.4	1.4	1.4
C9JN71;Q8N7K0;Q8N972;P17017;Q08ER8;Q9BY31;Q147U1;Q86UE3;Q8TBZ8;Q3KP31;Q9H7R0;Q9Y2A4;Q96MU6;Q9H0M5;Q8N8L2;P17024;P52737;Q8NDW4;Q8NHY6;Q9BS34;Q9BUY5;P16415;Q96I27;Q8IYI8;Q96SR6;P58317;Q8TA94;P15621;Q7L945;Q8NDP4;Q15935;Q15973;P17030;Q96BR6;Q14584;Q7Z3V5;Q32M78;Q96GE5;Q08AG5;Q8N8Z8;Q86YE8;Q9BR84;Q0D2J5;A8MT65;Q68EA5;Q6ZMS4;Q6ZQV5;Q9ULM2;Q96I27-2;K7EN93;M0R1L6;A0A0C4DG37;F5H0A9;C9J2N8;C9JME7;K7ER43;G…	C9JN71;Q8N7K0;Q8N972;P17017;Q08ER8;Q9BY31;Q147U1;Q86UE3;Q8TBZ8;Q3KP31;Q9H7R0;Q9Y2A4;Q96MU6;Q9H0M5;Q8N8L2;P17024;P52737;Q8NDW4;Q8NHY6;Q9BS34;Q9BUY5;P16415;Q96I27;Q8IYI8;Q96SR6;P58317;Q8TA94;P15621;Q7L945;Q8NDP4;Q15935;Q15973;P17030;Q96BR6;Q14584;Q7Z3V5;Q32M78;Q96GE5;Q08AG5;Q8N8Z8;Q86YE8;Q9BR84;Q0D2J5;A8MT65;Q68EA5;Q6ZMS4;Q6ZQV5;Q9ULM2;Q96I27-2;K7EN93;M0R1L6;A0A0C4DG37;F5H0A9;C9J2N8;C9JME7;K7ER43;G…	2;1;1;1;1;1;1;1;1;1;1;1;1;1;1;1;1;1;1;1;1;1;1;1;1;1;1;1;1;1;1;1;1;1;1;1;1;1;1;1;1;1;1;1;1;1;1;1;1;1;1;1;1;1;1;1;1;1;1;1;1;1;1;1;1;1;1;1;1;1;1;1;1;1;1;1;1;1;1;1;1;1;1;1;1;1;1;1	2;1;1;1;1;1;1;1;1;1;1;1;1;1;1;1;1;1;1;1;1;1;1;1;1;1;1;1;1;1;1;1;1;1;1;1;1;1;1;1;1;1;1;1;1;1;1;1;1;1;1;1;1;1;1;1;1;1;1;1;1;1;1;1;1;1;1;1;1;1;1;1;1;1;1;1;1;1;1;1;1;1;1;1;1;1;1;1	2;1;1;1;1;1;1;1;1;1;1;1;1;1;1;1;1;1;1;1;1;1;1;1;1;1;1;1;1;1;1;1;1;1;1;1;1;1;1;1;1;1;1;1;1;1;1;1;1;1;1;1;1;1;1;1;1;1;1;1;1;1;1;1;1;1;1;1;1;1;1;1;1;1;1;1;1;1;1;1;1;1;1;1;1;1;1;1	Zinc finger protein 878;Zinc finger protein 433;Zinc finger protein 709;Zinc finger protein 14;Zinc finger protein 543;Zinc finger protein 717;Zinc finger protein 846;Zinc finger protein 546;Zinc finger protein 564;Zinc finger protein 791;Zinc finger protein 442;Zinc finger protein 443;Zinc finger protein 778;Zinc finger protein 700;Zinc finger protein 491;Zinc finger protein 20;Zinc finger prote…	ZNF878;ZNF433;ZNF709;ZNF14;ZNF543;ZNF717;ZNF846;ZNF546;ZNF564;ZNF791;ZNF442;ZNF443;ZNF778;ZNF700;ZNF491;ZNF20;ZNF136;ZNF248;ZFP28;ZNF670;ZNF426;ZNF823;ZNF625;ZNF440;ZNF382;ZNF121;ZNF563;ZNF44;ZNF627;ZNF439;ZNF77;ZNF124;ZNF25;ZNF669;ZNF266;ZNF571;ZNF699;ZNF799;ZNF844;ZNF441;ZNF573;ZNF559;ZNF763;ZNF891;ZNF57;ZNF852;ZNF788;ZNF490	;;;;;;;;;;;;;;;;;;;;;;;;;;;;;;;;;;;;;;;;;;;;;;;;;;;;;;;;;;;;;;;;;;;;;;;;;;;;;;;;;;;;;;;	88	2	2	2	2	0	1	1	1	1	2	0	1	1	1	1	2	0	1	1	1	1	10.2	10.2	10.2	61.539	531	531;673;641;642;600;904;533;836;553;576;627;671;729;742;437;532;540;579;868;389;554;610;306;595;550;390;476;663;461;499;545;351;456;464;549;609;642;643;666;693;665;538;394;544;555;543;615;529;372;92;194;363;414;469;501;516;523;524;529;557;602;611;615;724;745;757;810;864;272;289;296;362;378;397;428;544;549;549;558;577;578;589;607;637;638;645;649;687	0.03373	0.96684	By MS/MS		By MS/MS	By matching	By matching	By matching	10.2	0	8.3	8.3	8.3	8.3
Q9H300;H7C0U0;F8WCQ4;C9JNP8;Q9H300-2	Q9H300;H7C0U0;F8WCQ4;C9JNP8;Q9H300-2	1;1;1;1;1	1;1;1;1;1	1;1;1;1;1	Presenilins-associated rhomboid-like protein, mitochondrial;P-beta	PARL	;;;;	5	1	1	1	1	1	1	1	1	1	1	1	1	1	1	1	1	1	1	1	1	1	3.4	3.4	3.4	42.19	379	379;159;173;295;329	0.089191	0.50116	By matching	By matching	By matching	By matching	By matching	By MS/MS	3.4	3.4	3.4	3.4	3.4	3.4
P83731;C9JXB8;C9JNW5	P83731;C9JXB8;C9JNW5	11;11;11	11;11;11	11;11;11	60S ribosomal protein L24	RPL24	;;	3	11	11	11	9	9	8	11	9	9	9	9	8	11	9	9	9	9	8	11	9	9	47.1	47.1	47.1	17.779	157	157;121;150	0	46.962	By MS/MS	By MS/MS	By MS/MS	By MS/MS	By MS/MS	By MS/MS	42	42	41.4	47.1	42	41.4
O75718;C9JP16	O75718;C9JP16	10;10	10;10	10;10	Cartilage-associated protein	CRTAP	;	2	10	10	10	6	10	6	8	8	9	6	10	6	8	8	9	6	10	6	8	8	9	21.4	21.4	21.4	46.561	401	401;358	0	22.281	By matching	By MS/MS	By MS/MS	By MS/MS	By MS/MS	By MS/MS	14.5	21.4	14.7	19.5	19.7	21.4
O43447;H0YEL5;C9JQD4;O43447-2	O43447;H0YEL5;C9JQD4;O43447-2	1;1;1;1	1;1;1;1	1;1;1;1	Peptidyl-prolyl cis-trans isomerase H;Peptidyl-prolyl cis-trans isomerase	PPIH	;;;	4	1	1	1	1	1	1	0	1	0	1	1	1	0	1	0	1	1	1	0	1	0	7.9	7.9	7.9	19.208	177	177;96;144;134	0.0061461	1.7185	By MS/MS	By matching	By matching		By MS/MS		7.9	7.9	7.9	0	7.9	0
Q9BRJ6;C9JQV0	Q9BRJ6;C9JQV0	1;1	1;1	1;1	Uncharacterized protein C7orf50	C7orf50	;	2	1	1	1	0	1	1	1	1	1	0	1	1	1	1	1	0	1	1	1	1	1	4.6	4.6	4.6	22.083	194	194;192	0.029234	1.0459		By matching	By matching	By matching	By MS/MS	By MS/MS	0	4.6	4.6	4.6	4.6	4.6
P25686;C9JRD2;C9JXB9;P25686-2	P25686;C9JRD2;C9JXB9;P25686-2	1;1;1;1	1;1;1;1	1;1;1;1	DnaJ homolog subfamily B member 2	DNAJB2	;;;	4	1	1	1	0	0	1	1	0	0	0	0	1	1	0	0	0	0	1	1	0	0	6.2	6.2	6.2	35.58	324	324;228;244;277	0	3.4532			By matching	By MS/MS			0	0	6.2	6.2	0	0
Q9NX63;C9JRZ6;F8WAR4	Q9NX63;C9JRZ6;F8WAR4	3;3;2	3;3;2	3;3;2	MICOS complex subunit MIC19	CHCHD3	;;	3	3	3	3	3	3	2	3	3	3	3	3	2	3	3	3	3	3	2	3	3	3	17.6	17.6	17.6	26.152	227	227;232;241	0	18.079	By MS/MS	By MS/MS	By MS/MS	By MS/MS	By MS/MS	By MS/MS	17.6	17.6	11.5	17.6	17.6	17.6
Q8N720;Q8N720-3;C9JS03	Q8N720;Q8N720-3;C9JS03	1;1;1	1;1;1	1;1;1	Zinc finger protein 655	ZNF655	;;	3	1	1	1	1	1	1	1	1	0	1	1	1	1	1	0	1	1	1	1	1	0	1.8	1.8	1.8	57.406	491	491;526;182	0.0074813	1.5899	By MS/MS	By matching	By MS/MS	By matching	By MS/MS		1.8	1.8	1.8	1.8	1.8	0
P12532;C9JSQ1;F8WCN3;C9JJX8;C9J995;C9J8F6;P12532-2	P12532;C9JSQ1;F8WCN3;C9JJX8;C9J995;C9J8F6;P12532-2	2;2;2;1;1;1;1	2;2;2;1;1;1;1	2;2;2;1;1;1;1	Creatine kinase U-type, mitochondrial	CKMT1A;CKMT1B	;;;;;;	7	2	2	2	2	2	2	1	2	2	2	2	2	1	2	2	2	2	2	1	2	2	5.5	5.5	5.5	47.036	417	417;241;298;103;129;148;448	0.0054427	1.7406	By MS/MS	By matching	By matching	By MS/MS	By MS/MS	By MS/MS	5.5	5.5	5.5	3.1	5.5	5.5
Q9NPL8;C9JU35	Q9NPL8;C9JU35	1;1	1;1	1;1	Complex I assembly factor TIMMDC1, mitochondrial	TIMMDC1	;	2	1	1	1	1	1	0	0	1	1	1	1	0	0	1	1	1	1	0	0	1	1	3.5	3.5	3.5	32.177	285	285;151	0.0037175	2.0053	By MS/MS	By MS/MS			By MS/MS	By matching	3.5	3.5	0	0	3.5	3.5
Q14739;C9JXK0	Q14739;C9JXK0	5;5	5;5	5;5	Lamin-B receptor	LBR	;	2	5	5	5	5	5	3	3	5	4	5	5	3	3	5	4	5	5	3	3	5	4	10.1	10.1	10.1	70.702	615	615;213	0	13.029	By MS/MS	By MS/MS	By MS/MS	By MS/MS	By MS/MS	By MS/MS	10.1	10.1	6.3	5	10.1	7.5
Q15329;C9JYE9;Q15329-2	Q15329;C9JYE9;Q15329-2	1;1;1	1;1;1	1;1;1	Transcription factor E2F5	E2F5	;;	3	1	1	1	1	0	1	1	1	1	1	0	1	1	1	1	1	0	1	1	1	1	2.3	2.3	2.3	37.61	346	346;249;345	0.040506	0.85551	By MS/MS		By matching	By matching	By matching	By matching	2.3	0	2.3	2.3	2.3	2.3
Q92823;C9JYY6;F8W775;Q92823-3;Q92823-4;Q92823-6;Q92823-2;Q92823-5;A0A087X2B3;C9JH43	Q92823;C9JYY6;F8W775;Q92823-3;Q92823-4;Q92823-6;Q92823-2;Q92823-5;A0A087X2B3	6;6;6;6;6;6;6;6;4;1	6;6;6;6;6;6;6;6;4;1	6;6;6;6;6;6;6;6;4;1	Neuronal cell adhesion molecule	NRCAM	;;;;;;;;	10	6	6	6	1	4	1	5	1	5	1	4	1	5	1	5	1	4	1	5	1	5	6.4	6.4	6.4	143.89	1304	1304;1211;1299;1180;1183;1192;1236;1308;771;431	0	18.899	By matching	By MS/MS	By matching	By MS/MS	By matching	By MS/MS	0.7	5.1	0.7	5.7	0.7	5.7
Q9NUM4;F2Z3N7;C9JZ87	Q9NUM4;F2Z3N7;C9JZ87	3;3;3	3;3;3	3;3;3	Transmembrane protein 106B	TMEM106B	;;	3	3	3	3	0	3	0	3	0	2	0	3	0	3	0	2	0	3	0	3	0	2	18.6	18.6	18.6	31.127	274	274;104;110	0	12.57		By MS/MS		By MS/MS		By MS/MS	0	18.6	0	18.6	0	13.5
Q9P2E5;C9JZF7;G5E9W2;Q9P2E5-2	Q9P2E5;C9JZF7;G5E9W2;Q9P2E5-2	1;1;1;1	1;1;1;1	1;1;1;1	Chondroitin sulfate glucuronyltransferase	CHPF2	;;;	4	1	1	1	0	1	0	0	0	1	0	1	0	0	0	1	0	1	0	0	0	1	1	1	1	85.947	772	772;90;764;666	0.064347	0.64901		By MS/MS				By matching	0	1	0	0	0	1
O60716;O60716-3;C9JZR2;O60716-21;O60716-19;O60716-18;O60716-17;O60716-13;O60716-11;O60716-10;O60716-9;O60716-5;O60716-2;O60716-4;O60716-22;O60716-24;O60716-23;O60716-20;O60716-16;O60716-15;O60716-14;O60716-12;O60716-8;O60716-7;O60716-6;O60716-29;O60716-27;O60716-26;O60716-25;O60716-32;O60716-31;O60716-30;O60716-28;E9PRE2;H0YC95;E9PKY0;E9PKL1	O60716;O60716-3;C9JZR2;O60716-21;O60716-19;O60716-18;O60716-17;O60716-13;O60716-11;O60716-10;O60716-9;O60716-5;O60716-2;O60716-4;O60716-22;O60716-24;O60716-23;O60716-20;O60716-16;O60716-15;O60716-14;O60716-12;O60716-8;O60716-7;O60716-6;O60716-29;O60716-27;O60716-26;O60716-25;O60716-32;O60716-31;O60716-30;O60716-28	36;36;36;36;36;36;36;36;36;36;36;36;36;34;34;34;34;34;34;34;34;34;34;34;34;26;26;26;26;24;24;24;24;9;6;6;1	36;36;36;36;36;36;36;36;36;36;36;36;36;34;34;34;34;34;34;34;34;34;34;34;34;26;26;26;26;24;24;24;24;9;6;6;1	36;36;36;36;36;36;36;36;36;36;36;36;36;34;34;34;34;34;34;34;34;34;34;34;34;26;26;26;26;24;24;24;24;9;6;6;1	Catenin delta-1	CTNND1	;;;;;;;;;;;;;;;;;;;;;;;;;;;;;;;;	37	36	36	36	28	33	33	31	32	31	28	33	33	31	32	31	28	33	33	31	32	31	44.7	44.7	44.7	108.17	968	968;939;938;832;838;861;867;879;885;908;914;933;962;947;840;811;817;846;858;864;887;893;912;918;941;610;616;639;645;589;595;618;624;261;123;126;129	0	267.81	By MS/MS	By MS/MS	By MS/MS	By MS/MS	By MS/MS	By MS/MS	38.9	40.7	41.9	42.3	41.5	42.1
Q9NV64;C9K0C7	Q9NV64;C9K0C7	1;1	1;1	1;1	Transmembrane protein 39A	TMEM39A	;	2	1	1	1	0	0	0	1	0	1	0	0	0	1	0	1	0	0	0	1	0	1	2.3	2.3	2.3	55.666	488	488;165	0	3.0158				By MS/MS		By MS/MS	0	0	0	2.3	0	2.3
Q9NS00;C9K0C8;Q9NS00-2	Q9NS00;C9K0C8;Q9NS00-2	1;1;1	1;1;1	1;1;1	Glycoprotein-N-acetylgalactosamine 3-beta-galactosyltransferase 1	C1GALT1	;;	3	1	1	1	1	1	0	1	1	1	1	1	0	1	1	1	1	1	0	1	1	1	2.8	2.8	2.8	42.202	363	363;131;309	0.0019268	2.3702	By matching	By matching		By matching	By matching	By MS/MS	2.8	2.8	0	2.8	2.8	2.8
Q02338;C9K0G7;E9PCG9;H7C2W1;A0A0U1RVH8;C9JM78;C9JQ90;A0A0G2JRX6	Q02338;C9K0G7;E9PCG9;H7C2W1;A0A0U1RVH8;C9JM78;C9JQ90;A0A0G2JRX6	2;2;2;1;1;1;1;1	2;2;2;1;1;1;1;1	2;2;2;1;1;1;1;1	D-beta-hydroxybutyrate dehydrogenase, mitochondrial	BDH1	;;;;;;;	8	2	2	2	1	1	2	2	2	1	1	1	2	2	2	1	1	1	2	2	2	1	7.3	7.3	7.3	38.157	343	343;166;256;129;168;169;186;187	0	2.81	By MS/MS	By matching	By MS/MS	By matching	By MS/MS	By matching	3.2	3.2	7.3	7.3	7.3	4.1
Q9UJT2;C9K0I0;Q9UJT2-2	Q9UJT2;C9K0I0;Q9UJT2-2	1;1;1	1;1;1	1;1;1	Testis-specific serine kinase substrate	TSKS	;;	3	1	1	1	0	1	0	1	0	1	0	1	0	1	0	1	0	1	0	1	0	1	1.5	1.5	1.5	65.049	592	592;392;386	0.041694	0.83973		By matching		By MS/MS		By MS/MS	0	1.5	0	1.5	0	1.5
P20839;P20839-6;P20839-7;C9K0R9;P20839-3;P20839-5;C9J381;P20839-2;P20839-4	P20839;P20839-6;P20839-7;C9K0R9;P20839-3;P20839-5;C9J381;P20839-2;P20839-4	4;4;4;4;4;4;3;3;3	2;2;2;2;2;2;1;1;1	2;2;2;2;2;2;1;1;1	Inosine-5-monophosphate dehydrogenase 1;Inosine-5-monophosphate dehydrogenase	IMPDH1	;;;;;;;;	9	4	2	2	1	2	3	3	2	1	0	0	1	1	1	0	0	0	1	1	1	0	11.9	8.6	8.6	55.405	514	514;599;566;289;563;589;513;489;509	0	3.1469	By matching	By matching	By matching	By MS/MS	By MS/MS	By matching	1.8	3.3	6.8	6.8	6.8	1.6
CON__A2A5Y0;O76014;CON__O76015;CON__O76014;O76015	CON__A2A5Y0	16;3;3;3;3	2;1;1;1;1	1;0;0;0;0				5	16	2	1	7	3	7	16	6	5	0	0	0	2	0	0	0	0	0	1	0	0	33.7	5.3	2.4	47.117	416	416;449;456;471;456	0	8.8789	By matching	By matching	By matching	By MS/MS	By matching	By matching	18	6.7	18	33.7	16.1	13.9
CON__A2AB72	CON__A2AB72	3	1	1				1	3	1	1	1	1	1	3	1	1	0	0	0	1	0	0	0	0	0	1	0	0	5.1	2	2	51.152	453	453	0.022533	1.1872	By matching	By matching	By matching	By MS/MS	By matching	By matching	1.5	1.5	1.5	5.1	1.5	1.5
CON__ENSEMBL:ENSBTAP00000014147	CON__ENSEMBL:ENSBTAP00000014147	1	1	1				1	1	1	1	0	1	0	1	0	1	0	1	0	1	0	1	0	1	0	1	0	1	13.3	13.3	13.3	11.756	113	113	0	6.258		By MS/MS		By matching		By MS/MS	0	13.3	0	13.3	0	13.3
CON__ENSEMBL:ENSBTAP00000018574	CON__ENSEMBL:ENSBTAP00000018574	2	2	2				1	2	2	2	1	1	2	1	2	0	1	1	2	1	2	0	1	1	2	1	2	0	5.6	5.6	5.6	55.207	496	496	0	4.8949	By matching	By matching	By MS/MS	By matching	By MS/MS		3	3	5.6	2.6	5.6	0
CON__ENSEMBL:ENSBTAP00000024146;P01023;P20742;F5GXY0;P20742-2	CON__ENSEMBL:ENSBTAP00000024146	22;3;2;1;1	22;3;2;1;1	22;3;2;1;1				5	22	22	22	2	18	4	14	7	20	2	18	4	14	7	20	2	18	4	14	7	20	19.8	19.8	19.8	164.34	1477	1477;1474;1482;144;1268	0	96.013	By matching	By MS/MS	By matching	By MS/MS	By matching	By MS/MS	2	15.8	3.9	13.3	6.6	18.4
CON__ENSEMBL:ENSBTAP00000024466;CON__ENSEMBL:ENSBTAP00000024462	CON__ENSEMBL:ENSBTAP00000024466;CON__ENSEMBL:ENSBTAP00000024462	2;2	2;2	2;2			;	2	2	2	2	1	2	0	1	1	2	1	2	0	1	1	2	1	2	0	1	1	2	9	9	9	43.9	401	401;419	0	6.38	By matching	By MS/MS		By MS/MS	By matching	By MS/MS	2.5	9	0	2.5	2.5	9
O43790;CON__O43790;CON__Q14533;Q14533;A0A087X106;U3KPR1	O43790;CON__O43790;CON__Q14533;Q14533;A0A087X106	26;26;24;23;23;5	7;7;6;6;6;1	2;2;1;1;1;0	Keratin, type II cuticular Hb6;Keratin, type II cuticular Hb1	KRT86;KRT81	;;;;	6	26	7	2	2	3	2	26	2	2	0	1	0	7	0	0	0	0	0	2	0	0	36.4	14.4	9.1	53.5	486	486;486;505;505;484;143	0	32.915	By matching	By matching	By matching	By MS/MS	By matching	By matching	1.9	3.5	1.9	36.4	1.9	1.9
O76009;CON__O76009;CON__Q6NTB9	O76009;CON__O76009;CON__Q6NTB9	18;18;17	1;1;1	0;0;0	Keratin, type I cuticular Ha3-I	KRT33A	;;	3	18	1	0	7	5	8	17	6	8	0	0	0	1	0	0	0	0	0	0	0	0	43.1	2.7	0	45.94	404	404;404;404	0	6.0227	By matching	By matching	By matching	By MS/MS	By matching	By matching	18.6	15.1	22.3	39.4	18.6	22
O76013;CON__O76013;O76013-2	O76013;CON__O76013;O76013-2	11;11;11	5;5;5	5;5;5	Keratin, type I cuticular Ha6	KRT36	;;	3	11	5	5	3	2	4	11	3	3	0	1	1	5	0	1	0	1	1	5	0	1	17.8	7.3	7.3	52.247	467	467;467;417	0	30.177	By matching	By MS/MS	By matching	By MS/MS	By matching	By MS/MS	5.4	3.9	8.4	17.8	5.4	5.8
O95678;CON__O95678	O95678;CON__O95678	28;28	2;2	2;2	Keratin, type II cytoskeletal 75	KRT75	;	2	28	2	2	25	22	26	26	25	25	0	0	0	2	0	0	0	0	0	2	0	0	25	2.2	2.2	59.56	551	551;551	0	7.2289	By matching	By matching	By matching	By MS/MS	By matching	By matching	23	22.1	23	25	23	23
CON__P00761;Q9BYE2;A6XGL3;A0A087WWD8;E9PRA0;J3KQC6;Q9BYE2-3;Q9BYE2-5;Q9BYE2-2	CON__P00761	6;1;1;1;1;1;1;1;1	6;1;1;1;1;1;1;1;1	5;0;0;0;0;0;0;0;0				9	6	6	5	5	5	5	5	6	5	5	5	5	5	6	5	4	4	4	4	5	4	35.1	35.1	31.6	24.409	231	231;586;237;562;567;586;532;551;563	0	124.44	By MS/MS	By MS/MS	By MS/MS	By MS/MS	By MS/MS	By MS/MS	28.6	28.6	28.6	28.6	35.1	28.6
CON__P01966;P69905;G3V1N2;P02008	CON__P01966;P69905;G3V1N2	8;4;4;1	8;4;4;1	8;4;4;1	Hemoglobin subunit alpha	HBA1;HBA2	;;	4	8	8	8	7	7	8	7	8	7	7	7	8	7	8	7	7	7	8	7	8	7	78.2	78.2	78.2	15.184	142	142;142;110;142	0	73.071	By MS/MS	By MS/MS	By MS/MS	By MS/MS	By MS/MS	By MS/MS	58.5	78.2	78.2	78.2	78.2	78.2
CON__P02070;CON__Q3SX09;P02100;P02042;A8MUF7;E9PEW8;E9PFT6	CON__P02070	14;4;2;1;1;1;1	14;4;2;1;1;1;1	12;3;0;0;0;0;0				7	14	14	12	13	12	13	13	14	13	13	12	13	13	14	13	11	10	11	11	12	11	89	89	75.9	15.954	145	145;201;147;147;87;104;141	0	68.734	By MS/MS	By MS/MS	By MS/MS	By MS/MS	By MS/MS	By MS/MS	88.3	82.1	88.3	88.3	89	88.3
P02533;CON__P02533;CON__Q61782;K7ENV3	P02533;CON__P02533	62;62;7;3	62;62;7;3	17;17;2;0	Keratin, type I cytoskeletal 14	KRT14	;	4	62	62	17	54	57	61	60	60	60	54	57	61	60	60	60	11	14	16	16	16	16	81.8	81.8	41.3	51.561	472	472;472;93;49	0	323.31	By MS/MS	By MS/MS	By MS/MS	By MS/MS	By MS/MS	By MS/MS	75	80.3	81.8	81.8	81.8	81.8
P02538;CON__P02538;CON__P07744;B4DIR1;K7ELP4;K7EKH9;H0YIC5;CON__REFSEQ:XP_932229;F8VS61	P02538;CON__P02538	76;76;10;2;2;2;2;2;1	49;49;0;0;0;0;0;0;0	5;5;0;0;0;0;0;0;0	Keratin, type II cytoskeletal 6A	KRT6A	;	9	76	49	5	69	66	76	71	73	73	45	43	49	47	47	47	3	2	5	5	5	5	73.2	57.3	7.6	60.044	564	564;564;525;179;189;261;285;345;248	0	323.31	By MS/MS	By MS/MS	By MS/MS	By MS/MS	By MS/MS	By MS/MS	72.7	71.5	73.2	73.2	73.2	73.2
CON__P02584	CON__P02584	8	5	5				1	8	5	5	5	6	6	6	7	7	2	3	3	3	4	4	2	3	3	3	4	4	72.1	51.4	51.4	15.057	140	140	0	21.748	By MS/MS	By matching	By MS/MS	By MS/MS	By MS/MS	By MS/MS	44.3	52.1	50.7	50.7	62.1	62.1
CON__P02662	CON__P02662	5	5	5				1	5	5	5	5	5	4	4	5	4	5	5	4	4	5	4	5	5	4	4	5	4	26.1	26.1	26.1	22.975	199	199	0	22.856	By MS/MS	By MS/MS	By MS/MS	By MS/MS	By MS/MS	By MS/MS	26.1	26.1	22.1	22.1	26.1	22.1
CON__P02663	CON__P02663	5	5	5				1	5	5	5	5	3	4	4	5	4	5	3	4	4	5	4	5	3	4	4	5	4	19.3	19.3	19.3	24.348	207	207	0	11.595	By MS/MS	By MS/MS	By MS/MS	By MS/MS	By MS/MS	By MS/MS	19.3	13.5	18.8	18.8	19.3	18.8
CON__P02666	CON__P02666	2	2	2				1	2	2	2	1	0	2	1	0	0	1	0	2	1	0	0	1	0	2	1	0	0	15.8	15.8	15.8	23.583	209	209	0.0033809	2.1091	By MS/MS		By MS/MS	By matching			3.3	0	15.8	12.4	0	0
CON__P02769	CON__P02769	34	34	29				1	34	34	29	31	34	31	34	32	33	31	34	31	34	32	33	26	29	26	29	27	28	60.1	60.1	55.4	69.293	607	607	0	166.02	By MS/MS	By MS/MS	By MS/MS	By MS/MS	By MS/MS	By MS/MS	54.9	60.1	54.4	60.1	57.5	58.8
CON__P04259	CON__P04259	73	4	1				1	73	4	1	68	66	73	68	70	70	4	4	4	4	4	4	1	1	1	1	1	1	73.2	8.2	1.6	59.998	564	564	0	29.783	By MS/MS	By MS/MS	By MS/MS	By MS/MS	By MS/MS	By MS/MS	72.7	72.3	73.2	73.2	73.2	73.2
P05787;CON__P05787;P05787-2;F8VUG2;F8W1U3;CON__H-INV:HIT000292931;F8VP67;CON__Q9H552;CON__H-INV:HIT000016045;F8VQY3;Q8IWY7;H0YIB2;CON__REFSEQ:XP_092267	P05787;CON__P05787;P05787-2;F8VUG2;F8W1U3	55;55;55;34;31;24;19;15;7;5;4;2;2	41;41;41;23;21;19;15;9;3;5;1;2;2	40;40;40;23;21;18;15;9;3;5;1;2;2	Keratin, type II cytoskeletal 8	KRT8	;;;;	13	55	41	40	49	50	50	49	53	52	36	39	36	37	40	39	35	38	35	36	39	38	85.7	77.6	75.2	53.704	483	483;483;511;273;289;443;113;499;99;180;1649;35;213	0	323.31	By MS/MS	By MS/MS	By MS/MS	By MS/MS	By MS/MS	By MS/MS	75.4	83.2	84.3	84.3	85.7	84.3
P08727;CON__P08727;C9JM50	P08727;CON__P08727;C9JM50	39;39;22	24;24;9	11;11;5	Keratin, type I cytoskeletal 19	KRT19	;;	3	39	24	11	29	29	33	32	34	30	17	17	19	18	21	17	8	8	9	8	11	9	78.8	65.2	26.2	44.105	400	400;400;196	0	178.57	By MS/MS	By MS/MS	By MS/MS	By MS/MS	By MS/MS	By MS/MS	61.2	59.8	73	68.8	67.8	61.8
CON__P08729;CON__Q9DCV7;K7EJU1;Q6KB66;Q6KB66-2;CON__Q6KB66-1;Q6KB66-3	CON__P08729	51;13;3;1;1;1;1	42;4;0;0;0;0;0	3;0;0;0;0;0;0				7	51	42	3	50	43	50	46	49	47	42	36	41	38	41	38	3	3	3	3	3	3	73.6	64.8	2.1	51.417	469	469;457;248;452;422;452;487	0	323.31	By MS/MS	By MS/MS	By MS/MS	By MS/MS	By MS/MS	By MS/MS	73.6	68	73.6	72.9	71	72.9
CON__P08730-1	CON__P08730-1	11	1	1				1	11	1	1	8	8	10	9	8	10	0	0	1	0	0	1	0	0	1	0	0	1	15.6	2.7	2.7	47.754	437	437	0	3.569	By matching	By matching	By MS/MS	By matching	By matching	By matching	12.1	10.3	15.3	12.4	12.1	15.1
P08779;CON__P08779;CON__Q9Z2K1;CON__Q3ZAW8;K7ENW6	P08779;CON__P08779	39;39;13;13;9	19;19;3;3;8	17;17;3;3;7	Keratin, type I cytoskeletal 16	KRT16	;	5	39	19	17	34	33	38	37	33	35	15	14	18	18	14	16	13	13	16	16	13	15	70.4	43.8	43.8	51.267	473	473;473;469;474;162	0	148.95	By MS/MS	By MS/MS	By MS/MS	By MS/MS	By MS/MS	By MS/MS	67	62.8	70.4	67.9	62.8	64.5
P12035;CON__P12035	P12035;CON__P12035	20;20	1;1	1;1	Keratin, type II cytoskeletal 3	KRT3	;	2	20	1	1	19	16	20	17	19	18	1	0	1	1	1	1	1	0	1	1	1	1	14.8	1.6	1.6	64.416	628	628;629	0.044623	0.81122	By MS/MS	By matching	By matching	By MS/MS	By MS/MS	By MS/MS	14.8	12.4	14.8	13.5	14.8	13.5
CON__P12763;P02765	CON__P12763	5;1	5;1	5;1				2	5	5	5	5	4	4	5	5	4	5	4	4	5	5	4	5	4	4	5	5	4	19.5	19.5	19.5	38.418	359	359;367	0	26.88	By MS/MS	By MS/MS	By MS/MS	By MS/MS	By MS/MS	By MS/MS	19.5	16.4	13.6	19.5	19.5	13.6
P13645;CON__P13645;CON__P02535-1;Q7Z3Y7;CON__Q7Z3Y7;Q7Z3Y8;CON__Q7Z3Y8	P13645;CON__P13645	41;41;10;6;6;4;4	36;36;8;4;4;3;3	31;31;6;1;1;0;0	Keratin, type I cytoskeletal 10	KRT10	;	7	41	36	31	32	38	40	36	36	35	28	34	35	32	32	31	24	29	31	27	28	26	62	58	55	58.826	584	584;593;570;464;486;459;459	0	323.31	By MS/MS	By MS/MS	By MS/MS	By MS/MS	By MS/MS	By MS/MS	53.4	62	62	59.6	58.9	59.8
CON__P13646-1;K7EQH6	CON__P13646-1	16;3	1;0	1;0				2	16	1	1	11	11	14	13	11	16	0	0	1	0	0	1	0	0	1	0	0	1	26.2	2	2	49.586	458	458;162	0.0033898	2.1231	By matching	By matching	By matching	By matching	By matching	By MS/MS	17.5	15.7	23.8	19.2	17.5	26.2
P13647;CON__P13647;F8W0C6;H0YI76;H0YIN9;F8VV57;F8VU69	P13647;CON__P13647	78;78;32;28;21;10;6	78;78;32;28;21;10;6	13;13;0;7;1;4;0	Keratin, type II cytoskeletal 5	KRT5	;	7	78	78	13	71	68	78	71	76	74	71	68	78	71	76	74	12	10	13	11	13	11	68.8	68.8	16.1	62.378	590	590;590;179;201;196;132;147	0	323.31	By MS/MS	By MS/MS	By MS/MS	By MS/MS	By MS/MS	By MS/MS	68.3	66.8	68.8	68.8	68.8	68.8
CON__P15636	CON__P15636	11	11	11				1	11	11	11	6	8	9	6	9	8	6	8	9	6	9	8	6	8	9	6	9	8	20.7	20.7	20.7	68.124	653	653	0	129.57	By MS/MS	By MS/MS	By MS/MS	By MS/MS	By MS/MS	By MS/MS	13	15.9	16.1	13.8	15.9	16.7
CON__P17697	CON__P17697	5	5	5				1	5	5	5	2	5	1	4	2	3	2	5	1	4	2	3	2	5	1	4	2	3	13	13	13	51.113	439	439	0	17.02	By matching	By MS/MS	By matching	By MS/MS	By MS/MS	By MS/MS	5	13	2.3	10.5	5.9	8.7
CON__P19012;P19012;A8MT21;P19012-2;C9JTG5	CON__P19012;P19012;A8MT21;P19012-2	37;35;21;19;15	26;24;15;13;11	17;15;10;8;7	Keratin, type I cytoskeletal 15	KRT15	;;;	5	37	26	17	31	32	34	35	34	35	22	22	24	25	25	25	13	14	15	16	16	16	79.8	67.8	48.9	49.167	456	456;456;291;251;220	0	323.31	By MS/MS	By MS/MS	By MS/MS	By MS/MS	By MS/MS	By MS/MS	67.3	68.9	73.2	78.5	75.9	75.9
P19013;CON__P19013	P19013;CON__P19013	7;7	1;1	1;1	Keratin, type II cytoskeletal 4	KRT4	;	2	7	1	1	6	6	7	6	6	6	0	0	1	0	0	0	0	0	1	0	0	0	10.5	1.7	1.7	57.285	534	534;594	0.0011637	2.4604	By matching	By matching	By MS/MS	By matching	By matching	By matching	8.8	8.8	10.5	8.8	8.8	8.8
P20930;CON__P20930	P20930;CON__P20930	5;5	5;5	5;5	Filaggrin	FLG	;	2	5	5	5	3	4	4	4	4	3	3	4	4	4	4	3	3	4	4	4	4	3	2.5	2.5	2.5	435.16	4061	4061;4061	0	6.6366	By MS/MS	By MS/MS	By MS/MS	By MS/MS	By MS/MS	By MS/MS	0.5	0.7	2.3	0.7	0.7	2.2
CON__P34955	CON__P34955	2	2	2				1	2	2	2	2	2	2	2	2	2	2	2	2	2	2	2	2	2	2	2	2	2	4.8	4.8	4.8	46.103	416	416	0	4.2163	By MS/MS	By matching	By matching	By matching	By matching	By matching	4.8	4.8	4.8	4.8	4.8	4.8
CON__P50446	CON__P50446	43	1	0				1	43	1	0	40	38	43	39	41	40	0	1	1	1	1	1	0	0	0	0	0	0	35.6	1.8	0	59.334	553	553	0	4.102	By matching	By MS/MS	By MS/MS	By MS/MS	By MS/MS	By MS/MS	33.5	32.9	35.6	33.8	33.8	33.8
P78386;CON__P78386;F5GYI5	P78386;CON__P78386;F5GYI5	29;29;16	27;27;16	4;4;2	Keratin, type II cuticular Hb5	KRT85	;;	3	29	27	4	2	2	3	28	3	3	0	0	1	26	1	1	0	0	0	3	1	0	38.3	36.9	8.1	55.802	507	507;507;295	0	93.591	By matching	By matching	By matching	By MS/MS	By MS/MS	By matching	1.8	1.8	3.6	36.1	4.1	3.4
Q04695;CON__Q04695;F5GWP8;K7EPJ9;K7ESE1;CON__Q9D312;K7ELP7;Q8N1A0;CON__Q8N1A0;CON__Q99PS0;Q8N1A0-2	Q04695;CON__Q04695;F5GWP8	61;61;50;27;13;4;3;1;1;1;1	38;38;29;17;6;0;1;0;0;1;0	12;12;9;6;0;0;0;0;0;0;0	Keratin, type I cytoskeletal 17	KRT17	;;	11	61	38	12	54	56	58	59	57	59	32	35	35	37	35	37	10	11	11	12	11	12	94.2	79.4	41.2	48.105	432	432;432;349;231;95;431;49;295;295;422;255	0	323.31	By MS/MS	By MS/MS	By MS/MS	By MS/MS	By MS/MS	By MS/MS	94.2	92.6	92.6	94.2	92.6	94.2
CON__Q05443;P51884	CON__Q05443	8;2	8;2	8;2				2	8	8	8	0	6	3	6	1	6	0	6	3	6	1	6	0	6	3	6	1	6	29.5	29.5	29.5	38.756	342	342;338	0	58.723		By MS/MS	By matching	By MS/MS	By matching	By MS/MS	0	20.2	8.8	23.7	2.6	22.8
CON__Q29443;CON__Q0IIK2;P02788;E7EQB2;E7ER44;P02788-2	CON__Q29443;CON__Q0IIK2;P02788;E7EQB2;E7ER44;P02788-2	2;2;1;1;1;1	2;2;1;1;1;1	2;2;1;1;1;1	Lactotransferrin;Lactoferricin-H;Kaliocin-1;Lactoferroxin-A;Lactoferroxin-B;Lactoferroxin-C	LTF	;;;;;	6	2	2	2	1	0	1	0	0	1	1	0	1	0	0	1	1	0	1	0	0	1	3.1	3.1	3.1	75.829	685	685;704;710;696;708;666	0.0019201	2.3326	By matching		By MS/MS			By MS/MS	1.8	0	1.3	0	0	1.8
Q14525;CON__Q14525	Q14525;CON__Q14525	17;17	2;2	2;2	Keratin, type I cuticular Ha3-II	KRT33B	;	2	17	2	2	8	5	10	16	8	9	0	0	0	2	0	0	0	0	0	2	0	0	41.6	3	3	46.213	404	404;404	0	9.7658	By matching	By matching	By matching	By MS/MS	By matching	By matching	21.8	16.3	27.2	37.9	23.5	25.2
Q14CN4;CON__Q14CN4-1;CON__Q6IME9;Q14CN4-3;Q14CN4-2;Q3SY84;CON__Q3SY84;H0YIG3	Q14CN4;CON__Q14CN4-1;CON__Q6IME9;Q14CN4-3;Q14CN4-2	10;10;10;10;10;4;4;1	1;1;1;1;1;1;1;1	0;0;0;0;0;0;0;0	Keratin, type II cytoskeletal 72	KRT72	;;;;	8	10	1	0	10	10	10	8	9	8	1	1	1	0	0	0	0	0	0	0	0	0	11.2	2.3	0	55.877	511	511;511;520;469;510;523;523;192	0	3.8138	By matching	By MS/MS	By MS/MS	By matching	By matching	By matching	11.2	11.2	11.2	7.2	8.8	7.2
Q15323;CON__Q9UE12;CON__Q15323	Q15323;CON__Q9UE12;CON__Q15323	20;20;20	7;7;7	0;0;0	Keratin, type I cuticular Ha1	KRT31	;;	3	20	7	0	9	5	10	20	8	8	0	0	0	7	0	0	0	0	0	0	0	0	45.7	19.2	0	47.237	416	416;416;416	0	57.182	By matching	By matching	By matching	By MS/MS	By matching	By matching	24.3	15.1	26	45.7	22.4	21.9
P01031;CON__Q1A7A4	P01031;CON__Q1A7A4	1;1	1;1	1;1	Complement C5;Complement C5 beta chain;Complement C5 alpha chain;C5a anaphylatoxin;Complement C5 alpha chain	C5	;	2	1	1	1	1	1	1	1	1	1	1	1	1	1	1	1	1	1	1	1	1	1	0.6	0.6	0.6	188.3	1676	1676;1677	0.096491	0.46852	By matching	By matching	By matching	By MS/MS	By matching	By matching	0.6	0.6	0.6	0.6	0.6	0.6
CON__Q1RMK2	CON__Q1RMK2	9	9	9				1	9	9	9	0	8	0	5	0	7	0	8	0	5	0	7	0	8	0	5	0	7	26.3	26.3	26.3	65.056	597	597	0	67.694		By MS/MS		By MS/MS		By MS/MS	0	23.8	0	14.9	0	17.3
CON__Q1RMN8	CON__Q1RMN8	2	2	2				1	2	2	2	0	2	2	2	0	2	0	2	2	2	0	2	0	2	2	2	0	2	13.2	13.2	13.2	24.536	234	234	0	26.405		By MS/MS	By MS/MS	By MS/MS		By MS/MS	0	13.2	13.2	13.2	0	13.2
Q2M2I5;CON__Q2M2I5	Q2M2I5;CON__Q2M2I5	5;5	1;1	1;1	Keratin, type I cytoskeletal 24	KRT24	;	2	5	1	1	4	5	4	5	4	5	1	1	1	1	1	1	1	1	1	1	1	1	6.7	1.7	1.7	55.087	525	525;525	0	3.2647	By MS/MS	By MS/MS	By MS/MS	By MS/MS	By MS/MS	By MS/MS	6.5	6.7	6.5	6.7	6.5	6.7
CON__Q2UVX4	CON__Q2UVX4	4	4	4				1	4	4	4	3	2	1	3	3	4	3	2	1	3	3	4	3	2	1	3	3	4	2.8	2.8	2.8	187.37	1662	1662	0	5.7129	By matching	By MS/MS	By matching	By MS/MS	By MS/MS	By MS/MS	2.1	1.4	0.7	2.1	2.1	2.8
Q86Y46;CON__Q32MB2;Q7RTS7;CON__Q7RTS7;F8W1S1;Q86Y46-2	Q86Y46;CON__Q32MB2;Q7RTS7;CON__Q7RTS7;F8W1S1;Q86Y46-2	7;7;6;6;6;5	1;1;0;0;0;1	1;1;0;0;0;1	Keratin, type II cytoskeletal 73;Keratin, type II cytoskeletal 74	KRT73;KRT74	;;;;;	6	7	1	1	7	7	7	5	6	5	1	1	1	1	1	1	1	1	1	1	1	1	12	5	5	58.923	540	540;540;529;529;543;381	0.065337	0.64106	By MS/MS	By MS/MS	By MS/MS	By MS/MS	By MS/MS	By MS/MS	12	12	12	8.3	9.8	8.3
P08729;CON__Q3KNV1	P08729;CON__Q3KNV1	49;49	2;2	2;2	Keratin, type II cytoskeletal 7	KRT7	;	2	49	2	2	48	41	48	44	47	45	2	2	2	2	2	2	2	2	2	2	2	2	74.8	6	6	51.385	469	469;469	0	41.275	By MS/MS	By MS/MS	By MS/MS	By MS/MS	By MS/MS	By MS/MS	74.8	69.3	74.8	74.2	72.3	74.2
CON__Q3ZBD7;P06744;P06744-2;A0A0A0MTS2;A0A0J9YXP8;A0A0J9YX90;A0A0J9YYH3;K7EQ48	CON__Q3ZBD7;P06744;P06744-2;A0A0A0MTS2	3;2;2;2;1;1;1;1	3;2;2;2;1;1;1;1	3;2;2;2;1;1;1;1	Glucose-6-phosphate isomerase	GPI	;;;	8	3	3	3	2	1	2	2	2	2	2	1	2	2	2	2	2	1	2	2	2	2	7.9	7.9	7.9	62.87	557	557;558;569;573;268;279;283;474	0	9.3178	By MS/MS	By matching	By MS/MS	By MS/MS	By MS/MS	By MS/MS	5.2	2.7	5.2	5.2	5.2	5.4
CON__Q497I4	CON__Q497I4	15	1	0				1	15	1	0	4	3	5	15	4	5	0	0	0	1	0	0	0	0	0	0	0	0	30.1	2.6	0	50.529	455	455	0	9.0894	By matching	By matching	By matching	By MS/MS	By matching	By matching	8.6	5.9	10.1	30.1	8.6	10.1
Q5D862;CON__Q5D862	Q5D862;CON__Q5D862	7;7	7;7	7;7	Filaggrin-2	FLG2	;	2	7	7	7	7	7	7	6	7	6	7	7	7	6	7	6	7	7	7	6	7	6	6.2	6.2	6.2	248.07	2391	2391;2391	0	24.744	By MS/MS	By MS/MS	By MS/MS	By MS/MS	By MS/MS	By MS/MS	6.2	6.2	6.2	5.7	6.2	5.7
Q5XKE5;CON__Q5XKE5	Q5XKE5;CON__Q5XKE5	16;16	2;2	1;1	Keratin, type II cytoskeletal 79	KRT79	;	2	16	2	1	14	12	15	14	14	14	1	1	1	2	1	1	1	1	1	1	1	1	19.3	3.6	1.9	57.835	535	535;535	0.0085076	1.5521	By matching	By matching	By matching	By MS/MS	By matching	By MS/MS	17.6	16.6	17.6	19.3	17.6	17.6
CON__Q5XQN5	CON__Q5XQN5	60	6	0				1	60	6	0	55	55	60	55	58	57	5	6	6	5	6	5	0	0	0	0	0	0	50.1	5.2	0	62.936	601	601	0	18.014	By MS/MS	By MS/MS	By MS/MS	By MS/MS	By MS/MS	By MS/MS	50.1	49.3	50.1	50.1	50.1	50.1
CON__Q61726	CON__Q61726	23	6	5				1	23	6	5	2	3	4	23	2	3	0	0	1	6	0	0	0	0	1	5	0	0	32.2	11.5	9.6	52.809	479	479	0	32.762	By matching	By matching	By matching	By MS/MS	By matching	By matching	1.9	3.5	5.8	32.2	1.9	3.5
CON__Q6IFZ6	CON__Q6IFZ6	11	1	0				1	11	1	0	9	8	11	9	10	9	0	1	1	1	1	0	0	0	0	0	0	0	8.4	2.1	0	61.358	572	572	0	5.9784	By matching	By MS/MS	By matching	By matching	By MS/MS	By matching	6.3	7.5	8.4	8.4	8.4	6.3
P78385;CON__Q6NT21;CON__P78385	P78385;CON__Q6NT21;CON__P78385	26;26;24	1;1;0	1;1;0	Keratin, type II cuticular Hb3	KRT83	;;	3	26	1	1	2	3	2	26	2	2	0	0	0	1	0	0	0	0	0	1	0	0	32.9	2.4	2.4	54.195	493	493;493;493	0	3.4387	By matching	By matching	By matching	By MS/MS	By matching	By matching	1.8	3.4	1.8	32.9	1.8	1.8
Q8N1N4;CON__Q8N1N4-2;CON__Q7RTT2;Q8N1N4-2	Q8N1N4;CON__Q8N1N4-2;CON__Q7RTT2;Q8N1N4-2	7;7;7;5	4;4;4;2	4;4;4;2	Keratin, type II cytoskeletal 78	KRT78	;;;	4	7	4	4	5	5	7	5	5	5	2	2	4	2	2	2	2	2	4	2	2	2	12.3	9	9	56.865	520	520;521;521;410	0	11.232	By matching	By matching	By MS/MS	By matching	By MS/MS	By matching	7.9	7.9	12.3	7.9	7.9	7.9
Q7Z794;CON__Q7Z794	Q7Z794;CON__Q7Z794	10;10	2;2	2;2	Keratin, type II cytoskeletal 1b	KRT77	;	2	10	2	2	7	9	9	9	9	8	1	2	1	2	1	2	1	2	1	2	1	2	11.2	3.8	3.8	61.901	578	578;578	0	4.8329	By MS/MS	By MS/MS	By MS/MS	By matching	By MS/MS	By matching	6.7	11.2	9.2	11.2	9.2	9.2
Q86YZ3;CON__Q86YZ3	Q86YZ3;CON__Q86YZ3	13;13	13;13	13;13	Hornerin	HRNR	;	2	13	13	13	12	13	13	12	13	13	12	13	13	12	13	13	12	13	13	12	13	13	16	16	16	282.39	2850	2850;2850	0	47.652	By MS/MS	By MS/MS	By MS/MS	By MS/MS	By MS/MS	By MS/MS	15.9	16	16	15.9	16	16
CON__Q8BGZ7	CON__Q8BGZ7	22	1	1				1	22	1	1	21	18	22	20	21	21	1	1	1	1	1	1	1	1	1	1	1	1	21.8	1.8	1.8	59.74	551	551	0.078125	0.56342	By MS/MS	By matching	By MS/MS	By MS/MS	By MS/MS	By matching	21.8	20.9	21.8	21.8	21.8	21.8
F5H1T9;CON__Q9BYR9;F5H6S0;Q9BYT5;Q9BYU5;Q9BYR9;P0C7H8	F5H1T9;CON__Q9BYR9;F5H6S0;Q9BYT5;Q9BYU5;Q9BYR9;P0C7H8	1;1;1;1;1;1;1	1;1;1;1;1;1;1	1;1;1;1;1;1;1	Keratin-associated protein 2-2;Keratin-associated protein 2-1;Keratin-associated protein 2-4;Keratin-associated protein 2-3	KRTAP2-1;KRTAP2-2;KRTAP2-4;KRTAP2-3	;;;;;;	7	1	1	1	0	0	0	1	0	1	0	0	0	1	0	1	0	0	0	1	0	1	8.1	8.1	8.1	13.054	124	124;128;129;123;128;128;128	0	3.6453				By MS/MS		By matching	0	0	0	8.1	0	8.1
Q9NSB4;CON__Q9NSB4	Q9NSB4;CON__Q9NSB4	8;8	2;2	2;2	Keratin, type II cuticular Hb2	KRT82	;	2	8	2	2	0	0	0	8	0	1	0	0	0	2	0	0	0	0	0	2	0	0	11.1	3.3	3.3	56.652	513	513;513	0	4.3643				By MS/MS		By matching	0	0	0	11.1	0	1.6
CON__Q9QWL7	CON__Q9QWL7	48	1	0				1	48	1	0	42	43	46	46	45	45	0	0	1	1	1	0	0	0	0	0	0	0	65.1	1.6	0	48.161	433	433	0.046267	0.78978	By matching	By matching	By MS/MS	By matching	By matching	By matching	63.5	61.9	63.5	63.5	63.5	61.9
CON__REFSEQ:XP_001474382	CON__REFSEQ:XP_001474382	2	2	2				1	2	2	2	0	0	0	2	0	0	0	0	0	2	0	0	0	0	0	2	0	0	31.6	31.6	31.6	11.964	114	114	0	4.0911				By MS/MS			0	0	0	31.6	0	0
CON__REFSEQ:XP_986630	CON__REFSEQ:XP_986630	14	3	3				1	14	3	3	7	3	7	14	6	5	1	1	1	3	1	1	1	1	1	3	1	1	26.1	4.8	4.8	53.728	476	476	0	21.116	By matching	By matching	By MS/MS	By MS/MS	By matching	By matching	16.2	6.3	16.2	26.1	14.5	12.6
CON__Streptavidin	CON__Streptavidin	11	11	11				1	11	11	11	8	11	10	10	11	11	8	11	10	10	11	11	8	11	10	10	11	11	49.4	49.4	49.4	16.622	160	160	0	323.31	By MS/MS	By MS/MS	By MS/MS	By MS/MS	By MS/MS	By MS/MS	49.4	49.4	49.4	49.4	49.4	49.4
P62910;D3YTB1;F8W727;D3YTI8	P62910;D3YTB1;F8W727	9;9;9;2	9;9;9;2	9;9;9;2	60S ribosomal protein L32	RPL32	;;	4	9	9	9	8	8	7	8	8	9	8	8	7	8	8	9	8	8	7	8	8	9	53.3	53.3	53.3	15.86	135	135;133;153;62	0	30.908	By MS/MS	By MS/MS	By MS/MS	By MS/MS	By MS/MS	By MS/MS	53.3	53.3	48.1	48.1	53.3	53.3
F8WAB6;P51617-3;D3YTB5	F8WAB6;P51617-3;D3YTB5	1;1;1	1;1;1	1;1;1		IRAK1	;;	3	1	1	1	1	0	0	0	1	1	1	0	0	0	1	1	1	0	0	0	1	1	3.2	3.2	3.2	37.011	339	339;693;708	0.028088	1.0861	By MS/MS				By matching	By matching	3.2	0	0	0	3.2	3.2
Q9C0K0;D3YTK1;Q9C0K0-2	Q9C0K0;D3YTK1;Q9C0K0-2	1;1;1	1;1;1	1;1;1	B-cell lymphoma/leukemia 11B	BCL11B	;;	3	1	1	1	0	0	1	1	1	0	0	0	1	1	1	0	0	0	1	1	1	0	1.7	1.7	1.7	95.518	894	894;700;823	0.09942	0.45094			By matching	By matching	By MS/MS		0	0	1.7	1.7	1.7	0
P26583;D6R9A6	P26583;D6R9A6	1;1	1;1	1;1	High mobility group protein B2	HMGB2	;	2	1	1	1	1	1	1	1	1	1	1	1	1	1	1	1	1	1	1	1	1	1	7.7	7.7	7.7	24.033	209	209;134	0	5.6562	By MS/MS	By MS/MS	By MS/MS	By MS/MS	By matching	By MS/MS	7.7	7.7	7.7	7.7	7.7	7.7
Q04900;D6R9B4;Q04900-4;Q04900-3	Q04900;D6R9B4;Q04900-4;Q04900-3	1;1;1;1	1;1;1;1	1;1;1;1	Sialomucin core protein 24	CD164	;;;	4	1	1	1	0	1	0	1	0	1	0	1	0	1	0	1	0	1	0	1	0	1	3.6	3.6	3.6	20.916	197	197;163;178;184	0.054756	0.71795		By MS/MS		By matching		By MS/MS	0	3.6	0	3.6	0	3.6
Q8NBW4;E7ESU6;D6R9Q7;Q8NBW4-2;D6R9X0;Q8NBW4-3;D6RER8;D6RG31;D6RHF5;Q8NBW4-4;D6RHW0;D6RDH2;D6RE72;D6RBB9	Q8NBW4;E7ESU6;D6R9Q7;Q8NBW4-2;D6R9X0;Q8NBW4-3	6;6;6;6;5;3;2;2;2;2;1;1;1;1	6;6;6;6;5;3;2;2;2;2;1;1;1;1	6;6;6;6;5;3;2;2;2;2;1;1;1;1	Sodium-coupled neutral amino acid transporter 9	SLC38A9	;;;;;	14	6	6	6	1	5	1	4	0	5	1	5	1	4	0	5	1	5	1	4	0	5	16	16	16	63.775	561	561;131;455;462;97;498;102;187;397;498;36;37;43;43	0	46.437	By matching	By MS/MS	By matching	By MS/MS		By MS/MS	4.6	15	1.2	11.1	0	15.7
O14810;D6RAG3	O14810;D6RAG3	1;1	1;1	1;1	Complexin-1	CPLX1	;	2	1	1	1	1	1	1	1	1	0	1	1	1	1	1	0	1	1	1	1	1	0	9.7	9.7	9.7	15.03	134	134;110	0.089244	0.50207	By matching	By matching	By matching	By matching	By MS/MS		9.7	9.7	9.7	9.7	9.7	0
Q8WUP2;D6RAI6;E7EPI5;E7EWE8;E7EN81;Q8WUP2-3;Q8WUP2-2	Q8WUP2;D6RAI6;E7EPI5;E7EWE8;E7EN81;Q8WUP2-3;Q8WUP2-2	1;1;1;1;1;1;1	1;1;1;1;1;1;1	1;1;1;1;1;1;1	Filamin-binding LIM protein 1	FBLIM1	;;;;;;	7	1	1	1	1	1	1	0	1	0	1	1	1	0	1	0	1	1	1	0	1	0	4.8	4.8	4.8	40.669	373	373;78;104;144;145;276;374	0	5.0563	By matching	By MS/MS	By matching		By matching		4.8	4.8	4.8	0	4.8	0
D6RC23;D6RAM4;D6RGK2;Q8N7B6-4	D6RC23;D6RAM4;D6RGK2;Q8N7B6-4	1;1;1;1	1;1;1;1	1;1;1;1		PACRGL	;;;	4	1	1	1	1	1	1	0	0	0	1	1	1	0	0	0	1	1	1	0	0	0	7.7	7.7	7.7	15.449	142	142;151;168;200	0.083607	0.5405	By MS/MS	By matching	By matching				7.7	7.7	7.7	0	0	0
Q9NVZ3;D6RAN6;F6SKB8;D6RB24;Q9NVZ3-3;Q9NVZ3-2	Q9NVZ3;D6RAN6;F6SKB8;D6RB24;Q9NVZ3-3;Q9NVZ3-2	1;1;1;1;1;1	1;1;1;1;1;1	1;1;1;1;1;1	Adaptin ear-binding coat-associated protein 2	NECAP2	;;;;;	6	1	1	1	0	1	0	0	0	1	0	1	0	0	0	1	0	1	0	0	0	1	7.6	7.6	7.6	28.338	263	263;101;194;202;172;273	0.0388	0.88178		By MS/MS				By matching	0	7.6	0	0	0	7.6
O14976;D6RAW3;O14976-2	O14976;D6RAW3;O14976-2	1;1;1	1;1;1	1;1;1	Cyclin-G-associated kinase	GAK	;;	3	1	1	1	1	1	1	1	1	0	1	1	1	1	1	0	1	1	1	1	1	0	1	1	1	143.19	1311	1311;138;1232	0.04683	0.78184	By matching	By MS/MS	By matching	By matching	By matching		1	1	1	1	1	0
Q9BT78;D6RAX7;D6RFN0;Q9BT78-2;D6RD63	Q9BT78;D6RAX7;D6RFN0;Q9BT78-2	3;3;3;3;1	3;3;3;3;1	3;3;3;3;1	COP9 signalosome complex subunit 4	COPS4	;;;	5	3	3	3	2	2	2	2	2	3	2	2	2	2	2	3	2	2	2	2	2	3	9.6	9.6	9.6	46.268	406	406;420;438;352;275	0	3.0528	By matching	By MS/MS	By MS/MS	By MS/MS	By matching	By MS/MS	6.7	6.7	6.7	6.7	6.7	9.6
D6RDN6;D6RB29	D6RDN6;D6RB29	1;1	1;1	1;1		ALPK1	;	2	1	1	1	0	0	1	0	0	0	0	0	1	0	0	0	0	0	1	0	0	0	8.3	8.3	8.3	11.796	109	109;133	0.096019	0.47232			By MS/MS				0	0	8.3	0	0	0
P08758;D6RBL5;D6RBE9;E9PHT9	P08758;D6RBL5;D6RBE9	3;3;2;1	3;3;2;1	3;3;2;1	Annexin A5;Annexin	ANXA5	;;	4	3	3	3	3	1	3	1	1	1	3	1	3	1	1	1	3	1	3	1	1	1	8.4	8.4	8.4	35.936	320	320;260;220;163	0	6.0255	By matching	By matching	By MS/MS	By matching	By matching	By matching	8.4	2.8	8.4	2.8	2.8	2.5
Q9NX40;D6RDK6;D6RBN5	Q9NX40;D6RDK6;D6RBN5	1;1;1	1;1;1	1;1;1	OCIA domain-containing protein 1	OCIAD1	;;	3	1	1	1	0	1	0	0	1	0	0	1	0	0	1	0	0	1	0	0	1	0	3.3	3.3	3.3	27.626	245	245;179;218	0.019224	1.2222		By matching			By MS/MS		0	3.3	0	0	3.3	0
P06730;D6RBW1;P06730-3;P06730-2;H0Y8J7	P06730;D6RBW1;P06730-3;P06730-2;H0Y8J7	2;2;2;2;1	2;2;2;2;1	2;2;2;2;1	Eukaryotic translation initiation factor 4E	EIF4E	;;;;	5	2	2	2	2	2	1	2	2	2	2	2	1	2	2	2	2	2	1	2	2	2	8.3	8.3	8.3	25.097	217	217;245;237;248;155	0	5.8173	By MS/MS	By MS/MS	By matching	By MS/MS	By MS/MS	By MS/MS	8.3	8.3	3.2	8.3	8.3	8.3
Q9NX24;H0YC83;D6RC52;D6RCB9	Q9NX24;H0YC83;D6RC52;D6RCB9	1;1;1;1	1;1;1;1	1;1;1;1	H/ACA ribonucleoprotein complex subunit 2	NHP2	;;;	4	1	1	1	1	1	1	1	1	1	1	1	1	1	1	1	1	1	1	1	1	1	6.5	6.5	6.5	17.201	153	153;85;132;135	0.058403	0.68982	By matching	By matching	By MS/MS	By MS/MS	By matching	By MS/MS	6.5	6.5	6.5	6.5	6.5	6.5
Q8N5K1;D6RCF4	Q8N5K1;D6RCF4	1;1	1;1	1;1	CDGSH iron-sulfur domain-containing protein 2	CISD2	;	2	1	1	1	1	1	1	1	1	1	1	1	1	1	1	1	1	1	1	1	1	1	11.1	11.1	11.1	15.278	135	135;145	0	7.1146	By MS/MS	By matching	By matching	By matching	By MS/MS	By matching	11.1	11.1	11.1	11.1	11.1	11.1
Q9UPQ0-3;Q9UPQ0;Q9UPQ0-6;E7EPK0;E9PDJ9;H0Y8P3;D6RD46;G5EA03;Q9UPQ0-9;Q9UPQ0-8;Q9UPQ0-5;Q9UPQ0-10;Q9UPQ0-2;Q9UPQ0-4	Q9UPQ0-3;Q9UPQ0;Q9UPQ0-6;E7EPK0;E9PDJ9;H0Y8P3;D6RD46;G5EA03;Q9UPQ0-9;Q9UPQ0-8;Q9UPQ0-5;Q9UPQ0-10;Q9UPQ0-2;Q9UPQ0-4	1;1;1;1;1;1;1;1;1;1;1;1;1;1	1;1;1;1;1;1;1;1;1;1;1;1;1;1	1;1;1;1;1;1;1;1;1;1;1;1;1;1	LIM and calponin homology domains-containing protein 1	LIMCH1	;;;;;;;;;;;;;	14	1	1	1	0	1	0	1	0	1	0	1	0	1	0	1	0	1	0	1	0	1	0.6	0.6	0.6	164.44	1467	1467;1083;902;897;916;917;980;1467;890;897;910;1056;1057;1069	0.0051002	1.8128		By matching		By MS/MS		By MS/MS	0	0.6	0	0.6	0	0.6
O15160;D6RDJ3;H0Y723;E7EQB9;O15160-2	O15160;D6RDJ3;H0Y723;E7EQB9;O15160-2	1;1;1;1;1	1;1;1;1;1	1;1;1;1;1	DNA-directed RNA polymerases I and III subunit RPAC1	POLR1C	;;;;	5	1	1	1	1	1	1	1	1	1	1	1	1	1	1	1	1	1	1	1	1	1	3.2	3.2	3.2	39.249	346	346;124;140;296;342	0.055538	0.70314	By MS/MS	By matching	By MS/MS	By matching	By matching	By matching	3.2	3.2	3.2	3.2	3.2	3.2
Q6PCB8;D6RDX7;Q6PCB8-2	Q6PCB8;D6RDX7;Q6PCB8-2	6;6;6	6;6;6	6;6;6	Embigin	EMB	;;	3	6	6	6	2	5	1	6	1	6	2	5	1	6	1	6	2	5	1	6	1	6	21.4	21.4	21.4	36.881	327	327;273;277	0	51.81	By matching	By MS/MS	By matching	By MS/MS	By matching	By MS/MS	8	18.7	2.8	21.4	2.8	21.4
Q9NVA2;D6RGI3;D6RER5;Q9NVA2-2;D6RDU5;Q14141;H0Y961;B1AMS2;Q14141-2;Q14141-4;Q9P0V9;H0Y9G8;E7EW69;E7EX04;B5ME97;Q14141-3;Q9P0V9-3;Q9P0V9-2	Q9NVA2;D6RGI3;D6RER5;Q9NVA2-2;D6RDU5	6;6;6;5;4;2;2;2;2;2;1;1;1;1;1;1;1;1	6;6;6;5;4;2;2;2;2;2;1;1;1;1;1;1;1;1	3;3;3;2;1;0;1;0;0;0;0;1;0;0;0;0;0;0	Septin-11	SEPT11	;;;;	18	6	6	3	2	4	3	5	4	4	2	4	3	5	4	4	1	2	2	2	2	1	19.3	19.3	11.4	49.398	429	429;425;432;439;372;434;160;431;427;429;454;82;450;473;544;267;431;503	0	18.726	By MS/MS	By MS/MS	By MS/MS	By MS/MS	By MS/MS	By MS/MS	4.9	11.2	11.2	14.7	13.1	11
P33981;D6RF82;D6REX1;D6RIC6;P33981-2	P33981;D6RF82;D6REX1;D6RIC6;P33981-2	1;1;1;1;1	1;1;1;1;1	1;1;1;1;1	Dual specificity protein kinase TTK	TTK	;;;;	5	1	1	1	1	0	1	1	1	1	1	0	1	1	1	1	1	0	1	1	1	1	1.4	1.4	1.4	97.071	857	857;139;150;176;856	0.00079051	2.6409	By MS/MS		By matching	By matching	By matching	By matching	1.4	0	1.4	1.4	1.4	1.4
O94979;O94979-9;D6REX3;O94979-6;O94979-3;O94979-10;O94979-4;O94979-2;O94979-8;H7BXG7;O94979-7;D6RHZ5;H0YAB3;O94979-5;H0Y8V7;H0Y9K1;H0Y8W8;H0Y9T9;H0YAF5	O94979;O94979-9;D6REX3;O94979-6;O94979-3;O94979-10;O94979-4;O94979-2;O94979-8;H7BXG7;O94979-7;D6RHZ5;H0YAB3;O94979-5	11;11;11;11;11;11;11;11;11;9;9;8;6;6;4;3;3;2;1	11;11;11;11;11;11;11;11;11;9;9;8;6;6;4;3;3;2;1	11;11;11;11;11;11;11;11;11;9;9;8;6;6;4;3;3;2;1	Protein transport protein Sec31A	SEC31A	;;;;;;;;;;;;;	19	11	11	11	7	9	6	9	7	9	7	9	6	9	7	9	7	9	6	9	7	9	10.3	10.3	10.3	133.01	1220	1220;1200;1251;1067;1106;1166;1181;1205;1233;969;969;877;443;509;286;237;383;235;181	0	26.463	By MS/MS	By MS/MS	By MS/MS	By MS/MS	By MS/MS	By MS/MS	6.9	8.3	5.3	8.7	6.4	8.5
Q5H8A4;E7EM50;D6RFE8;E7EWV1;Q5H8A4-5;Q5H8A4-6;Q5H8A4-4;Q5H8A4-3;Q5H8A4-2	Q5H8A4;E7EM50;D6RFE8;E7EWV1;Q5H8A4-5;Q5H8A4-6;Q5H8A4-4;Q5H8A4-3;Q5H8A4-2	1;1;1;1;1;1;1;1;1	1;1;1;1;1;1;1;1;1	1;1;1;1;1;1;1;1;1	GPI ethanolamine phosphate transferase 2	PIGG	;;;;;;;;	9	1	1	1	1	1	1	1	0	1	1	1	1	1	0	1	1	1	1	1	0	1	1.1	1.1	1.1	108.17	983	983;463;480;894;299;341;463;850;975	0.00078555	2.5846	By matching	By MS/MS	By matching	By matching		By matching	1.1	1.1	1.1	1.1	0	1.1
P12429;D6RFG5;D6RAZ8;D6RCA8;D6RA82	P12429;D6RFG5;D6RAZ8;D6RCA8;D6RA82	2;2;1;1;1	2;2;1;1;1	2;2;1;1;1	Annexin A3;Annexin	ANXA3	;;;;	5	2	2	2	2	1	2	1	1	2	2	1	2	1	1	2	2	1	2	1	1	2	7.4	7.4	7.4	36.375	323	323;154;104;134;284	0.0051282	1.8575	By matching	By matching	By MS/MS	By matching	By matching	By matching	7.4	5	7.4	2.5	5	7.4
J3KNF8;D6RFH4;H3BUX2;O43169;J3QR91	J3KNF8;D6RFH4;H3BUX2;O43169;J3QR91	2;2;2;2;1	2;2;2;2;1	2;2;2;2;1	Cytochrome b5 type B	CYB5B	;;;;	5	2	2	2	0	1	2	2	2	2	0	1	2	2	2	2	0	1	2	2	2	2	28.7	28.7	28.7	16.694	150	150;131;140;146;64	0	7.8573		By matching	By MS/MS	By MS/MS	By MS/MS	By MS/MS	0	6	28.7	28.7	28.7	28.7
Q16643;Q16643-3;D6RFI1;Q16643-2	Q16643;Q16643-3;D6RFI1;Q16643-2	1;1;1;1	1;1;1;1	1;1;1;1	Drebrin	DBN1	;;;	4	1	1	1	1	1	1	1	1	1	1	1	1	1	1	1	1	1	1	1	1	1	3.1	3.1	3.1	71.428	649	649;695;124;651	0	20.263	By matching	By MS/MS	By matching	By MS/MS	By matching	By matching	3.1	3.1	3.1	3.1	3.1	3.1
Q9GZM5;D6RGY8;D6RFI3;E7EQR8;H0Y9A1	Q9GZM5;D6RGY8;D6RFI3;E7EQR8;H0Y9A1	2;2;2;2;1	2;2;2;2;1	2;2;2;2;1	Protein YIPF3;Protein YIPF3, 36 kDa form III	YIPF3	;;;;	5	2	2	2	0	2	0	1	0	1	0	2	0	1	0	1	0	2	0	1	0	1	5.7	5.7	5.7	38.247	350	350;109;262;356;136	0	3.8409		By MS/MS		By matching		By MS/MS	0	5.7	0	2.6	0	2.6
P31040;D6RFM5;P31040-2;A0A087X1I3;P31040-3;H0Y8X1	P31040;D6RFM5;P31040-2;A0A087X1I3;P31040-3	11;11;10;8;8;1	11;11;10;8;8;1	11;11;10;8;8;1	Succinate dehydrogenase [ubiquinone] flavoprotein subunit, mitochondrial	SDHA	;;;;	6	11	11	11	8	7	11	8	11	9	8	7	11	8	11	9	8	7	11	8	11	9	26.1	26.1	26.1	72.691	664	664;583;616;519;519;126	0	64.217	By MS/MS	By MS/MS	By MS/MS	By MS/MS	By MS/MS	By MS/MS	19.4	17.2	26.1	19.4	26.1	21.7
Q6IBS0;D6RG15;H0Y858	Q6IBS0;D6RG15;H0Y858	3;3;2	2;2;1	2;2;1	Twinfilin-2	TWF2	;;	3	3	2	2	0	3	3	3	3	3	0	2	2	2	2	2	0	2	2	2	2	2	13.5	11.5	11.5	39.548	349	349;254;1186	0	5.6842		By MS/MS	By MS/MS	By MS/MS	By MS/MS	By MS/MS	0	13.5	13.5	13.5	13.5	13.5
Q99715;D6RGG3;Q99715-4;A0A087X0A8;Q99715-2;H0Y5N9;H0Y4P7;H0Y991	Q99715;D6RGG3;Q99715-4	23;23;22;9;9;5;2;1	23;23;22;9;9;5;2;1	23;23;22;9;9;5;2;1	Collagen alpha-1(XII) chain	COL12A1	;;	8	23	23	23	3	23	2	13	4	15	3	23	2	13	4	15	3	23	2	13	4	15	9.6	9.6	9.6	333.14	3063	3063;3062;2987;1874;1899;756;638;207	0	81.67	By matching	By MS/MS	By matching	By MS/MS	By matching	By MS/MS	1.1	9.6	0.7	4.8	1.6	6.6
P14406;D6RIE3;D6RGV5;H0UI06	P14406;D6RIE3;D6RGV5;H0UI06	1;1;1;1	1;1;1;1	1;1;1;1	Cytochrome c oxidase subunit 7A2, mitochondrial	COX7A2	;;;	4	1	1	1	0	0	0	0	1	1	0	0	0	0	1	1	0	0	0	0	1	1	15.7	15.7	15.7	9.3959	83	83;91;103;115	0.01324	1.3679					By MS/MS	By matching	0	0	0	0	15.7	15.7
Q15928;D6RIY0	Q15928;D6RIY0	1;1	1;1	1;1	Zinc finger protein 141	ZNF141	;	2	1	1	1	0	1	1	1	1	1	0	1	1	1	1	1	0	1	1	1	1	1	1.7	1.7	1.7	55.249	474	474;201	0.067196	0.61949		By matching	By MS/MS	By matching	By matching	By matching	0	1.7	1.7	1.7	1.7	1.7
Q6NVV3;H0Y8W0;D6RIY2	Q6NVV3;H0Y8W0;D6RIY2	1;1;1	1;1;1	1;1;1	Magnesium transporter NIPA3	NIPAL1	;;	3	1	1	1	0	0	0	1	0	1	0	0	0	1	0	1	0	0	0	1	0	1	2	2	2	44.638	410	410;92;131	0.0033695	2.0819				By MS/MS		By MS/MS	0	0	0	2	0	2
Q06265;Q06265-2;D6RIY6;Q06265-3;Q06265-4	Q06265;Q06265-2;D6RIY6;Q06265-3;Q06265-4	1;1;1;1;1	1;1;1;1;1	1;1;1;1;1	Exosome complex component RRP45	EXOSC9	;;;;	5	1	1	1	0	1	0	0	0	0	0	1	0	0	0	0	0	1	0	0	0	0	2.5	2.5	2.5	48.948	439	439;456;423;355;372	0.0033708	2.0893		By MS/MS					0	2.5	0	0	0	0
Q8N7Z5;D6RJB7	Q8N7Z5;D6RJB7	1;1	1;1	1;1	Putative ankyrin repeat domain-containing protein 31	ANKRD31	;	2	1	1	1	1	1	1	1	1	1	1	1	1	1	1	1	1	1	1	1	1	1	0.6	0.6	0.6	210.81	1873	1873;1930	0.090802	0.4949	By matching	By matching	By matching	By matching	By MS/MS	By matching	0.6	0.6	0.6	0.6	0.6	0.6
O60313;O60313-2;E5KLK1;E5KLJ6;E5KLJ9;E5KLJ5;H7C141	O60313;O60313-2;E5KLK1;E5KLJ6;E5KLJ9;E5KLJ5	5;5;5;5;5;5;1	5;5;5;5;5;5;1	5;5;5;5;5;5;1	Dynamin-like 120 kDa protein, mitochondrial;Dynamin-like 120 kDa protein, form S1	OPA1	;;;;;	7	5	5	5	3	1	4	4	4	5	3	1	4	4	4	5	3	1	4	4	4	5	5.5	5.5	5.5	111.63	960	960;997;961;978;979;1015;183	0	4.7285	By MS/MS	By matching	By matching	By MS/MS	By MS/MS	By MS/MS	2.8	0.7	4.3	4.3	4.3	5.5
Q9UQ53;Q9UQ53-3;E5RFS3;H0YB63;H0YC79;H0YC13;H0YB84;H0YC11;Q9UQ53-2	Q9UQ53;Q9UQ53-3;E5RFS3;H0YB63;H0YC79;H0YC13;H0YB84;H0YC11;Q9UQ53-2	1;1;1;1;1;1;1;1;1	1;1;1;1;1;1;1;1;1	1;1;1;1;1;1;1;1;1	Alpha-1,3-mannosyl-glycoprotein 4-beta-N-acetylglucosaminyltransferase B	MGAT4B	;;;;;;;;	9	1	1	1	0	0	0	1	0	1	0	0	0	1	0	1	0	0	0	1	0	1	1.3	1.3	1.3	63.198	548	548;563;200;245;307;322;373;429;547	0.071255	0.5965				By matching		By MS/MS	0	0	0	1.3	0	1.3
Q9NUQ9;E5RK61;E5RFS4;E5RHU5;E5RGI7;E5RJE1;E5RIR8;E5RJL8;E5RI16	Q9NUQ9;E5RK61;E5RFS4;E5RHU5;E5RGI7;E5RJE1;E5RIR8;E5RJL8;E5RI16	1;1;1;1;1;1;1;1;1	1;1;1;1;1;1;1;1;1	1;1;1;1;1;1;1;1;1	Protein FAM49B	FAM49B	;;;;;;;;	9	1	1	1	0	0	0	0	0	1	0	0	0	0	0	1	0	0	0	0	0	1	4	4	4	36.748	324	324;63;65;68;79;93;98;100;155	0	4.0905						By MS/MS	0	0	0	0	0	4
O94903;E5RFX7;E5RG77	O94903;E5RFX7;E5RG77	1;1;1	1;1;1	1;1;1	Proline synthase co-transcribed bacterial homolog protein	PROSC	;;	3	1	1	1	1	0	0	0	0	0	1	0	0	0	0	0	1	0	0	0	0	0	4.7	4.7	4.7	30.344	275	275;137;152	0.048494	0.76583	By MS/MS						4.7	0	0	0	0	0
Q9UJW0;E5RK21;E5RGG1;H9KVE0;Q9UJW0-2;Q9UJW0-3	Q9UJW0;E5RK21;E5RGG1;H9KVE0;Q9UJW0-2;Q9UJW0-3	1;1;1;1;1;1	1;1;1;1;1;1	1;1;1;1;1;1	Dynactin subunit 4	DCTN4	;;;;;	6	1	1	1	1	1	1	1	1	1	1	1	1	1	1	1	1	1	1	1	1	1	2.4	2.4	2.4	52.337	460	460;91;114;134;403;467	0	3.2234	By MS/MS	By matching	By matching	By matching	By matching	By matching	2.4	2.4	2.4	2.4	2.4	2.4
Q9H6H4;E5RGS2	Q9H6H4;E5RGS2	1;1	1;1	1;1	Receptor expression-enhancing protein 4;Receptor expression-enhancing protein	REEP4	;	2	1	1	1	1	1	1	1	1	1	1	1	1	1	1	1	1	1	1	1	1	1	8.9	8.9	8.9	29.395	257	257;251	0	5.8071	By MS/MS	By MS/MS	By MS/MS	By MS/MS	By MS/MS	By MS/MS	8.9	8.9	8.9	8.9	8.9	8.9
O60925;E5RGS4	O60925;E5RGS4	1;1	1;1	1;1	Prefoldin subunit 1	PFDN1	;	2	1	1	1	1	1	1	1	0	1	1	1	1	1	0	1	1	1	1	1	0	1	9	9	9	14.21	122	122;117	0	4.0431	By matching	By matching	By matching	By matching		By MS/MS	9	9	9	9	0	9
Q93045;E5RGX5;Q93045-2	Q93045;E5RGX5;Q93045-2	3;3;3	1;1;1	1;1;1	Stathmin-2;Stathmin	STMN2	;;	3	3	1	1	2	3	2	2	2	2	1	1	1	1	1	1	1	1	1	1	1	1	15.1	5.6	5.6	20.828	179	179;168;187	0	3.7516	By matching	By MS/MS	By matching	By matching	By matching	By MS/MS	10.6	15.1	10.6	10.6	10.6	10.6
P29084;E5RH41	P29084;E5RH41	2;2	2;2	2;2	Transcription initiation factor IIE subunit beta	GTF2E2	;	2	2	2	2	2	1	2	1	2	1	2	1	2	1	2	1	2	1	2	1	2	1	7.6	7.6	7.6	33.043	291	291;198	0.0011592	2.4121	By MS/MS	By matching	By MS/MS	By matching	By matching	By matching	7.6	4.8	7.6	4.8	7.6	4.8
Q15369;E5RHG8;Q15369-2;R4GMY8	Q15369;E5RHG8;Q15369-2;R4GMY8	7;7;6;5	7;7;6;5	7;7;6;5	Transcription elongation factor B polypeptide 1	TCEB1	;;;	4	7	7	7	4	7	5	6	5	6	4	7	5	6	5	6	4	7	5	6	5	6	58	58	58	12.473	112	112;89;96;65	0	58.155	By MS/MS	By MS/MS	By MS/MS	By MS/MS	By MS/MS	By MS/MS	29.5	58	40.2	58	58	58
Q9Y6D6;E5RHL7;E5RIF2	Q9Y6D6;E5RHL7;E5RIF2	1;1;1	1;1;1	1;1;1	Brefeldin A-inhibited guanine nucleotide-exchange protein 1	ARFGEF1	;;	3	1	1	1	1	1	1	1	1	1	1	1	1	1	1	1	1	1	1	1	1	1	1.2	1.2	1.2	208.76	1849	1849;825;1279	0	3.5114	By matching	By matching	By matching	By matching	By MS/MS	By matching	1.2	1.2	1.2	1.2	1.2	1.2
Q8N6T3;E5RHT6;F8W1U7;F8VWH9;Q8N6T3-4;Q8N6T3-5;Q8N6T3-3;Q8N6T3-2;E5RHH7;E5RHC5	Q8N6T3;E5RHT6;F8W1U7;F8VWH9;Q8N6T3-4;Q8N6T3-5;Q8N6T3-3;Q8N6T3-2;E5RHH7;E5RHC5	2;2;2;2;2;2;2;2;1;1	2;2;2;2;2;2;2;2;1;1	2;2;2;2;2;2;2;2;1;1	ADP-ribosylation factor GTPase-activating protein 1	ARFGAP1	;;;;;;;;;	10	2	2	2	1	1	2	1	1	2	1	1	2	1	1	2	1	1	2	1	1	2	7.1	7.1	7.1	44.667	406	406;244;271;340;293;361;403;414;153;261	0	7.7184	By matching	By MS/MS	By MS/MS	By MS/MS	By matching	By MS/MS	3.7	3.4	7.1	3.7	3.7	7.1
O94905;E5RHW4;E5RJ09;O94905-2;O94905-3	O94905;E5RHW4	13;13;5;2;2	10;10;4;1;1	10;10;4;1;1	Erlin-2	ERLIN2	;	5	13	10	10	5	12	5	12	6	11	4	9	3	9	5	8	4	9	3	9	5	8	44.2	38.6	38.6	37.839	339	339;338;197;152;206	0	34.46	By MS/MS	By MS/MS	By MS/MS	By MS/MS	By MS/MS	By MS/MS	14.7	39.2	13.9	38.3	20.4	36.9
Q9NPA8;E5RHX8;Q9NPA8-2;J3KNT2;E5RI00;E5RHT9;E5RJ84	Q9NPA8;E5RHX8;Q9NPA8-2;J3KNT2;E5RI00;E5RHT9;E5RJ84	2;2;2;1;1;1;1	2;2;2;1;1;1;1	2;2;2;1;1;1;1	Transcription and mRNA export factor ENY2	ENY2	;;;;;;	7	2	2	2	2	2	0	0	0	1	2	2	0	0	0	1	2	2	0	0	0	1	25.7	25.7	25.7	11.528	101	101;100;96;48;51;53;56	0	4.2922	By MS/MS	By MS/MS				By matching	25.7	25.7	0	0	0	16.8
E5RIQ5;Q9BX73-2;Q9BX73	E5RIQ5;Q9BX73-2;Q9BX73	1;1;1	1;1;1	1;1;1	TM2 domain-containing protein 2	TM2D2	;;	3	1	1	1	0	1	0	1	0	1	0	1	0	1	0	1	0	1	0	1	0	1	23.1	23.1	23.1	13.662	121	121;171;214	0	12.027		By MS/MS		By matching		By matching	0	23.1	0	23.1	0	23.1
H0YBY3;E5RJD0;P17900	H0YBY3;E5RJD0;P17900	2;2;2	2;2;2	2;2;2	Ganglioside GM2 activator;Ganglioside GM2 activator isoform short	GM2A	;;	3	2	2	2	0	2	2	2	1	2	0	2	2	2	1	2	0	2	2	2	1	2	14.4	14.4	14.4	11.183	104	104;146;193	0.011913	1.4201		By MS/MS	By matching	By matching	By matching	By MS/MS	0	14.4	14.4	14.4	6.7	14.4
Q9BYD1;H0YAX3;E5RJI7	Q9BYD1;H0YAX3;E5RJI7	1;1;1	1;1;1	1;1;1	39S ribosomal protein L13, mitochondrial	MRPL13	;;	3	1	1	1	1	0	0	1	0	1	1	0	0	1	0	1	1	0	0	1	0	1	5.6	5.6	5.6	20.692	178	178;47;148	0.0011628	2.4406	By MS/MS			By MS/MS		By MS/MS	5.6	0	0	5.6	0	5.6
P63208;E5RJR5;E7ERH2;F8W8N3;P63208-2;E5RGM3	P63208;E5RJR5;E7ERH2;F8W8N3;P63208-2	4;4;3;3;3;1	4;4;3;3;3;1	4;4;3;3;3;1	S-phase kinase-associated protein 1	SKP1	;;;;	6	4	4	4	3	4	3	4	3	4	3	4	3	4	3	4	3	4	3	4	3	4	27	27	27	18.658	163	163;163;142;158;160;102	0	18.264	By MS/MS	By MS/MS	By MS/MS	By MS/MS	By MS/MS	By MS/MS	22.1	27	22.1	27	22.1	27
E5RJY2	E5RJY2	1	1	1		AGO2		1	1	1	1	1	1	0	1	0	1	1	1	0	1	0	1	1	1	0	1	0	1	44.4	44.4	44.4	4.4932	36	36	0.0037161	2.0047	By MS/MS	By MS/MS		By MS/MS		By MS/MS	44.4	44.4	0	44.4	0	44.4
Q9UH65;E7EMB1;E9PJK8	Q9UH65;E7EMB1;E9PJK8	4;4;2	4;4;2	4;4;2	Switch-associated protein 70	SWAP70	;;	3	4	4	4	0	4	1	3	1	4	0	4	1	3	1	4	0	4	1	3	1	4	7.9	7.9	7.9	68.997	585	585;527;149	0	6.1393		By MS/MS	By matching	By MS/MS	By matching	By MS/MS	0	7.9	1.5	5.1	1.5	7.9
E7EMB6;E7ETB3;Q9ULA0	E7EMB6;E7ETB3;Q9ULA0	2;2;2	2;2;2	2;2;2	Aspartyl aminopeptidase	DNPEP	;;	3	2	2	2	1	1	2	2	2	2	1	1	2	2	2	2	1	1	2	2	2	2	5.6	5.6	5.6	44.992	410	410;493;475	0	7.3184	By matching	By matching	By matching	By matching	By MS/MS	By matching	2.9	2.7	5.6	5.6	5.6	5.6
Q14254;J3QLD9;E7EMK3;K7EKW9	Q14254;J3QLD9;E7EMK3	3;3;3;1	3;3;3;1	3;3;3;1	Flotillin-2	FLOT2	;;	4	3	3	3	2	1	3	2	2	2	2	1	3	2	2	2	2	1	3	2	2	2	11.2	11.2	11.2	47.064	428	428;428;483;249	0	8.6214	By MS/MS	By MS/MS	By MS/MS	By MS/MS	By matching	By MS/MS	6.5	2.1	11.2	6.5	6.5	6.5
Q13510;E7EMM4;Q13510-3;Q13510-2	Q13510;E7EMM4;Q13510-3;Q13510-2	5;5;5;5	5;5;5;5	5;5;5;5	Acid ceramidase;Acid ceramidase subunit alpha;Acid ceramidase subunit beta	ASAH1	;;;	4	5	5	5	1	4	2	4	1	5	1	4	2	4	1	5	1	4	2	4	1	5	15.2	15.2	15.2	44.659	395	395;370;389;411	0	16.386	By matching	By MS/MS	By matching	By MS/MS	By matching	By MS/MS	2	12.4	4.8	12.7	2	15.2
P61916;G3V2V8;J3KMY5;G3V3E8;E7EMS2;G3V3D1;P61916-2;H0YIZ1	P61916;G3V2V8;J3KMY5;G3V3E8;E7EMS2;G3V3D1;P61916-2;H0YIZ1	4;4;4;4;4;4;4;3	4;4;4;4;4;4;4;3	4;4;4;4;4;4;4;3	Epididymal secretory protein E1	NPC2	;;;;;;;	8	4	4	4	2	4	1	3	1	4	2	4	1	3	1	4	2	4	1	3	1	4	38.4	38.4	38.4	16.57	151	151;122;148;174;201;221;125;173	0	13.135	By matching	By MS/MS	By matching	By MS/MS	By matching	By MS/MS	25.8	38.4	10.6	23.2	10.6	38.4
O95819;E7ESS2;E7ENQ1;H7C360;E7EN19;O95819-5;G3XAA2;G5E948;A0A0D9SEY1;O95819-4;O95819-2;O95819-3;E7EX83;C9J840;A0A0D9SG62;H7C0P6;Q9UKE5;Q9UKE5-8;Q9UKE5-5;Q9UKE5-7;Q9UKE5-3;Q9UKE5-6;Q9UKE5-2;Q9UKE5-4;H7C3Z6;C9J338;I3L2I2;Q9NRD5;I3L1U1;F6V107;Q9NRD5-2	O95819;E7ESS2;E7ENQ1;H7C360;E7EN19;O95819-5;G3XAA2;G5E948;A0A0D9SEY1;O95819-4;O95819-2;O95819-3;E7EX83;C9J840;A0A0D9SG62;H7C0P6	15;15;15;15;15;14;14;14;14;14;14;14;13;12;12;12;6;6;6;6;6;6;6;6;3;3;3;1;1;1;1	15;15;15;15;15;14;14;14;14;14;14;14;13;12;12;12;6;6;6;6;6;6;6;6;3;3;3;1;1;1;1	9;9;9;9;9;8;8;8;8;8;8;8;9;8;8;9;0;0;0;0;0;0;0;0;3;0;0;1;0;1;1	Mitogen-activated protein kinase kinase kinase kinase 4	MAP4K4	;;;;;;;;;;;;;;;	31	15	15	9	10	11	13	12	9	12	10	11	13	12	9	12	6	7	7	7	4	7	15.6	15.6	10.4	142.1	1239	1239;1273;1154;1170;1272;1242;1165;1235;1320;1165;1211;1319;1038;987;1044;1056;1360;1268;1276;1297;1305;1323;1331;1352;258;350;381;415;161;229;364	0	43.286	By MS/MS	By MS/MS	By MS/MS	By MS/MS	By MS/MS	By MS/MS	10.3	13.5	14.8	11.6	10.1	12.5
Q9UPN9;Q9UPN9-2;H0Y612;E7EN20	Q9UPN9;Q9UPN9-2;H0Y612;E7EN20	2;2;2;2	2;2;2;2	2;2;2;2	E3 ubiquitin-protein ligase TRIM33	TRIM33	;;;	4	2	2	2	2	1	0	2	1	2	2	1	0	2	1	2	2	1	0	2	1	2	1.6	1.6	1.6	122.53	1127	1127;1110;888;1119	0	4.2199	By MS/MS	By MS/MS		By MS/MS	By matching	By MS/MS	1.6	0.6	0	1.6	1	1.6
Q8WWY3;E7EU94;E7ESX0;E7EN72;E7EVX8;Q8WWY3-2;Q8WWY3-4	Q8WWY3;E7EU94;E7ESX0;E7EN72;E7EVX8;Q8WWY3-2;Q8WWY3-4	1;1;1;1;1;1;1	1;1;1;1;1;1;1	1;1;1;1;1;1;1	U4/U6 small nuclear ribonucleoprotein Prp31	PRPF31	;;;;;;	7	1	1	1	1	1	0	0	0	0	1	1	0	0	0	0	1	1	0	0	0	0	3	3	3	55.455	499	499;261;276;284;493;364;491	0.023541	1.171	By MS/MS	By matching					3	3	0	0	0	0
Q8IZA0;E7EN73;Q8IZA0-2;B1AN15;C9J519;Q8IZA0-3;H0Y4S8	Q8IZA0;E7EN73;Q8IZA0-2;B1AN15;C9J519;Q8IZA0-3	6;6;6;4;3;3;2	6;6;6;4;3;3;2	6;6;6;4;3;3;2	Dyslexia-associated protein KIAA0319-like protein	KIAA0319L	;;;;;	7	6	6	6	0	5	0	3	0	4	0	5	0	3	0	4	0	5	0	3	0	4	8.9	8.9	8.9	115.66	1049	1049;1026;996;685;486;491;304	0	20.461		By MS/MS		By MS/MS		By MS/MS	0	8	0	3	0	6.4
Q16181;G3V1Q4;E7ES33;E7EPK1;Q16181-2;A0A0U1RRE1;Q5JXL7;A0A0U1RRH9;Q6ZU15;A0A0U1RRM2	Q16181;G3V1Q4;E7ES33;E7EPK1;Q16181-2	10;10;10;10;10;4;2;2;1;1	10;10;10;10;10;4;2;2;1;1	10;10;10;10;10;4;2;2;1;1	Septin-7	SEPT7	;;;;	10	10	10	10	4	5	7	9	6	8	4	5	7	9	6	8	4	5	7	9	6	8	28.8	28.8	28.8	50.679	437	437;401;417;437;436;157;88;147;432;111	0	36.554	By MS/MS	By MS/MS	By MS/MS	By MS/MS	By MS/MS	By MS/MS	10.5	13.5	18.8	25.9	18.3	21.3
Q9Y520;E7EPN9;Q9Y520-2;Q9Y520-3;Q9Y520-6;Q9Y520-4;Q9Y520-5;Q9Y520-7;H7C5N8;A0A0A0MS30	Q9Y520;E7EPN9;Q9Y520-2;Q9Y520-3;Q9Y520-6;Q9Y520-4;Q9Y520-5;Q9Y520-7;H7C5N8	8;8;8;8;8;8;8;8;5;2	8;8;8;8;8;8;8;8;5;2	8;8;8;8;8;8;8;8;5;2	Protein PRRC2C	PRRC2C	;;;;;;;;	10	8	8	8	6	4	5	5	4	7	6	4	5	5	4	7	6	4	5	5	4	7	4.5	4.5	4.5	316.91	2896	2896;2819;2653;2700;2752;2817;2849;2898;1300;299	0	13.335	By MS/MS	By matching	By MS/MS	By matching	By MS/MS	By MS/MS	3.3	2.4	3	3	2.6	4
E7EPT6;F8VNR3;P01135-2;P01135;F8WA74;H0Y6S5;P01135-3;P01135-5;P01135-4	E7EPT6;F8VNR3;P01135-2;P01135;F8WA74;H0Y6S5;P01135-3;P01135-5;P01135-4	2;2;2;2;1;1;1;1;1	2;2;2;2;1;1;1;1;1	2;2;2;2;1;1;1;1;1	Protransforming growth factor alpha;Transforming growth factor alpha	TGFA	;;;;;;;;	9	2	2	2	1	2	0	2	0	2	1	2	0	2	0	2	1	2	0	2	0	2	19.4	19.4	19.4	17.719	165	165;166;159;160;120;131;161;162;163	0.00079208	2.6856	By matching	By MS/MS		By MS/MS		By matching	7.3	19.4	0	19.4	0	19.4
Q14240;E7EQG2;Q14240-2;J3KSN7;J3KT04;J3KS93;E7EMV8	Q14240;E7EQG2;Q14240-2	18;18;18;5;4;4;4	2;2;2;0;0;0;0	2;2;2;0;0;0;0	Eukaryotic initiation factor 4A-II;Eukaryotic initiation factor 4A-II, N-terminally processed	EIF4A2	;;	7	18	2	2	17	16	17	16	18	17	2	2	2	2	2	2	2	2	2	2	2	2	38.8	7.1	7.1	46.402	407	407;362;408;109;85;85;98	0	6.6565	By MS/MS	By MS/MS	By MS/MS	By MS/MS	By MS/MS	By MS/MS	37.3	36.9	36.9	36.9	38.8	38.8
Q9H720;E7EQL2	Q9H720;E7EQL2	1;1	1;1	1;1	PGAP2-interacting protein	CWH43	;	2	1	1	1	0	0	0	0	0	1	0	0	0	0	0	1	0	0	0	0	0	1	1.4	1.4	1.4	78.583	699	699;672	0.044316	0.8145						By MS/MS	0	0	0	0	0	1.4
P15311;E7EQR4;E9PQ82;E9PNV3;P35241-3	P15311;E7EQR4	17;17;3;3;2	9;9;1;1;1	8;8;0;0;0	Ezrin	EZR	;	5	17	9	8	12	13	15	10	11	11	7	8	7	6	6	6	7	7	7	6	6	6	27.1	17.6	16.4	69.412	586	586;586;116;148;200	0	29.715	By MS/MS	By MS/MS	By MS/MS	By MS/MS	By MS/MS	By MS/MS	20.8	22	23.7	16.6	19.3	18.6
Q658Y4;G3V120;E7ER68	Q658Y4;G3V120;E7ER68	1;1;1	1;1;1	1;1;1	Protein FAM91A1	FAM91A1	;;	3	1	1	1	1	0	1	1	1	1	1	0	1	1	1	1	1	0	1	1	1	1	1	1	1	93.908	838	838;218;789	0.030364	1.0175	By MS/MS		By matching	By matching	By matching	By matching	1	0	1	1	1	1
Q7Z2K6;E7ER77	Q7Z2K6;E7ER77	2;2	2;2	2;2	Endoplasmic reticulum metallopeptidase 1	ERMP1	;	2	2	2	2	1	1	1	2	0	2	1	1	1	2	0	2	1	1	1	2	0	2	2.5	2.5	2.5	100.23	904	904;841	0	4.2197	By matching	By matching	By matching	By matching		By MS/MS	1.3	1.3	1.3	2.5	0	2.5
E7ERA6	E7ERA6	1	1	1	RING finger protein 223	RNF223		1	1	1	1	0	1	0	1	0	1	0	1	0	1	0	1	0	1	0	1	0	1	8.4	8.4	8.4	26.629	249	249	0	5.1779		By MS/MS		By matching		By MS/MS	0	8.4	0	8.4	0	8.4
Q8NHS3;E7ERQ4	Q8NHS3;E7ERQ4	1;1	1;1	1;1	Major facilitator superfamily domain-containing protein 8	MFSD8	;	2	1	1	1	0	1	0	0	0	0	0	1	0	0	0	0	0	1	0	0	0	0	2.3	2.3	2.3	57.627	518	518;473	0	3.0249		By MS/MS					0	2.3	0	0	0	0
Q9HAW4;E7ESG2;Q9HAW4-2;Q9HAW4-3	Q9HAW4;E7ESG2;Q9HAW4-2;Q9HAW4-3	1;1;1;1	1;1;1;1	1;1;1;1	Claspin	CLSPN	;;;	4	1	1	1	0	1	1	1	1	1	0	1	1	1	1	1	0	1	1	1	1	1	1.3	1.3	1.3	151.09	1339	1339;1286;1275;1332	0.080863	0.55144		By matching	By matching	By MS/MS	By matching	By matching	0	1.3	1.3	1.3	1.3	1.3
E7ESP4;E7EMF1;E9PB77;D6RG08	E7ESP4;E7EMF1;E9PB77	34;26;19;4	1;1;1;0	1;1;1;0		ITGA2	;;	4	34	1	1	20	33	23	32	21	34	1	1	1	1	1	1	1	1	1	1	1	1	42.7	2.1	2.1	102.83	942	942;815;641;175	0	122.97	By MS/MS	By MS/MS	By MS/MS	By MS/MS	By MS/MS	By MS/MS	29.7	39.5	31	38.7	29.6	42.7
Q13330;Q13330-3;F8W9Y9;H0Y4T7;E7ESY4	Q13330;Q13330-3;F8W9Y9;H0Y4T7;E7ESY4	3;3;3;3;3	3;3;3;3;3	3;3;3;3;3	Metastasis-associated protein MTA1	MTA1	;;;;	5	3	3	3	3	1	3	1	2	1	3	1	3	1	2	1	3	1	3	1	2	1	5.2	5.2	5.2	80.785	715	715;698;255;511;703	0	3.3899	By matching	By matching	By MS/MS	By matching	By MS/MS	By MS/MS	5.2	1.7	5.2	1.7	3.5	1.7
E7ET40;S4R3G7	E7ET40	30;4	30;4	2;0		PLAU		2	30	30	2	14	30	10	27	12	30	14	30	10	27	12	30	0	2	0	2	0	2	64	64	6	46.924	414	414;106	0	323.31	By MS/MS	By MS/MS	By MS/MS	By MS/MS	By MS/MS	By MS/MS	41.1	64	30	60.4	37.2	64
Q08209;Q08209-2;E7ETC2;Q08209-5;Q08209-3;P16298;E9PPC8;E9PK68;Q5F2F8;P16298-2;P16298-3;P16298-4	Q08209;Q08209-2;E7ETC2;Q08209-5;Q08209-3;P16298;E9PPC8;E9PK68;Q5F2F8;P16298-2;P16298-3;P16298-4	2;2;2;2;2;1;1;1;1;1;1;1	2;2;2;2;2;1;1;1;1;1;1;1	2;2;2;2;2;1;1;1;1;1;1;1	Serine/threonine-protein phosphatase 2B catalytic subunit alpha isoform;Serine/threonine-protein phosphatase;Serine/threonine-protein phosphatase 2B catalytic subunit beta isoform	PPP3CA;PPP3CB	;;;;;;;;;;;	12	2	2	2	1	1	2	2	1	1	1	1	2	2	1	1	1	1	2	2	1	1	4.4	4.4	4.4	58.687	521	521;511;423;454;469;524;132;147;496;514;515;525	0	3.3158	By MS/MS	By MS/MS	By MS/MS	By MS/MS	By MS/MS	By MS/MS	2.1	2.1	4.4	4.4	2.1	2.1
P05156;G3XAM2;E7ETH0;A0A087X0I2;CON__Q32PI4	P05156;G3XAM2;E7ETH0;A0A087X0I2;CON__Q32PI4	2;2;2;1;1	2;2;2;1;1	2;2;2;1;1	Complement factor I;Complement factor I heavy chain;Complement factor I light chain	CFI	;;;;	5	2	2	2	0	1	0	1	1	1	0	1	0	1	1	1	0	1	0	1	1	1	3.6	3.6	3.6	65.75	583	583;576;591;378;618	0	15.776		By MS/MS		By matching	By matching	By MS/MS	0	1.4	0	1.4	1.4	2.2
P29558;E7ETU5;F6Y5H0;P29558-2;Q6XE24;E7EPF2;C9J9B2;C9JIJ9;Q6XE24-3;Q6XE24-4;Q6XE24-5;Q6XE24-2	P29558;E7ETU5;F6Y5H0;P29558-2;Q6XE24;E7EPF2;C9J9B2;C9JIJ9;Q6XE24-3;Q6XE24-4;Q6XE24-5;Q6XE24-2	2;2;2;2;1;1;1;1;1;1;1;1	2;2;2;2;1;1;1;1;1;1;1;1	2;2;2;2;1;1;1;1;1;1;1;1	RNA-binding motif, single-stranded-interacting protein 1;RNA-binding motif, single-stranded-interacting protein 3	RBMS1;RBMS3	;;;;;;;;;;;	12	2	2	2	2	2	1	2	2	2	2	2	1	2	2	2	2	2	1	2	2	2	7.4	7.4	7.4	44.505	406	406;370;386;403;437;128;264;436;419;420;421;433	0	11.835	By MS/MS	By MS/MS	By MS/MS	By MS/MS	By MS/MS	By MS/MS	7.4	7.4	3.7	7.4	7.4	7.4
Q9Y6E2;E7ETZ4;Q75MG1;E9PFE3;C9JF98;E9PFD4;E7EMS9;B5MCE7;B5MCH7;Q9Y6E2-2	Q9Y6E2;E7ETZ4;Q75MG1;E9PFE3;C9JF98;E9PFD4;E7EMS9;B5MCE7;B5MCH7;Q9Y6E2-2	4;4;3;2;2;2;2;2;2;2	3;3;3;2;2;1;2;1;1;2	1;1;1;0;0;1;0;1;1;0	Basic leucine zipper and W2 domain-containing protein 2	BZW2	;;;;;;;;;	10	4	3	1	3	3	1	3	2	4	3	2	0	2	1	3	1	0	0	1	1	1	10.5	8.8	1.9	48.162	419	419;408;274;161;163;189;208;225;343;201	0	5.812	By MS/MS	By matching	By matching	By MS/MS	By matching	By MS/MS	8.8	8.6	1.7	6	3.6	10.5
E7EU40;Q92959;F8W9W8	E7EU40;Q92959;F8W9W8	3;3;2	3;3;2	3;3;2	Solute carrier organic anion transporter family member 2A1	SLCO2A1	;;	3	3	3	3	0	3	0	3	0	3	0	3	0	3	0	3	0	3	0	3	0	3	5.5	5.5	5.5	61.657	567	567;643;415	0	8.0267		By MS/MS		By MS/MS		By MS/MS	0	5.5	0	5.5	0	5.5
P68400;E7EU96;Q5U5J2;Q8NEV1;P68400-2;A0A087WY74;V9GYA2;V9GY80	P68400;E7EU96;Q5U5J2;Q8NEV1;P68400-2	10;10;10;9;6;3;1;1	10;10;10;9;6;3;1;1	10;10;10;9;6;3;1;1	Casein kinase II subunit alpha;Casein kinase II subunit alpha 3	CSNK2A1;CSNK2A3	;;;;	8	10	10	10	9	10	8	9	9	9	9	10	8	9	9	9	9	10	8	9	9	9	33.5	33.5	33.5	45.143	391	391;385;397;391;255;118;74;80	0	35.292	By MS/MS	By MS/MS	By MS/MS	By MS/MS	By MS/MS	By MS/MS	28.6	33.5	27.1	29.7	30.2	29.7
Q04637;Q04637-3;Q04637-8;E7EX73;E9PGM1;E7EUU4;Q04637-5;Q04637-4;Q04637-9;Q04637-6;Q04637-7;A0A0A0MR52;C9JF13;C9J6B6;H7C044;C9K073;C9J2Z7;O43432;A0A0A0MSA7;A0A0U1RQK7;O43432-4;O43432-3;F8WCF2;C9JWH7;C9J556;C9JHW9;C9JSU8;H7C0V6;C9JWW9	Q04637;Q04637-3;Q04637-8;E7EX73;E9PGM1;E7EUU4;Q04637-5;Q04637-4;Q04637-9;Q04637-6;Q04637-7;A0A0A0MR52;C9JF13	22;22;22;22;22;22;22;22;22;21;21;16;11;10;6;6;5;2;2;2;2;2;1;1;1;1;1;1;1	22;22;22;22;22;22;22;22;22;21;21;16;11;10;6;6;5;2;2;2;2;2;1;1;1;1;1;1;1	22;22;22;22;22;22;22;22;22;21;21;16;11;10;6;6;5;2;2;2;2;2;1;1;1;1;1;1;1	Eukaryotic translation initiation factor 4 gamma 1	EIF4G1	;;;;;;;;;;;;	29	22	22	22	16	20	19	19	22	19	16	20	19	19	22	19	16	20	19	19	22	19	18.7	18.7	18.7	175.49	1599	1599;1559;1600;1436;1513;1560;1435;1512;1606;1403;1404;1395;903;757;226;869;834;1585;1621;1774;1305;1591;50;127;143;160;163;180;285	0	76.963	By MS/MS	By MS/MS	By MS/MS	By MS/MS	By MS/MS	By MS/MS	13.8	15.9	16.9	16.3	18.7	16.3
P21283;E7EV59	P21283;E7EV59	2;2	2;2	2;2	V-type proton ATPase subunit C 1	ATP6V1C1	;	2	2	2	2	0	1	0	0	0	2	0	1	0	0	0	2	0	1	0	0	0	2	7.9	7.9	7.9	43.941	382	382;307	0	14.379		By MS/MS				By MS/MS	0	5.2	0	0	0	7.9
P27816;E7EVA0;P27816-6;P27816-2;P27816-4;P27816-5;H7C4C5;B5MEG9;H0Y2V1;F8W9U4	P27816;E7EVA0;P27816-6;P27816-2;P27816-4;P27816-5;H7C4C5;B5MEG9	19;19;19;15;13;11;11;10;9;9	19;19;19;15;13;11;11;10;9;9	19;19;19;15;13;11;11;10;9;9	Microtubule-associated protein 4;Microtubule-associated protein	MAP4	;;;;;;;	10	19	19	19	15	19	15	14	16	15	15	19	15	14	16	15	15	19	15	14	16	15	22.1	22.1	22.1	121	1152	1152;2297;1135;979;872;809;493;761;463;828	0	73.214	By MS/MS	By MS/MS	By MS/MS	By MS/MS	By MS/MS	By MS/MS	18.1	22.1	18.1	16.7	19	17.9
Q07866;Q07866-4;Q07866-6;Q07866-2;G5E9S8;G3V2E7;F8W6L3;G3V3H3;G3V5R9;E7EVH7;Q07866-8;Q07866-3;Q07866-7;Q07866-5;Q07866-10;Q07866-9;Q9H0B6;A8MZ87;Q9H0B6-2;Q9NSK0;H0YJU9;H0YJL0;G3V2P7;H0YJT3;C9JZE5;E9PQ02;H0YG16;C9J8T5;A8MX29;Q9NSK0-4;Q9NSK0-5;Q9NSK0-3	Q07866;Q07866-4;Q07866-6;Q07866-2;G5E9S8;G3V2E7;F8W6L3;G3V3H3;G3V5R9;E7EVH7;Q07866-8;Q07866-3;Q07866-7;Q07866-5;Q07866-10;Q07866-9	5;5;5;5;5;5;5;5;5;5;5;5;5;5;5;5;2;2;2;1;1;1;1;1;1;1;1;1;1;1;1;1	5;5;5;5;5;5;5;5;5;5;5;5;5;5;5;5;2;2;2;1;1;1;1;1;1;1;1;1;1;1;1;1	5;5;5;5;5;5;5;5;5;5;5;5;5;5;5;5;2;2;2;1;1;1;1;1;1;1;1;1;1;1;1;1	Kinesin light chain 1	KLC1	;;;;;;;;;;;;;;;	32	5	5	5	3	2	2	2	2	2	3	2	2	2	2	2	3	2	2	2	2	2	10.1	10.1	10.1	65.309	573	573;637;628;560;549;551;576;609;630;732;551;564;584;616;618;639;622;521;545;619;131;150;150;161;162;189;268;271;333;315;542;637	0	5.7285	By MS/MS	By MS/MS	By matching	By MS/MS	By MS/MS	By MS/MS	6.1	4	3.8	3.8	4.5	4
E7EVJ5;Q96F07-2;Q96F07;H7C229;E7EW33;A0A087WVE1;A0A087WTQ3;A0A087WWZ1;A0A087X0D6;A0A087WV63;A0A0G2JRF5;A0A087WWY5;A0A087WZL7;A0A0G2JQH3;A0A087WVZ5	E7EVJ5;Q96F07-2;Q96F07;H7C229;E7EW33	17;17;15;14;12;6;6;6;2;1;1;1;1;1;1	1;1;1;0;0;1;1;1;0;0;0;0;0;0;0	1;1;1;0;0;1;1;1;0;0;0;0;0;0;0	Cytoplasmic FMR1-interacting protein 2	CYFIP2	;;;;	15	17	1	1	12	12	11	12	15	16	0	0	0	0	0	1	0	0	0	0	0	1	14.1	1.1	1.1	142.58	1227	1227;1253;1278;1117;1057;188;222;295;234;71;77;77;101;185;185	0	3.0379	By matching	By matching	By matching	By matching	By matching	By MS/MS	9	10.1	8.1	9.9	12	13.5
Q14534;E7EVQ6	Q14534;E7EVQ6	1;1	1;1	1;1	Squalene monooxygenase	SQLE	;	2	1	1	1	1	0	0	0	0	0	1	0	0	0	0	0	1	0	0	0	0	0	4.4	4.4	4.4	63.922	574	574;479	0	4.1237	By MS/MS						4.4	0	0	0	0	0
E7EVZ5;Q8NBM8	E7EVZ5;Q8NBM8	1;1	1;1	1;1	Prenylcysteine oxidase-like	PCYOX1L	;	2	1	1	1	0	1	0	0	0	1	0	1	0	0	0	1	0	1	0	0	0	1	5.9	5.9	5.9	45.679	404	404;494	0.0037051	1.9681		By MS/MS				By MS/MS	0	5.9	0	0	0	5.9
Q9NVU7;E7EW05;F8W8T7;D6RC74;Q9NVU7-2	Q9NVU7;E7EW05;F8W8T7;D6RC74;Q9NVU7-2	2;2;1;1;1	2;2;1;1;1	2;2;1;1;1	Protein SDA1 homolog	SDAD1	;;;;	5	2	2	2	1	0	1	1	2	1	1	0	1	1	2	1	1	0	1	1	2	1	4.7	4.7	4.7	79.87	687	687;650;72;88;590	0	4.0773	By MS/MS		By MS/MS	By matching	By MS/MS	By matching	2	0	2	2	4.7	2
Q9Y467;H0YFS7;E7EW59	Q9Y467;H0YFS7;E7EW59	1;1;1	1;1;1	1;1;1	Sal-like protein 2	SALL2	;;	3	1	1	1	1	1	1	1	1	1	1	1	1	1	1	1	1	1	1	1	1	1	2.3	2.3	2.3	105.31	1007	1007;902;906	0.052516	0.73419	By MS/MS	By matching	By MS/MS	By matching	By MS/MS	By MS/MS	2.3	2.3	2.3	2.3	2.3	2.3
Q13576;E7EWC2;F5H7S7;Q13576-3;Q13576-2	Q13576;E7EWC2;F5H7S7;Q13576-3;Q13576-2	2;2;2;2;2	1;1;1;1;1	1;1;1;1;1	Ras GTPase-activating-like protein IQGAP2	IQGAP2	;;;;	5	2	1	1	2	1	2	1	2	2	1	0	1	0	1	1	1	0	1	0	1	1	1.1	0.5	0.5	180.58	1575	1575;1402;1525;1071;1071	0.071775	0.59292	By matching	By matching	By matching	By matching	By MS/MS	By MS/MS	1.1	0.6	1.1	0.6	1.1	1.1
Q99576;Q99576-3;Q5JRJ2;Q5JRJ0;E7EWD5;Q99576-4	Q99576;Q99576-3;Q5JRJ2;Q5JRJ0;E7EWD5;Q99576-4	1;1;1;1;1;1	1;1;1;1;1;1	1;1;1;1;1;1	TSC22 domain family protein 3	TSC22D3	;;;;;	6	1	1	1	0	0	0	0	0	1	0	0	0	0	0	1	0	0	0	0	0	1	8.2	8.2	8.2	14.81	134	134;200;77;110;132;122	0.099449	0.45157						By MS/MS	0	0	0	0	0	8.2
O43674;E7EWP0;O43674-2;F8WDZ2;F8WDD2;A0A087WYD0;H0Y886	O43674;E7EWP0;O43674-2;F8WDZ2;F8WDD2;A0A087WYD0;H0Y886	2;2;2;1;1;1;1	2;2;2;1;1;1;1	2;2;2;1;1;1;1	NADH dehydrogenase [ubiquinone] 1 beta subcomplex subunit 5, mitochondrial	NDUFB5	;;;;;;	7	2	2	2	1	1	1	2	1	2	1	1	1	2	1	2	1	1	1	2	1	2	9.5	9.5	9.5	21.75	189	189;177;137;42;66;135;206	0.0057929	1.7281	By matching	By matching	By matching	By MS/MS	By matching	By MS/MS	5.8	3.7	3.7	9.5	5.8	9.5
O15021;E7EWQ5;J3QT34;O15021-2;O15021-3;O15021-1;H7C1I9	O15021;E7EWQ5;J3QT34;O15021-2;O15021-3;O15021-1;H7C1I9	2;2;2;2;2;2;1	1;1;1;1;1;1;1	1;1;1;1;1;1;1	Microtubule-associated serine/threonine-protein kinase 4	MAST4	;;;;;;	7	2	1	1	1	1	1	2	2	2	0	0	0	1	1	1	0	0	0	1	1	1	1	0.7	0.7	284.37	2626	2626;2444;2623;2429;2434;2444;1680	0.099214	0.45805	By matching	By matching	By matching	By matching	By MS/MS	By matching	0.3	0.3	0.3	1	1	1
P33240;Q9H0L4;E9PID8;E7EWR4;P33240-2	P33240;Q9H0L4;E9PID8;E7EWR4;P33240-2	1;1;1;1;1	1;1;1;1;1	1;1;1;1;1	Cleavage stimulation factor subunit 2;Cleavage stimulation factor subunit 2 tau variant	CSTF2;CSTF2T	;;;;	5	1	1	1	1	1	1	0	1	1	1	1	1	0	1	1	1	1	1	0	1	1	2.4	2.4	2.4	60.959	577	577;616;438;597;560	0	4.4797	By matching	By matching	By matching		By matching	By MS/MS	2.4	2.4	2.4	0	2.4	2.4
Q9Y6M9;E9PH64;E7EWZ0;E9PF49	Q9Y6M9;E9PH64;E7EWZ0;E9PF49	3;3;3;3	3;3;3;3	3;3;3;3	NADH dehydrogenase [ubiquinone] 1 beta subcomplex subunit 9	NDUFB9	;;;	4	3	3	3	3	2	3	3	2	2	3	2	3	3	2	2	3	2	3	3	2	2	23.5	23.5	23.5	21.831	179	179;168;178;221	0	10.143	By MS/MS	By matching	By MS/MS	By MS/MS	By MS/MS	By MS/MS	23.5	15.6	23.5	23.5	12.8	12.8
P23588;E7EX17;P23588-2;F8W0K0;F8VSC7;F8VP89;F8VX11;F8VYE9;F8VRU1	P23588;E7EX17;P23588-2;F8W0K0;F8VSC7;F8VP89;F8VX11	7;7;6;4;4;4;4;3;2	7;7;6;4;4;4;4;3;2	7;7;6;4;4;4;4;3;2	Eukaryotic translation initiation factor 4B	EIF4B	;;;;;;	9	7	7	7	2	6	4	4	2	5	2	6	4	4	2	5	2	6	4	4	2	5	12.3	12.3	12.3	69.15	611	611;616;572;170;227;275;360;185;175	0	8.7468	By matching	By MS/MS	By matching	By MS/MS	By matching	By MS/MS	3.9	11	7.9	6.5	3.1	7.7
E7EX90;Q14203-3;Q14203;Q14203-6;Q14203-4;Q14203-5;Q14203-2;Q6AWB1;E7EWF7;C9JZA4;C9JTE5;C9JJN7;C9JJD0;C9J1B7;C9JKG6;E9PCY0;C9JUI8	E7EX90;Q14203-3;Q14203;Q14203-6;Q14203-4;Q14203-5;Q14203-2	16;16;15;15;15;13;13;7;5;3;3;3;3;2;2;2;1	16;16;15;15;15;13;13;7;5;3;3;3;3;2;2;2;1	16;16;15;15;15;13;13;7;5;3;3;3;3;2;2;2;1	Dynactin subunit 1	DCTN1	;;;;;;	17	16	16	16	14	12	15	15	14	11	14	12	15	15	14	11	14	12	15	15	14	11	17	17	17	139.09	1256	1256;1236;1278;1271;1253;1139;1144;890;191;76;76;87;121;64;135;186;14	0	54.555	By MS/MS	By MS/MS	By MS/MS	By MS/MS	By MS/MS	By MS/MS	13.9	12.3	15.5	15.5	14.5	11.8
Q5SYE7;Q5SYE7-2;H0YDF6;E9PAK2	Q5SYE7;Q5SYE7-2;H0YDF6;E9PAK2	1;1;1;1	1;1;1;1	1;1;1;1	NHS-like protein 1	NHSL1	;;;	4	1	1	1	1	0	0	0	0	0	1	0	0	0	0	0	1	0	0	0	0	0	1.1	1.1	1.1	170.67	1610	1610;1606;169;221	0	6.7731	By MS/MS						1.1	0	0	0	0	0
E9PAV3;F8VZJ2;F8W0W4;H0YHX9;Q13765;E9PAV3-2;F8W1N5;F8VNW4;Q9BZK3;F8VZ58	E9PAV3;F8VZJ2;F8W0W4;H0YHX9;Q13765;E9PAV3-2;F8W1N5;F8VNW4	4;4;4;4;4;4;3;3;1;1	4;4;4;4;4;4;3;3;1;1	4;4;4;4;4;4;3;3;1;1	Nascent polypeptide-associated complex subunit alpha, muscle-specific form;Nascent polypeptide-associated complex subunit alpha	NACA	;;;;;;;	10	4	4	4	3	4	2	3	2	3	3	4	2	3	2	3	3	4	2	3	2	3	2.6	2.6	2.6	205.42	2078	2078;136;198;213;215;925;71;148;213;126	0	28.64	By MS/MS	By MS/MS	By MS/MS	By MS/MS	By MS/MS	By MS/MS	2	2.6	1.3	2	1.3	1.9
Q8IZ96-17;Q8IZ96-10;Q8IZ96-8;E9PAX0;E9PIL3	Q8IZ96-17;Q8IZ96-10;Q8IZ96-8;E9PAX0;E9PIL3	1;1;1;1;1	1;1;1;1;1	1;1;1;1;1		CMTM1	;;;;	5	1	1	1	1	1	1	1	1	1	1	1	1	1	1	1	1	1	1	1	1	1	3.1	3.1	3.1	31.068	286	286;65;92;231;238	0.084377	0.53806	By matching	By MS/MS	By matching	By MS/MS	By matching	By MS/MS	3.1	3.1	3.1	3.1	3.1	3.1
Q86V81;E9PB61	Q86V81;E9PB61	3;3	3;3	3;3	THO complex subunit 4	ALYREF	;	2	3	3	3	2	3	3	3	3	3	2	3	3	3	3	3	2	3	3	3	3	3	15.2	15.2	15.2	26.888	257	257;264	0	38.574	By MS/MS	By MS/MS	By MS/MS	By MS/MS	By MS/MS	By MS/MS	8.2	15.2	15.2	15.2	15.2	15.2
P20700;E9PBF6;A0A0D9SFE5;A0A0D9SFY5	P20700;E9PBF6;A0A0D9SFE5;A0A0D9SFY5	11;11;9;6	10;10;9;6	10;10;9;6	Lamin-B1	LMNB1	;;;	4	11	10	10	9	9	6	8	9	9	8	8	6	7	8	8	8	8	6	7	8	8	17.4	16	16	66.408	586	586;387;329;166	0	30.36	By MS/MS	By MS/MS	By MS/MS	By MS/MS	By MS/MS	By MS/MS	13.7	15.4	10.1	13.7	15.5	13.7
P27361;E9PBK7;P27361-2;H0YEX6;E9PRH7;B3KR49;E9PJF0;E9PQW4;P27361-3	P27361;E9PBK7;P27361-2;H0YEX6;E9PRH7;B3KR49;E9PJF0;E9PQW4;P27361-3	2;2;2;1;1;1;1;1;1	2;2;2;1;1;1;1;1;1	2;2;2;1;1;1;1;1;1	Mitogen-activated protein kinase 3;Mitogen-activated protein kinase	MAPK3	;;;;;;;;	9	2	2	2	0	0	1	2	2	2	0	0	1	2	2	2	0	0	1	2	2	2	4.7	4.7	4.7	43.135	379	379;311;335;121;136;265;316;339;357	0	4.6889			By MS/MS	By MS/MS	By MS/MS	By MS/MS	0	0	2.4	4.7	4.7	4.7
P22234;E9PBS1;P22234-2;D6RF62	P22234;E9PBS1;P22234-2;D6RF62	14;14;13;10	14;14;13;10	14;14;13;10	Multifunctional protein ADE2;Phosphoribosylaminoimidazole-succinocarboxamide synthase;Phosphoribosylaminoimidazole carboxylase	PAICS	;;;	4	14	14	14	9	12	10	10	10	13	9	12	10	10	10	13	9	12	10	10	10	13	39.5	39.5	39.5	47.079	425	425;413;432;333	0	46.488	By MS/MS	By MS/MS	By MS/MS	By MS/MS	By MS/MS	By MS/MS	26.8	30.6	27.8	27.1	26.8	36.2
P69892;P69891;E9PBW4	P69892;P69891;E9PBW4	3;3;3	1;1;1	1;1;1	Hemoglobin subunit gamma-2;Hemoglobin subunit gamma-1	HBG2;HBG1	;;	3	3	1	1	3	2	3	2	3	2	1	0	1	0	1	0	1	0	1	0	1	0	21.8	8.8	8.8	16.126	147	147;147;137	0.012225	1.3967	By MS/MS	By matching	By MS/MS	By matching	By matching	By matching	21.8	12.9	21.8	12.9	21.8	12.9
O75152;E9PBY7;E9PQ61	O75152;E9PBY7;E9PQ61	2;2;2	2;2;2	2;2;2	Zinc finger CCCH domain-containing protein 11A	ZC3H11A	;;	3	2	2	2	2	1	2	2	2	1	2	1	2	2	2	1	2	1	2	2	2	1	4.2	4.2	4.2	89.13	810	810;515;652	0	2.9889	By MS/MS	By matching	By MS/MS	By MS/MS	By MS/MS	By MS/MS	4.2	1.5	4.2	4.2	4.2	1.5
Q9H0C8;F8SNU6;E9PC05	Q9H0C8;F8SNU6;E9PC05	1;1;1	1;1;1	1;1;1	Integrin-linked kinase-associated serine/threonine phosphatase 2C	ILKAP;ILKAP2	;;	3	1	1	1	1	1	1	1	1	1	1	1	1	1	1	1	1	1	1	1	1	1	1.8	1.8	1.8	42.906	392	392;162;212	0.089323	0.50628	By MS/MS	By MS/MS	By matching	By matching	By matching	By matching	1.8	1.8	1.8	1.8	1.8	1.8
Q53H12;E9PC15;E9PG39;A0A0G2JLG5;A0A0G2JLD0	Q53H12;E9PC15;E9PG39;A0A0G2JLG5	10;10;7;5;2	10;10;7;5;2	10;10;7;5;2	Acylglycerol kinase, mitochondrial	AGK	;;;	5	10	10	10	9	7	7	6	8	7	9	7	7	6	8	7	9	7	7	6	8	7	34.8	34.8	34.8	47.137	422	422;394;244;226;51	0	26.595	By MS/MS	By MS/MS	By MS/MS	By MS/MS	By MS/MS	By MS/MS	29.1	21.3	21.1	15.4	26.5	21.3
Q16576;E9PC52;Q16576-2;Q5JP02;Q5JP01;Q5JNZ6;C9JAJ9	Q16576;E9PC52;Q16576-2	10;10;9;4;4;2;1	3;3;2;0;1;1;0	3;3;2;0;1;1;0	Histone-binding protein RBBP7	RBBP7	;;	7	10	3	3	8	9	7	9	9	10	3	3	2	3	2	3	3	3	2	3	2	3	24.9	12.5	12.5	47.82	425	425;416;469;175;285;85;37	0	17.546	By MS/MS	By MS/MS	By MS/MS	By MS/MS	By MS/MS	By MS/MS	23.1	23.3	19.3	24.7	18.6	24.9
E9PC69;Q7KZI7;Q7KZI7-14;Q7KZI7-16;Q7KZI7-8;Q7KZI7-4;Q7KZI7-13;Q7KZI7-15;Q7KZI7-9;Q7KZI7-3;Q7KZI7-6;Q7KZI7-11;E7ETY4;Q7KZI7-7;Q7KZI7-2;Q7KZI7-5;Q7KZI7-12;Q7KZI7-10;F5H4F6;F5H6N2;F5H4J8	E9PC69;Q7KZI7;Q7KZI7-14;Q7KZI7-16;Q7KZI7-8;Q7KZI7-4;Q7KZI7-13;Q7KZI7-15;Q7KZI7-9;Q7KZI7-3;Q7KZI7-6;Q7KZI7-11;E7ETY4;Q7KZI7-7;Q7KZI7-2;Q7KZI7-5;Q7KZI7-12;Q7KZI7-10	18;17;17;17;17;16;16;16;16;16;16;16;15;15;15;15;15;14;4;2;1	18;17;17;17;17;16;16;16;16;16;16;16;15;15;15;15;15;14;4;2;1	13;12;12;12;12;11;11;11;11;11;11;11;10;10;10;10;10;9;1;1;1	Serine/threonine-protein kinase MARK2	MARK2	;;;;;;;;;;;;;;;;;	21	18	18	13	12	13	15	13	15	15	12	13	15	13	15	15	9	10	11	10	12	11	35.3	35.3	29.2	86.69	778	778;788;745;724;779;725;691;709;734;746;755;773;699;692;701;719;740;686;161;112;91	0	83.288	By MS/MS	By MS/MS	By MS/MS	By MS/MS	By MS/MS	By MS/MS	23.9	26.7	29.2	26	31.4	30.8
Q13144;E9PC74	Q13144;E9PC74	1;1	1;1	1;1	Translation initiation factor eIF-2B subunit epsilon	EIF2B5	;	2	1	1	1	0	0	1	1	0	0	0	0	1	1	0	0	0	0	1	1	0	0	1.7	1.7	1.7	80.379	721	721;705	0.0022989	2.3092			By matching	By MS/MS			0	0	1.7	1.7	0	0
P51636;E9PCT3;P51636-3;P51636-2	P51636;E9PCT3;P51636-3;P51636-2	4;4;3;3	4;4;3;3	4;4;3;3	Caveolin-2;Caveolin	CAV2	;;;	4	4	4	4	3	4	1	4	3	4	3	4	1	4	3	4	3	4	1	4	3	4	37.7	37.7	37.7	18.291	162	162;113;112;149	0	18.255	By MS/MS	By MS/MS	By MS/MS	By MS/MS	By matching	By MS/MS	34	37.7	7.4	37.7	22.2	37.7
Q9NTJ3;E9PD53;Q9NTJ3-2;C9JR83;C9JVD8;C9J578;C9J9E4	Q9NTJ3;E9PD53;Q9NTJ3-2	14;14;11;3;2;2;2	14;14;11;3;2;2;2	14;14;11;3;2;2;2	Structural maintenance of chromosomes protein 4;Structural maintenance of chromosomes protein	SMC4	;;	7	14	14	14	10	8	10	7	10	8	10	8	10	7	10	8	10	8	10	7	10	8	11.5	11.5	11.5	147.18	1288	1288;1263;1230;423;119;139;157	0	26.642	By MS/MS	By MS/MS	By MS/MS	By MS/MS	By MS/MS	By MS/MS	7.9	6.4	8.8	5.9	7.8	6.5
Q14194;Q14194-2;E9PD68	Q14194;Q14194-2;E9PD68	4;4;4	1;1;1	1;1;1	Dihydropyrimidinase-related protein 1	CRMP1	;;	3	4	1	1	3	2	4	4	4	4	0	0	1	1	1	1	0	0	1	1	1	1	8.4	2.1	2.1	62.183	572	572;686;570	0.028078	1.0855	By matching	By matching	By matching	By MS/MS	By matching	By matching	6.3	3.5	8.4	8.4	8.4	8.4
Q96I99;E9PDQ8;Q96I99-2	Q96I99;E9PDQ8;Q96I99-2	1;1;1	1;1;1	1;1;1	Succinyl-CoA ligase [GDP-forming] subunit beta, mitochondrial	SUCLG2	;;	3	1	1	1	1	0	1	1	1	0	1	0	1	1	1	0	1	0	1	1	1	0	2.3	2.3	2.3	46.51	432	432;379;440	0	4.2712	By matching		By matching	By MS/MS	By MS/MS		2.3	0	2.3	2.3	2.3	0
Q9Y2R5;E9PE17;I3L0E3	Q9Y2R5;E9PE17;I3L0E3	1;1;1	1;1;1	1;1;1	28S ribosomal protein S17, mitochondrial	MRPS17;hCG_1984214	;;	3	1	1	1	1	1	1	1	0	0	1	1	1	1	0	0	1	1	1	1	0	0	22.3	22.3	22.3	14.502	130	130;129;225	0	3.8067	By MS/MS	By matching	By MS/MS	By matching			22.3	22.3	22.3	22.3	0	0
Q96AE4;Q96AE4-2;E9PEB5;C9JSZ1	Q96AE4;Q96AE4-2;E9PEB5	17;17;17;6	17;17;17;6	13;13;13;6	Far upstream element-binding protein 1	FUBP1	;;	4	17	17	13	8	11	11	15	9	17	8	11	11	15	9	17	5	8	7	11	6	13	33.5	33.5	29.7	67.56	644	644;653;655;232	0	103.88	By MS/MS	By MS/MS	By MS/MS	By MS/MS	By MS/MS	By MS/MS	15.5	21.9	20.5	28.4	17.5	33.5
P18564;E9PEE8;A0A087WXP3;P18564-2	P18564;E9PEE8;A0A087WXP3;P18564-2	18;18;15;13	18;18;15;13	18;18;15;13	Integrin beta-6;Integrin beta	ITGB6	;;;	4	18	18	18	2	18	3	16	1	18	2	18	3	16	1	18	2	18	3	16	1	18	28.6	28.6	28.6	85.935	788	788;746;693;681	0	115.27	By matching	By MS/MS	By MS/MS	By MS/MS	By matching	By MS/MS	2.9	28.6	4.3	25.1	1.1	28.6
P98196;H0Y8F0;H0Y547;E9PEJ6	P98196;H0Y8F0;H0Y547;E9PEJ6	1;1;1;1	1;1;1;1	1;1;1;1	Probable phospholipid-transporting ATPase IH;Phospholipid-transporting ATPase	ATP11A	;;;	4	1	1	1	0	0	0	1	0	1	0	0	0	1	0	1	0	0	0	1	0	1	0.9	0.9	0.9	129.75	1134	1134;352;935;1191	0.04851	0.76638				By MS/MS		By matching	0	0	0	0.9	0	0.9
O14786;E9PEP6;E7EX60;Q5T7F0;O14786-3;O14786-2;Q5JWQ4;Q5JWQ6;Q5JWQ2;H0Y4A0	O14786;E9PEP6;E7EX60;Q5T7F0;O14786-3;O14786-2;Q5JWQ4;Q5JWQ6	8;8;6;6;6;6;5;5;1;1	8;8;6;6;6;6;5;5;1;1	8;8;6;6;6;6;5;5;1;1	Neuropilin-1	NRP1	;;;;;;;	10	8	8	8	0	7	1	7	1	7	0	7	1	7	1	7	0	7	1	7	1	7	15.2	15.2	15.2	103.13	923	923;906;641;704;609;644;597;735;105;170	0	39.019		By MS/MS	By matching	By MS/MS	By matching	By MS/MS	0	11.5	1.5	11.5	2.1	14.4
Q9UNP9;E9PKY5;E9PEQ6;Q9UNP9-2;Q9UNP9-3	Q9UNP9;E9PKY5;E9PEQ6;Q9UNP9-2;Q9UNP9-3	1;1;1;1;1	1;1;1;1;1	1;1;1;1;1	Peptidyl-prolyl cis-trans isomerase E;Peptidyl-prolyl cis-trans isomerase	PPIE	;;;;	5	1	1	1	1	1	1	1	1	1	1	1	1	1	1	1	1	1	1	1	1	1	3	3	3	33.43	301	301;213;250;296;314	0	2.7555	By MS/MS	By MS/MS	By MS/MS	By MS/MS	By MS/MS	By MS/MS	3	3	3	3	3	3
O75694;E9PF10;O75694-2	O75694;E9PF10;O75694-2	1;1;1	1;1;1	1;1;1	Nuclear pore complex protein Nup155	NUP155	;;	3	1	1	1	1	1	1	1	1	1	1	1	1	1	1	1	1	1	1	1	1	1	1.1	1.1	1.1	155.2	1391	1391;1327;1332	0	5.3435	By matching	By matching	By MS/MS	By matching	By matching	By matching	1.1	1.1	1.1	1.1	1.1	1.1
Q9Y4P3;E9PF19;Q96E41;F8WCR3;F8WDI9;A0A087WXC6	Q9Y4P3;E9PF19;Q96E41	9;9;8;2;2;1	9;9;8;2;2;1	9;9;8;2;2;1	Transducin beta-like protein 2	TBL2	;;	6	9	9	9	6	7	7	7	7	8	6	7	7	7	7	8	6	7	7	7	7	8	24.6	24.6	24.6	49.797	447	447;411;446;107;176;96	0	30.044	By MS/MS	By MS/MS	By MS/MS	By MS/MS	By MS/MS	By MS/MS	18.3	17.7	20.4	19.9	19.9	21.9
Q92747;E9PF58;F8WFD3	Q92747;E9PF58;F8WFD3	2;2;1	1;1;1	1;1;1	Actin-related protein 2/3 complex subunit 1A	ARPC1A	;;	3	2	1	1	0	1	1	1	2	1	0	0	1	1	1	0	0	0	1	1	1	0	10.8	4.6	4.6	41.569	370	370;279;53	0	5.4019		By matching	By MS/MS	By MS/MS	By MS/MS	By matching	0	6.2	4.6	4.6	10.8	6.2
Q6NW34;E9PFF8;Q6NW34-2	Q6NW34;E9PFF8;Q6NW34-2	1;1;1	1;1;1	1;1;1	Uncharacterized protein C3orf17	C3orf17	;;	3	1	1	1	1	1	1	1	1	0	1	1	1	1	1	0	1	1	1	1	1	0	2.5	2.5	2.5	64.551	567	567;238;497	0	3.062	By matching	By matching	By matching	By matching	By MS/MS		2.5	2.5	2.5	2.5	2.5	0
Q13427;E9PG73;C9JN15;C9JM79;Q13427-2	Q13427;E9PG73;C9JN15;C9JM79;Q13427-2	2;2;1;1;1	2;2;1;1;1	2;2;1;1;1	Peptidyl-prolyl cis-trans isomerase G;Peptidyl-prolyl cis-trans isomerase	PPIG	;;;;	5	2	2	2	2	1	1	2	2	2	2	1	1	2	2	2	2	1	1	2	2	2	3.1	3.1	3.1	88.616	754	754;739;246;487;357	0	5.376	By MS/MS	By matching	By MS/MS	By MS/MS	By MS/MS	By matching	3.1	1.2	1.2	3.1	3.1	3.1
Q04446;E9PGM4	Q04446;E9PGM4	1;1	1;1	1;1	1,4-alpha-glucan-branching enzyme	GBE1	;	2	1	1	1	0	0	1	1	1	0	0	0	1	1	1	0	0	0	1	1	1	0	1.7	1.7	1.7	80.473	702	702;661	0	2.7922			By MS/MS	By matching	By MS/MS		0	0	1.7	1.7	1.7	0
P78332;E9PGM9;P52756;F8WCA5;P78332-3;P78332-2	P78332;E9PGM9;P52756;F8WCA5;P78332-3;P78332-2	2;2;1;1;1;1	2;2;1;1;1;1	2;2;1;1;1;1	RNA-binding protein 6;RNA-binding protein 5	RBM6;RBM5	;;;;;	6	2	2	2	2	1	2	2	2	1	2	1	2	2	2	1	2	1	2	2	2	1	1.5	1.5	1.5	128.64	1123	1123;991;815;697;520;601	0.0048006	1.9232	By matching	By matching	By MS/MS	By matching	By matching	By MS/MS	1.5	0.8	1.5	1.5	1.5	0.8
Q15418;Q15418-2;E9PGT3;Q15418-4;Q15418-3;Q15349;Q5SVM7;Q5SVM6;B7Z3B5;F2Z2J1;Q15349-3;Q15349-2;Q9UK32;E9PAN7;B1AXG1;Q9UK32-2;Q6P0Q8;Q96GX5;O60307;Q9Y2H9;Q96GX5-2;E9PMM7;D6R910;V9GXZ1;E7ERL6;Q96GX5-3;Q6P0Q8-2	Q15418;Q15418-2;E9PGT3;Q15418-4;Q15418-3	21;21;21;21;19;4;4;4;4;4;4;4;2;2;2;2;1;1;1;1;1;1;1;1;1;1;1	21;21;21;21;19;4;4;4;4;4;4;4;2;2;2;2;1;1;1;1;1;1;1;1;1;1;1	16;16;16;16;14;1;3;3;1;1;1;1;0;2;0;0;0;0;0;0;0;0;0;0;0;0;0	Ribosomal protein S6 kinase alpha-1;Ribosomal protein S6 kinase	RPS6KA1	;;;;	27	21	21	16	12	14	15	16	17	14	12	14	15	16	17	14	10	11	11	13	14	12	39.7	39.7	30.6	82.722	735	735;744;724;719;643;733;115;166;644;758;741;758;745;204;227;745;1798;879;1309;1570;840;112;125;787;791;878;1608	0	63.618	By MS/MS	By MS/MS	By MS/MS	By MS/MS	By MS/MS	By MS/MS	23.4	27.9	29.5	30.7	34.8	25.7
E9PGZ1;Q05682-5;Q05682-3;Q05682-4;E7EX44;Q05682;Q05682-6;Q05682-2;C9J813;C9JEK3;C9JE79;F8WE61	E9PGZ1;Q05682-5;Q05682-3;Q05682-4;E7EX44;Q05682;Q05682-6;Q05682-2;C9J813	12;12;11;11;11;10;10;10;10;2;1;1	12;12;11;11;11;10;10;10;10;2;1;1	12;12;11;11;11;10;10;10;10;2;1;1	Caldesmon	CALD1	;;;;;;;;	12	12	12	12	3	10	4	9	5	10	3	10	4	9	5	10	3	10	4	9	5	10	24.4	24.4	24.4	61.705	536	536;532;558;538;557;793;563;564;459;132;72;85	0	25.717	By matching	By MS/MS	By matching	By MS/MS	By matching	By MS/MS	6.3	19.4	9	19.6	11.4	22.6
Q8NCA5;E9PH82;Q8NCA5-2	Q8NCA5;E9PH82;Q8NCA5-2	5;5;5	5;5;5	4;4;4	Protein FAM98A	FAM98A	;;	3	5	5	4	3	3	4	3	4	5	3	3	4	3	4	5	3	2	3	2	3	4	13.9	13.9	11.2	55.4	519	519;312;518	0	34.045	By MS/MS	By matching	By MS/MS	By MS/MS	By MS/MS	By MS/MS	7.9	7.9	10.6	7.9	10.6	13.9
E9PHI4;O94901-9;H0Y6N5;O94901;H7C3X3;H7C2K3;H0Y742;O94901-6;O94901-5;O94901-8	E9PHI4;O94901-9;H0Y6N5;O94901;H7C3X3;H7C2K3;H0Y742;O94901-6;O94901-5;O94901-8	2;2;2;1;1;1;1;1;1;1	2;2;2;1;1;1;1;1;1;1	2;2;2;1;1;1;1;1;1;1	SUN domain-containing protein 1	SUN1	;;;;;;;;;	10	2	2	2	1	2	1	2	1	1	1	2	1	2	1	1	1	2	1	2	1	1	3.6	3.6	3.6	91.112	822	822;916;634;812;158;427;710;682;702;785	0	8.2647	By MS/MS	By MS/MS	By MS/MS	By MS/MS	By matching	By MS/MS	1.7	3.6	1.7	3.6	1.7	1.7
P01189;E9PHK5	P01189;E9PHK5	2;2	2;2	2;2	Pro-opiomelanocortin;NPP;Melanotropin gamma;Potential peptide;Corticotropin;Melanotropin alpha;Corticotropin-like intermediary peptide;Lipotropin beta;Lipotropin gamma;Melanotropin beta;Beta-endorphin;Met-enkephalin	POMC	;	2	2	2	2	0	2	1	2	1	2	0	2	1	2	1	2	0	2	1	2	1	2	3	3	3	29.424	267	267;246	0	3.7454		By MS/MS	By matching	By MS/MS	By matching	By MS/MS	0	3	2.6	3	2.6	3
Q15031;E9PHM2	Q15031;E9PHM2	1;1	1;1	1;1	Probable leucine--tRNA ligase, mitochondrial	LARS2	;	2	1	1	1	1	1	1	1	1	1	1	1	1	1	1	1	1	1	1	1	1	1	0.9	0.9	0.9	101.97	903	903;860	0.035738	0.91495	By matching	By matching	By matching	By matching	By MS/MS	By MS/MS	0.9	0.9	0.9	0.9	0.9	0.9
O43813;F8WDS9;E9PHS0	O43813;F8WDS9;E9PHS0	1;1;1	1;1;1	1;1;1	LanC-like protein 1	LANCL1	;;	3	1	1	1	0	0	1	1	0	0	0	0	1	1	0	0	0	0	1	1	0	0	2.5	2.5	2.5	45.283	399	399;82;196	0.0071403	1.6014			By MS/MS	By MS/MS			0	0	2.5	2.5	0	0
O43491;O43491-4;I6L9B1;E9PII3;E9PK52;E9PHY5;O43491-2;O43491-3;Q9Y2J2;Q9Y2J2-2;J3QS55;B2RB02;A8K968;A0A0A0MRA8;Q9Y2J2-3;Q9Y2J2-4	O43491;O43491-4;I6L9B1;E9PII3;E9PK52;E9PHY5;O43491-2;O43491-3;Q9Y2J2;Q9Y2J2-2;J3QS55;B2RB02;A8K968;A0A0A0MRA8;Q9Y2J2-3;Q9Y2J2-4	2;2;2;2;2;2;2;2;1;1;1;1;1;1;1;1	2;2;2;2;2;2;2;2;1;1;1;1;1;1;1;1	2;2;2;2;2;2;2;2;1;1;1;1;1;1;1;1	Band 4.1-like protein 2;Band 4.1-like protein 3;Band 4.1-like protein 3, N-terminally processed	EPB41L2;EPB41L3	;;;;;;;;;;;;;;;	16	2	2	2	1	2	1	1	2	2	1	2	1	1	2	2	1	2	1	1	2	2	2.6	2.6	2.6	112.59	1005	1005;852;633;706;811;935;673;747;1087;865;162;503;756;918;612;883	0.00077942	2.5107	By matching	By MS/MS	By MS/MS	By matching	By matching	By matching	1.6	2.6	1	1	2.6	2.6
Q9H061;E9PIH8;E9PI90	Q9H061;E9PIH8;E9PI90	1;1;1	1;1;1	1;1;1	Transmembrane protein 126A	TMEM126A	;;	3	1	1	1	1	1	1	1	1	1	1	1	1	1	1	1	1	1	1	1	1	1	5.1	5.1	5.1	21.527	195	195;39;95	0	2.896	By MS/MS	By matching	By matching	By MS/MS	By MS/MS	By matching	5.1	5.1	5.1	5.1	5.1	5.1
Q969G5;E9PIE3	Q969G5;E9PIE3	3;3	3;3	3;3	Protein kinase C delta-binding protein	PRKCDBP	;	2	3	3	3	2	2	3	3	3	3	2	2	3	3	3	3	2	2	3	3	3	3	15.7	15.7	15.7	27.701	261	261;293	0	12.645	By MS/MS	By MS/MS	By MS/MS	By MS/MS	By MS/MS	By MS/MS	11.5	10	15.7	15.7	15.7	15.7
Q13206;E9PIF2	Q13206;E9PIF2	1;1	1;1	1;1	Probable ATP-dependent RNA helicase DDX10	DDX10	;	2	1	1	1	1	1	1	0	1	0	1	1	1	0	1	0	1	1	1	0	1	0	1.7	1.7	1.7	100.89	875	875;835	0.04433	0.81551	By matching	By matching	By MS/MS		By MS/MS		1.7	1.7	1.7	0	1.7	0
Q8N3D4;E9PIH6	Q8N3D4;E9PIH6	1;1	1;1	1;1	EH domain-binding protein 1-like protein 1	EHBP1L1	;	2	1	1	1	1	1	0	0	0	1	1	1	0	0	0	1	1	1	0	0	0	1	0.9	0.9	0.9	161.85	1523	1523;670	0.048719	0.75798	By MS/MS	By MS/MS				By MS/MS	0.9	0.9	0	0	0	0.9
P04216;E9PIM6;E9PNQ8;J3QRJ3	P04216;E9PIM6;E9PNQ8;J3QRJ3	3;3;3;2	3;3;3;2	3;3;3;2	Thy-1 membrane glycoprotein	THY1	;;;	4	3	3	3	2	3	1	2	1	3	2	3	1	2	1	3	2	3	1	2	1	3	24.2	24.2	24.2	17.935	161	161;153;165;144	0	21.901	By matching	By MS/MS	By matching	By MS/MS	By matching	By MS/MS	18	24.2	8.7	14.9	9.3	24.2
O00165;E9PIQ7;O00165-5;O00165-3;O00165-2	O00165;E9PIQ7;O00165-5;O00165-3;O00165-2	1;1;1;1;1	1;1;1;1;1	1;1;1;1;1	HCLS1-associated protein X-1	HAX1	;;;;	5	1	1	1	1	0	1	1	1	0	1	0	1	1	1	0	1	0	1	1	1	0	3.9	3.9	3.9	31.62	279	279;151;231;253;287	0.018307	1.2657	By MS/MS		By matching	By matching	By matching		3.9	0	3.9	3.9	3.9	0
P62487;E9PIU7;H0YEE4;E9PKH3	P62487;E9PIU7;H0YEE4;E9PKH3	1;1;1;1	1;1;1;1	1;1;1;1	DNA-directed RNA polymerase II subunit RPB7	POLR2G	;;;	4	1	1	1	0	0	1	0	0	0	0	0	1	0	0	0	0	0	1	0	0	0	7	7	7	19.294	172	172;41;60;64	0.0092003	1.537			By MS/MS				0	0	7	0	0	0
Q9UID3;E9PRV0;E9PJ36;E9PKX7;Q9UID3-2	Q9UID3;E9PRV0;E9PJ36;E9PKX7;Q9UID3-2	1;1;1;1;1	1;1;1;1;1	1;1;1;1;1	Vacuolar protein sorting-associated protein 51 homolog	VPS51	;;;;	5	1	1	1	1	1	0	0	1	1	1	1	0	0	1	1	1	1	0	0	1	1	1.5	1.5	1.5	86.041	782	782;233;255;334;658	0	3.495	By matching	By MS/MS			By MS/MS	By MS/MS	1.5	1.5	0	0	1.5	1.5
Q5BJD5;E9PJ42;Q5BJD5-3;Q5BJD5-2	Q5BJD5;E9PJ42;Q5BJD5-3;Q5BJD5-2	1;1;1;1	1;1;1;1	1;1;1;1	Transmembrane protein 41B	TMEM41B	;;;	4	1	1	1	1	1	1	1	1	1	1	1	1	1	1	1	1	1	1	1	1	1	6.5	6.5	6.5	32.513	291	291;196;127;192	0	9.3985	By MS/MS	By MS/MS	By MS/MS	By MS/MS	By MS/MS	By MS/MS	6.5	6.5	6.5	6.5	6.5	6.5
Q9UHI6;E9PJ60	Q9UHI6;E9PJ60	1;1	1;1	1;1	Probable ATP-dependent RNA helicase DDX20	DDX20	;	2	1	1	1	1	1	0	0	1	1	1	1	0	0	1	1	1	1	0	0	1	1	1.3	1.3	1.3	92.239	824	824;432	0.040492	0.85327	By matching	By matching			By MS/MS	By matching	1.3	1.3	0	0	1.3	1.3
O15321;E9PJC4;E9PQY7;E9PS99;E9PL78;E9PJM1;E9PMQ9;E9PSI1;O15321-2;E9PNW2;G3V1B9	O15321;E9PJC4;E9PQY7;E9PS99;E9PL78;E9PJM1;E9PMQ9;E9PSI1;O15321-2	3;3;3;3;3;3;3;3;3;1;1	3;3;3;3;3;3;3;3;3;1;1	3;3;3;3;3;3;3;3;3;1;1	Transmembrane 9 superfamily member 1	TM9SF1	;;;;;;;;	11	3	3	3	1	3	0	2	0	2	1	3	0	2	0	2	1	3	0	2	0	2	9.7	9.7	9.7	68.86	606	606;210;242;257;301;420;589;815;489;208;519	0	10.532	By matching	By MS/MS		By MS/MS		By MS/MS	3.8	9.7	0	5.6	0	5.6
P54105;E9PMI6;E9PJF4;J3KN38	P54105;E9PMI6;E9PJF4;J3KN38	1;1;1;1	1;1;1;1	1;1;1;1	Methylosome subunit pICln	CLNS1A	;;;	4	1	1	1	1	0	1	1	1	1	1	0	1	1	1	1	1	0	1	1	1	1	5.5	5.5	5.5	26.215	237	237;167;179;203	0	4.0751	By matching		By matching	By MS/MS	By matching	By MS/MS	5.5	0	5.5	5.5	5.5	5.5
P29692;E9PK01;P29692-2;E9PRY8;P29692-3;A0A087X1X7;P29692-4;E9PQ49;E9PI39;E9PQZ1;E9PL71;E9PPR1;E9PL12;H0YE58;E9PMW7;H0YE72;E9PIZ1;H0YCK7;E9PN91;E9PK06;E9PK72;E9PKK3;E9PJD0;E9PNW6;E9PQC9	P29692;E9PK01;P29692-2;E9PRY8;P29692-3;A0A087X1X7;P29692-4;E9PQ49;E9PI39;E9PQZ1;E9PL71;E9PPR1;E9PL12	15;15;14;14;13;12;12;11;11;11;9;8;8;7;7;7;6;6;5;5;4;3;2;2;2	15;15;14;14;13;12;12;11;11;11;9;8;8;7;7;7;6;6;5;5;4;3;2;2;2	11;11;10;10;9;10;8;9;9;7;7;8;8;3;7;3;6;6;5;5;4;3;2;2;2	Elongation factor 1-delta	EEF1D	;;;;;;;;;;;;	25	15	15	11	14	14	12	14	12	15	14	14	12	14	12	15	10	11	10	11	10	11	50.5	50.5	43.4	31.121	281	281;261;647;697;257;631;262;199;204;238;187;166;168;119;130;156;137;210;106;140;63;39;99;35;36	0	89.521	By MS/MS	By MS/MS	By MS/MS	By MS/MS	By MS/MS	By MS/MS	50.5	50.5	46.3	50.5	46.3	50.5
Q96KG9;E9PPN3;E9PS17;E9PK59;Q96KG9-5;Q96KG9-3;Q96KG9-4;Q96KG9-6;Q96KG9-2;A0A0A0MQX4;H0YCI6;H0YDH0	Q96KG9;E9PPN3;E9PS17;E9PK59;Q96KG9-5;Q96KG9-3;Q96KG9-4;Q96KG9-6;Q96KG9-2;A0A0A0MQX4	3;3;3;3;3;3;3;3;3;2;1;1	3;3;3;3;3;3;3;3;3;2;1;1	3;3;3;3;3;3;3;3;3;2;1;1	N-terminal kinase-like protein	SCYL1	;;;;;;;;;	12	3	3	3	3	1	3	3	2	2	3	1	3	3	2	2	3	1	3	3	2	2	5.6	5.6	5.6	89.63	808	808;665;775;780;626;707;781;787;791;270;175;280	0	4.5203	By MS/MS	By matching	By MS/MS	By matching	By MS/MS	By matching	5.6	1.9	5.6	5.6	3.8	3.8
Q9HAB3;E9PKE4	Q9HAB3;E9PKE4	1;1	1;1	1;1	Solute carrier family 52, riboflavin transporter, member 2	SLC52A2	;	2	1	1	1	0	1	0	0	0	0	0	1	0	0	0	0	0	1	0	0	0	0	1.8	1.8	1.8	45.777	445	445;170	0.0047829	1.8922		By MS/MS					0	1.8	0	0	0	0
Q5H9R7;H0YEN2;E9PQP7;H7BXH2;E9PKF6;Q5H9R7-3;Q5H9R7-4;Q5H9R7-6;Q5H9R7-2;Q5H9R7-5	Q5H9R7;H0YEN2;E9PQP7;H7BXH2;E9PKF6;Q5H9R7-3;Q5H9R7-4;Q5H9R7-6;Q5H9R7-2;Q5H9R7-5	1;1;1;1;1;1;1;1;1;1	1;1;1;1;1;1;1;1;1;1	1;1;1;1;1;1;1;1;1;1	Serine/threonine-protein phosphatase 6 regulatory subunit 3	PPP6R3	;;;;;;;;;	10	1	1	1	1	1	1	1	1	0	1	1	1	1	1	0	1	1	1	1	1	0	1.6	1.6	1.6	97.668	873	873;580;641;827;838;791;793;844;867;879	0	4.631	By matching	By MS/MS	By matching	By matching	By matching		1.6	1.6	1.6	1.6	1.6	0
Q99873;E9PKG1;H7C2I1;Q99873-3;Q99873-2;Q99873-4;A0A087X1W2;E9PIX6;E9PQ98;E9PNR9;H0YDE4;Q9NR22;Q9NR22-2;E9PMW9	Q99873;E9PKG1;H7C2I1;Q99873-3;Q99873-2;Q99873-4;A0A087X1W2	11;11;11;11;11;11;7;5;4;3;3;2;2;1	11;11;11;11;11;11;7;5;4;3;3;2;2;1	11;11;11;11;11;11;7;5;4;3;3;2;2;1	Protein arginine N-methyltransferase 1	PRMT1	;;;;;;	14	11	11	11	9	9	8	8	11	10	9	9	8	8	11	10	9	9	8	8	11	10	36.6	36.6	36.6	41.515	361	361;325;371;343;347;353;285;207;205;160;238;394;385;110	0	36.723	By MS/MS	By MS/MS	By MS/MS	By MS/MS	By MS/MS	By MS/MS	29.1	32.1	29.9	28	36.6	32.4
O00217;H0YDT4;E9PN51;F8W9K7;E9PKH6;E9PPW7	O00217;H0YDT4;E9PN51;F8W9K7;E9PKH6;E9PPW7	1;1;1;1;1;1	1;1;1;1;1;1	1;1;1;1;1;1	NADH dehydrogenase [ubiquinone] iron-sulfur protein 8, mitochondrial	NDUFS8	;;;;;	6	1	1	1	1	1	1	1	1	1	1	1	1	1	1	1	1	1	1	1	1	1	3.8	3.8	3.8	23.705	210	210;93;110;124;138;184	0.0026596	2.2119	By MS/MS	By MS/MS	By MS/MS	By MS/MS	By MS/MS	By MS/MS	3.8	3.8	3.8	3.8	3.8	3.8
P17480;P17480-2;E9PKP7	P17480;P17480-2;E9PKP7	6;6;6	6;6;6	6;6;6	Nucleolar transcription factor 1	UBTF	;;	3	6	6	6	5	3	4	5	6	3	5	3	4	5	6	3	5	3	4	5	6	3	8.4	8.4	8.4	89.405	764	764;727;745	0	12.083	By MS/MS	By matching	By MS/MS	By MS/MS	By MS/MS	By MS/MS	6.9	5.2	6.9	6.9	8.4	4.6
Q8N131;E9PKT4;Q8N131-2	Q8N131;E9PKT4;Q8N131-2	1;1;1	1;1;1	1;1;1	Porimin	TMEM123	;;	3	1	1	1	1	1	0	1	1	1	1	1	0	1	1	1	1	1	0	1	1	1	4.3	4.3	4.3	21.531	208	208;120;189	0.0064912	1.6944	By MS/MS	By MS/MS		By MS/MS	By matching	By MS/MS	4.3	4.3	0	4.3	4.3	4.3
Q96K17;E9PL10	Q96K17;E9PL10	1;1	1;1	1;1	Transcription factor BTF3 homolog 4;Transcription factor BTF3	BTF3L4	;	2	1	1	1	0	1	0	0	0	1	0	1	0	0	0	1	0	1	0	0	0	1	17.7	17.7	17.7	17.27	158	158;145	0.0047794	1.89		By MS/MS				By MS/MS	0	17.7	0	0	0	17.7
Q15843;F8VSA6;E9PS38;S4R3E9;E9PL57	Q15843;F8VSA6;E9PS38;S4R3E9;E9PL57	1;1;1;1;1	1;1;1;1;1	1;1;1;1;1	NEDD8	NEDD8;NEDD8-MDP1	;;;;	5	1	1	1	1	0	1	1	0	1	1	0	1	1	0	1	1	0	1	1	0	1	17.3	17.3	17.3	9.0714	81	81;50;67;84;170	0.00078186	2.5324	By MS/MS		By MS/MS	By MS/MS		By matching	17.3	0	17.3	17.3	0	17.3
O43292;E9PLG8;E9PLV6;E9PPZ9;O43292-2;E9PM11	O43292;E9PLG8;E9PLV6;E9PPZ9;O43292-2	3;3;3;3;2;1	3;3;3;3;2;1	3;3;3;3;2;1	Glycosylphosphatidylinositol anchor attachment 1 protein	GPAA1	;;;;	6	3	3	3	0	2	0	2	0	3	0	2	0	2	0	3	0	2	0	2	0	3	5.6	5.6	5.6	67.622	621	621;81;234;260;561;158	0	13.141		By MS/MS		By matching		By MS/MS	0	3.9	0	3.5	0	5.6
Q8NB37;E9PQD8;H0YE25;H0YF25;E9PLI5;Q8NB37-2	Q8NB37;E9PQD8;H0YE25;H0YF25;E9PLI5;Q8NB37-2	1;1;1;1;1;1	1;1;1;1;1;1	1;1;1;1;1;1	Parkinson disease 7 domain-containing protein 1	PDDC1	;;;;;	6	1	1	1	1	1	1	1	0	0	1	1	1	1	0	0	1	1	1	1	0	0	10.9	10.9	10.9	23.297	220	220;120;144;162;186;250	0	3.9291	By matching	By MS/MS	By MS/MS	By matching			10.9	10.9	10.9	10.9	0	0
P55786;E9PLK3;P55786-2;A6NEC2;E9PP11;H0YDG0;H0YCQ5;E9PJY4;E9PPD4;A6NEC2-3;A6NEC2-2	P55786;E9PLK3;P55786-2	10;10;8;3;3;2;1;1;1;1;1	10;10;8;3;3;2;1;1;1;1;1	10;10;8;3;3;2;1;1;1;1;1	Puromycin-sensitive aminopeptidase	NPEPPS	;;	11	10	10	10	6	3	6	8	9	6	6	3	6	8	9	6	6	3	6	8	9	6	10.3	10.3	10.3	103.28	919	919;915;839;478;201;169;65;141;163;163;263	0	22.853	By MS/MS	By matching	By MS/MS	By MS/MS	By MS/MS	By MS/MS	6.5	2.9	6.5	7.9	9.5	5.4
Q96EY5;E9PLL0;E9PQA6;Q96EY5-2;Q96EY5-3	Q96EY5;E9PLL0;E9PQA6;Q96EY5-2;Q96EY5-3	1;1;1;1;1	1;1;1;1;1	1;1;1;1;1	Multivesicular body subunit 12A	MVB12A	;;;;	5	1	1	1	0	1	0	0	1	1	0	1	0	0	1	1	0	1	0	0	1	1	5.5	5.5	5.5	28.783	273	273;121;273;233;257	0	4.9287		By matching			By matching	By MS/MS	0	5.5	0	0	5.5	5.5
P21741;E9PPJ5;E9PLM6;P21741-2	P21741;E9PPJ5;E9PLM6;P21741-2	1;1;1;1	1;1;1;1	1;1;1;1	Midkine	MDK	;;;	4	1	1	1	0	0	0	1	0	0	0	0	0	1	0	0	0	0	0	1	0	0	7	7	7	15.585	143	143;131;156;87	0	10.527				By MS/MS			0	0	0	7	0	0
O75534;E9PLT0;O75534-2;O75534-3;O75534-4;E9PJK7;E9PNG3	O75534;E9PLT0;O75534-2;O75534-3;O75534-4	7;7;7;7;7;1;1	7;7;7;7;7;1;1	7;7;7;7;7;1;1	Cold shock domain-containing protein E1	CSDE1	;;;;	7	7	7	7	5	7	5	5	6	5	5	7	5	5	6	5	5	7	5	5	6	5	9.5	9.5	9.5	88.884	798	798;668;767;813;844;36;137	0	20.543	By MS/MS	By MS/MS	By MS/MS	By MS/MS	By MS/MS	By MS/MS	7	9.5	7.1	6.8	8.4	6.9
Q5T9L3;Q5T9L3-2;E9PM62;E9PKJ0;Q7Z430;E9PJW4;H0YDL2;E9PQK1;H0YCG9;Q5T9L3-3	Q5T9L3;Q5T9L3-2;E9PM62;E9PKJ0;Q7Z430;E9PJW4;H0YDL2;E9PQK1;H0YCG9;Q5T9L3-3	2;2;2;1;1;1;1;1;1;1	2;2;2;1;1;1;1;1;1;1	2;2;2;1;1;1;1;1;1;1	Protein wntless homolog	WLS	;;;;;;;;;	10	2	2	2	1	2	1	2	2	2	1	2	1	2	2	2	1	2	1	2	2	2	3.9	3.9	3.9	62.253	541	541;543;222;122;127;134;152;152;200;450	0.00078678	2.5936	By MS/MS	By matching	By matching	By matching	By matching	By MS/MS	1.7	3.9	2.2	3.9	3.9	3.9
O95159;E9PMQ3;E9PQ47;E9PNY1;H0YCU8;E9PJX1;E9PJ47;E9PQA5	O95159;E9PMQ3;E9PQ47;E9PNY1;H0YCU8;E9PJX1;E9PJ47;E9PQA5	2;2;2;2;1;1;1;1	2;2;2;2;1;1;1;1	2;2;2;2;1;1;1;1	Zinc finger protein-like 1	ZFPL1	;;;;;;;	8	2	2	2	1	2	0	1	1	2	1	2	0	1	1	2	1	2	0	1	1	2	7.4	7.4	7.4	34.114	310	310;109;188;207;53;65;80;172	0	3.8594	By MS/MS	By MS/MS		By MS/MS	By MS/MS	By MS/MS	2.9	7.4	0	2.9	2.9	7.4
P48509;E9PMR4;E9PRJ3	P48509;E9PMR4;E9PRJ3	4;4;3	4;4;3	4;4;3	CD151 antigen;Tetraspanin	CD151	;;	3	4	4	4	3	4	3	4	2	4	3	4	3	4	2	4	3	4	3	4	2	4	13.8	13.8	13.8	28.295	253	253;251;178	0	10.046	By MS/MS	By MS/MS	By MS/MS	By MS/MS	By matching	By MS/MS	10.3	13.8	10.7	13.8	7.1	13.8
E9PN48	E9PN48	1	1	1		ARFGAP2		1	1	1	1	1	1	1	0	1	1	1	1	1	0	1	1	1	1	1	0	1	1	4.4	4.4	4.4	27.131	252	252	0.064327	0.64873	By matching	By matching	By matching		By matching	By MS/MS	4.4	4.4	4.4	0	4.4	4.4
Q93063;E9PNL9;Q93063-2;Q93063-3	Q93063;E9PNL9;Q93063-2;Q93063-3	1;1;1;1	1;1;1;1	1;1;1;1	Exostosin-2	EXT2	;;;	4	1	1	1	1	1	0	0	0	1	1	1	0	0	0	1	1	1	0	0	0	1	2.2	2.2	2.2	82.254	718	718;112;728;751	0.0033937	2.1296	By matching	By matching				By MS/MS	2.2	2.2	0	0	0	2.2
P37268;E9PNM1;P37268-4;P37268-3;P37268-2;E9PS69;E9PJG4;P37268-5	P37268;E9PNM1;P37268-4;P37268-3;P37268-2;E9PS69	5;5;5;5;5;3;2;2	5;5;5;5;5;3;2;2	5;5;5;5;5;3;2;2	Squalene synthase	FDFT1	;;;;;	8	5	5	5	1	2	2	4	4	5	1	2	2	4	4	5	1	2	2	4	4	5	11.8	11.8	11.8	48.115	417	417;410;306;332;353;113;150;374	0	18.491	By matching	By MS/MS	By matching	By MS/MS	By MS/MS	By MS/MS	2.4	5	4.8	7.4	7.4	11.8
Q13671;E9PNR2;Q13671-2	Q13671;E9PNR2;Q13671-2	3;3;3	3;3;3	3;3;3	Ras and Rab interactor 1	RIN1	;;	3	3	3	3	1	3	3	3	2	3	1	3	3	3	2	3	1	3	3	3	2	3	5	5	5	84.098	783	783;617;721	0	5.1612	By matching	By matching	By MS/MS	By MS/MS	By matching	By MS/MS	1.5	5	5	5	3.4	5
P13987;E9PNW4;E9PR17;H0YET2	P13987;E9PNW4;E9PR17;H0YET2	7;7;7;4	7;7;7;4	7;7;7;4	CD59 glycoprotein	CD59	;;;	4	7	7	7	4	6	4	5	4	7	4	6	4	5	4	7	4	6	4	5	4	7	28.1	28.1	28.1	14.177	128	128;108;130;52	0	40.118	By MS/MS	By MS/MS	By MS/MS	By MS/MS	By MS/MS	By MS/MS	21.9	28.1	21.9	21.9	21.9	28.1
Q9NPD3;E9PPI9	Q9NPD3;E9PPI9	2;2	2;2	2;2	Exosome complex component RRP41	EXOSC4	;	2	2	2	2	2	2	2	2	2	2	2	2	2	2	2	2	2	2	2	2	2	2	9.8	9.8	9.8	26.383	245	245;156	0	6.0831	By MS/MS	By matching	By MS/MS	By MS/MS	By MS/MS	By matching	9.8	9.8	9.8	9.8	9.8	9.8
Q6VY07;H0YF56;E9PPK2;Q6VY07-2	Q6VY07;H0YF56;E9PPK2;Q6VY07-2	1;1;1;1	1;1;1;1	1;1;1;1	Phosphofurin acidic cluster sorting protein 1	PACS1	;;;	4	1	1	1	1	1	1	0	1	0	1	1	1	0	1	0	1	1	1	0	1	0	1.6	1.6	1.6	104.9	963	963;118;166;1008	0.0007902	2.6404	By MS/MS	By matching	By matching		By matching		1.6	1.6	1.6	0	1.6	0
Q9UHD1;E9PPQ5;Q9UHD1-2;E9PIZ4;E9PSD5	Q9UHD1;E9PPQ5;Q9UHD1-2;E9PIZ4;E9PSD5	2;2;2;1;1	2;2;2;1;1	2;2;2;1;1	Cysteine and histidine-rich domain-containing protein 1	CHORDC1	;;;;	5	2	2	2	2	2	2	2	2	2	2	2	2	2	2	2	2	2	2	2	2	2	10.2	10.2	10.2	37.489	332	332;184;313;116;120	0	3.4974	By matching	By MS/MS	By matching	By matching	By MS/MS	By MS/MS	10.2	10.2	10.2	10.2	10.2	10.2
P15407;E9PPX2;P15407-2	P15407;E9PPX2;P15407-2	1;1;1	1;1;1	1;1;1	Fos-related antigen 1	FOSL1	;;	3	1	1	1	0	0	1	1	1	1	0	0	1	1	1	1	0	0	1	1	1	1	5.5	5.5	5.5	29.413	271	271;235;169	0	5.815			By MS/MS	By matching	By MS/MS	By MS/MS	0	0	5.5	5.5	5.5	5.5
O43290;E9PQI8	O43290;E9PQI8	2;2	2;2	2;2	U4/U6.U5 tri-snRNP-associated protein 1	SART1	;	2	2	2	2	0	0	1	0	1	1	0	0	1	0	1	1	0	0	1	0	1	1	4.1	4.1	4.1	90.254	800	800;164	0	6.8641			By MS/MS		By MS/MS	By matching	0	0	1.6	0	2.5	2.5
Q9UK41;E9PQR7;Q9UK41-2	Q9UK41;E9PQR7;Q9UK41-2	2;2;2	2;2;2	2;2;2	Vacuolar protein sorting-associated protein 28 homolog	VPS28	;;	3	2	2	2	1	2	0	1	0	2	1	2	0	1	0	2	1	2	0	1	0	2	13.6	13.6	13.6	25.425	221	221;161;233	0	5.9379	By matching	By MS/MS		By matching		By MS/MS	7.2	13.6	0	7.2	0	13.6
P62861;E9PR30	P62861;E9PR30	3;3	3;3	3;3	40S ribosomal protein S30	FAU	;	2	3	3	3	3	3	3	3	3	3	3	3	3	3	3	3	3	3	3	3	3	3	20.3	20.3	20.3	6.6478	59	59;98	0	8.6498	By MS/MS	By MS/MS	By MS/MS	By MS/MS	By MS/MS	By MS/MS	20.3	20.3	20.3	20.3	20.3	20.3
E9PRE7	E9PRE7	38	2	2		PC		1	38	2	2	34	36	35	38	38	38	0	2	0	2	2	2	0	2	0	2	2	2	77.9	2.2	2.2	53.41	489	489	0	6.1817	By matching	By MS/MS	By matching	By MS/MS	By matching	By MS/MS	71.6	77.9	74	77.9	77.9	77.9
Q9P2H5;E9PRM2;Q9P2H5-2	Q9P2H5;E9PRM2;Q9P2H5-2	1;1;1	1;1;1	1;1;1	Ubiquitin carboxyl-terminal hydrolase 35	USP35	;;	3	1	1	1	0	1	0	1	0	0	0	1	0	1	0	0	0	1	0	1	0	0	0.9	0.9	0.9	113.4	1018	1018;298;749	0.099217	0.45244		By MS/MS		By MS/MS			0	0.9	0	0.9	0	0
O95084;E9PRR2	O95084;E9PRR2	1;1	1;1	1;1	Serine protease 23	PRSS23	;	2	1	1	1	0	0	0	0	0	1	0	0	0	0	0	1	0	0	0	0	0	1	5.7	5.7	5.7	43.001	383	383;154	0.00079239	2.6864						By MS/MS	0	0	0	0	0	5.7
Q6RFH5;E9PS41;Q6RFH5-2;H0YFP2	Q6RFH5;E9PS41;Q6RFH5-2	3;3;3;1	3;3;3;1	3;3;3;1	WD repeat-containing protein 74	WDR74	;;	4	3	3	3	3	2	0	1	1	0	3	2	0	1	1	0	3	2	0	1	1	0	11.9	11.9	11.9	42.441	385	385;328;366;38	0	6.0135	By MS/MS	By matching		By matching	By MS/MS		11.9	7.8	0	3.6	3.6	0
Q01628;E9PS44;Q01629;P13164;H7BYV1;E9PQN9	Q01628;E9PS44;Q01629;P13164;H7BYV1;E9PQN9	2;2;1;1;1;1	2;2;1;1;1;1	2;2;1;1;1;1	Interferon-induced transmembrane protein 3;Interferon-induced transmembrane protein 2;Interferon-induced transmembrane protein 1	IFITM3;IFITM2;IFITM1	;;;;;	6	2	2	2	2	2	2	2	2	2	2	2	2	2	2	2	2	2	2	2	2	2	30.8	30.8	30.8	14.632	133	133;112;132;125;74;112	0	16.443	By MS/MS	By MS/MS	By matching	By MS/MS	By matching	By MS/MS	30.8	30.8	30.8	30.8	30.8	30.8
Q8NBI5;E9PS74;Q8NBI5-2;H0YD64	Q8NBI5;E9PS74;Q8NBI5-2;H0YD64	3;3;3;2	3;3;3;2	3;3;3;2	Solute carrier family 43 member 3	SLC43A3	;;;	4	3	3	3	3	3	3	3	3	3	3	3	3	3	3	3	3	3	3	3	3	3	7.1	7.1	7.1	54.528	491	491;331;504;137	0	29.74	By matching	By MS/MS	By matching	By MS/MS	By matching	By MS/MS	7.1	7.1	7.1	7.1	7.1	7.1
Q9NVD7;J3KNQ4;E9PS97	Q9NVD7;J3KNQ4;E9PS97	1;1;1	1;1;1	1;1;1	Alpha-parvin	PARVA	;;	3	1	1	1	1	1	1	1	1	1	1	1	1	1	1	1	1	1	1	1	1	1	3.8	3.8	3.8	42.243	372	372;412;209	0	4.4513	By matching	By matching	By MS/MS	By MS/MS	By matching	By MS/MS	3.8	3.8	3.8	3.8	3.8	3.8
O15027;J3KNL6;F1T0I1;O15027-2;O15027-4;O15027-3;O15027-5;X6RGP5;Q8N9G1;A0A0C4DH09	O15027;J3KNL6;F1T0I1;O15027-2;O15027-4;O15027-3;O15027-5	5;5;5;5;5;5;5;2;1;1	5;5;5;5;5;5;5;2;1;1	5;5;5;5;5;5;5;2;1;1	Protein transport protein Sec16A	SEC16A	;;;;;;	10	5	5	5	3	4	5	4	4	3	3	4	5	4	4	3	3	4	5	4	4	3	4.4	4.4	4.4	233.51	2179	2179;2357;2334;2134;2154;2159;2201;1059;385;751	0	12.3	By MS/MS	By MS/MS	By MS/MS	By MS/MS	By MS/MS	By matching	2.3	2.9	4.4	2.9	2.9	2.3
Q86VI3;F2Z2E2	Q86VI3;F2Z2E2	8;8	7;7	7;7	Ras GTPase-activating-like protein IQGAP3	IQGAP3	;	2	8	7	7	5	3	6	6	8	7	4	2	5	5	7	6	4	2	5	5	7	6	6	5.5	5.5	184.7	1631	1631;1588	0	8.7962	By MS/MS	By MS/MS	By MS/MS	By matching	By MS/MS	By matching	3.2	1.7	4	4	6	5.3
Q86SR1;F2Z2M7;Q86SR1-3;Q86SR1-2	Q86SR1;F2Z2M7;Q86SR1-3;Q86SR1-2	1;1;1;1	1;1;1;1	1;1;1;1	Polypeptide N-acetylgalactosaminyltransferase 10	GALNT10	;;;	4	1	1	1	1	1	0	1	0	1	1	1	0	1	0	1	1	1	0	1	0	1	1.3	1.3	1.3	68.991	603	603;202;366;541	0.0026606	2.2251	By matching	By MS/MS		By matching		By matching	1.3	1.3	0	1.3	0	1.3
Q96DA6;G5E9V2;F2Z3A7;Q96DA6-2	Q96DA6;G5E9V2;F2Z3A7;Q96DA6-2	2;2;2;2	2;2;2;2	2;2;2;2	Mitochondrial import inner membrane translocase subunit TIM14	DNAJC19	;;;	4	2	2	2	2	0	1	1	1	0	2	0	1	1	1	0	2	0	1	1	1	0	12.9	12.9	12.9	12.498	116	116;47;59;91	0.013222	1.3621	By MS/MS		By matching	By matching	By matching		12.9	0	6	6	6	0
P61165;F5GWH5	P61165;F5GWH5	1;1	1;1	1;1	Transmembrane protein 258	TMEM258	;	2	1	1	1	1	1	1	1	1	1	1	1	1	1	1	1	1	1	1	1	1	1	10.1	10.1	10.1	9.0788	79	79;49	0.0033822	2.1121	By matching	By MS/MS	By matching	By MS/MS	By matching	By MS/MS	10.1	10.1	10.1	10.1	10.1	10.1
O00233;F5H5V4;F5GX23;J3KN29;O00233-2;F5H169;F5H7X1;O00233-3	O00233;F5H5V4;F5GX23;J3KN29;O00233-2;F5H169;F5H7X1	6;6;6;6;6;4;3;1	6;6;6;6;6;4;3;1	6;6;6;6;6;4;3;1	26S proteasome non-ATPase regulatory subunit 9	PSMD9	;;;;;;	8	6	6	6	2	4	3	3	1	5	2	4	3	3	1	5	2	4	3	3	1	5	28.7	28.7	28.7	24.682	223	223;153;179;222;209;128;85;118	0	12.217	By MS/MS	By MS/MS	By MS/MS	By MS/MS	By MS/MS	By MS/MS	9.9	18.4	15.2	15.2	4.5	24.7
Q9HBH0;F5GXB1;Q9HBH0-2	Q9HBH0;F5GXB1;Q9HBH0-2	2;2;2	2;2;2	2;2;2	Rho-related GTP-binding protein RhoF	RHOF	;;	3	2	2	2	1	2	1	1	1	2	1	2	1	1	1	2	1	2	1	1	1	2	19.4	19.4	19.4	23.625	211	211;113;170	0	5.9663	By MS/MS	By MS/MS	By matching	By matching	By matching	By MS/MS	8.5	19.4	8.5	8.5	8.5	19.4
Q9NS93;F5H587;F5GXE1;F5H7C5;H0YFW7	Q9NS93;F5H587;F5GXE1;F5H7C5;H0YFW7	1;1;1;1;1	1;1;1;1;1	1;1;1;1;1	Transmembrane 7 superfamily member 3	TM7SF3	;;;;	5	1	1	1	1	1	0	1	0	1	1	1	0	1	0	1	1	1	0	1	0	1	1.8	1.8	1.8	64.166	570	570;66;86;129;152	0	3.3694	By matching	By matching		By matching		By MS/MS	1.8	1.8	0	1.8	0	1.8
Q9NQ90;F5GXT3;Q9NQ90-2	Q9NQ90;F5GXT3;Q9NQ90-2	2;2;2	2;2;2	2;2;2	Anoctamin-2;Anoctamin	ANO2	;;	3	2	2	2	0	1	1	2	1	1	0	1	1	2	1	1	0	1	1	2	1	1	2.3	2.3	2.3	113.97	1003	1003;1003;999	0.0036996	1.9592		By MS/MS	By matching	By MS/MS	By MS/MS	By matching	0	1.1	1.2	2.3	1.2	1.1
P61803;F5GXX5;F5H895;A0A0B4J239	P61803;F5GXX5;F5H895;A0A0B4J239	3;3;2;2	3;3;2;2	3;3;2;2	Dolichyl-diphosphooligosaccharide--protein glycosyltransferase subunit DAD1	DAD1	;;;	4	3	3	3	2	2	2	2	2	3	2	2	2	2	2	3	2	2	2	2	2	3	28.3	28.3	28.3	12.497	113	113;85;65;78	0	12.441	By MS/MS	By MS/MS	By MS/MS	By MS/MS	By MS/MS	By MS/MS	19.5	17.7	19.5	19.5	19.5	28.3
Q99623;F5GY37;J3KPX7;F5GWA7;Q99623-2;F5H3X6;F5H0C5;F5H2D2;U3KPZ5	Q99623;F5GY37;J3KPX7;F5GWA7;Q99623-2;F5H3X6	17;17;17;13;13;10;5;4;1	17;17;17;13;13;10;5;4;1	17;17;17;13;13;10;5;4;1	Prohibitin-2	PHB2	;;;;;	9	17	17	17	14	16	15	16	15	15	14	16	15	16	15	15	14	16	15	16	15	15	60.9	60.9	60.9	33.296	299	299;267;298;261;261;213;112;87;103	0	92.764	By MS/MS	By MS/MS	By MS/MS	By MS/MS	By MS/MS	By MS/MS	50.8	57.5	54.8	57.9	55.2	54.8
Q16531;F5GY55;F5H2L3;Q16531-2;F5GWI0;F5GZY8;F5GYG8;F5H198	Q16531;F5GY55	17;17;4;4;3;3;1;1	17;17;4;4;3;3;1;1	17;17;4;4;3;3;1;1	DNA damage-binding protein 1	DDB1	;	8	17	17	17	13	12	13	12	14	13	13	12	13	12	14	13	13	12	13	12	14	13	21.8	21.8	21.8	126.97	1140	1140;1092;165;451;139;146;109;162	0	50.563	By MS/MS	By MS/MS	By MS/MS	By MS/MS	By MS/MS	By MS/MS	15.2	15.9	15.2	14.4	18.2	16.5
P13051-2;Q68DM5;F5GYA2	P13051-2;Q68DM5;F5GYA2	1;1;1	1;1;1	1;1;1	Uracil-DNA glycosylase	DKFZp781L1143;UNG	;;	3	1	1	1	0	1	0	0	0	0	0	1	0	0	0	0	0	1	0	0	0	0	3.9	3.9	3.9	33.924	304	304;141;258	0.09419	0.48019		By MS/MS					0	3.9	0	0	0	0
Q96FW1;F5GYN4;J3KR44;F5H6Q1;F5GYJ8;F5H3F0;Q96FW1-2	Q96FW1;F5GYN4;J3KR44;F5H6Q1;F5GYJ8;F5H3F0;Q96FW1-2	3;3;3;3;3;2;2	3;3;3;3;3;2;2	3;3;3;3;3;2;2	Ubiquitin thioesterase OTUB1	OTUB1	;;;;;;	7	3	3	3	2	2	3	3	2	2	2	2	3	3	2	2	2	2	3	3	2	2	12.5	12.5	12.5	31.284	271	271;241;272;280;286;170;315	0	6.2736	By MS/MS	By MS/MS	By MS/MS	By matching	By MS/MS	By MS/MS	7	8.9	12.5	12.5	7	7
P61421;F5GYQ1;R4GN72;J3QL14;H3BQJ1;H3BQB4;H3BSG7	P61421;F5GYQ1;R4GN72;J3QL14	9;9;7;6;4;2;2	9;9;7;6;4;2;2	9;9;7;6;4;2;2	V-type proton ATPase subunit d 1	ATP6V0D1	;;;	7	9	9	9	3	8	4	8	2	8	3	8	4	8	2	8	3	8	4	8	2	8	27.9	27.9	27.9	40.329	351	351;392;274;232;227;113;115	0	38.746	By MS/MS	By MS/MS	By matching	By MS/MS	By MS/MS	By MS/MS	13.7	25.6	15.4	24.5	5.4	25.6
P09238;F5GYX7	P09238;F5GYX7	1;1	1;1	1;1	Stromelysin-2	MMP10	;	2	1	1	1	0	0	0	1	0	0	0	0	0	1	0	0	0	0	0	1	0	0	2.3	2.3	2.3	54.151	476	476;181	0.082761	0.54532				By MS/MS			0	0	0	2.3	0	0
Q8TEW0;Q8TEW0-5;Q8TEW0-10;F5GZI3;Q5VWU8;Q5VWV2;Q8TEW0-9;Q8TEW0-8;Q8TEW0-3;Q8TEW0-7;Q8TEW0-6;Q8TEW0-4;Q8TEW0-11;Q8TEW0-2	Q8TEW0;Q8TEW0-5;Q8TEW0-10;F5GZI3;Q5VWU8;Q5VWV2;Q8TEW0-9;Q8TEW0-8;Q8TEW0-3;Q8TEW0-7;Q8TEW0-6;Q8TEW0-4;Q8TEW0-11;Q8TEW0-2	1;1;1;1;1;1;1;1;1;1;1;1;1;1	1;1;1;1;1;1;1;1;1;1;1;1;1;1	1;1;1;1;1;1;1;1;1;1;1;1;1;1	Partitioning defective 3 homolog	PARD3	;;;;;;;;;;;;;	14	1	1	1	0	1	1	0	0	0	0	1	1	0	0	0	0	1	1	0	0	0	1	1	1	151.42	1356	1356;1244;1000;747;1001;1296;988;1031;1266;1273;1310;1319;1340;1353	0.037871	0.88836		By matching	By MS/MS				0	1	1	0	0	0
F5GZS6;J3KPF3;P08195;P08195-3;P08195-4;H0YFS2;F5GZI0;H0YFX4	F5GZS6;J3KPF3;P08195;P08195-3;P08195-4	39;39;38;38;38;13;10;3	2;2;1;1;1;0;0;0	2;2;1;1;1;0;0;0	4F2 cell-surface antigen heavy chain	SLC3A2	;;;;	8	39	2	2	25	39	24	38	22	38	0	2	0	2	0	2	0	2	0	2	0	2	63.1	10.5	10.5	64.872	599	599;631;630;568;661;247;175;122	0	22.131	By matching	By MS/MS	By matching	By MS/MS	By matching	By MS/MS	39.7	63.1	44.1	63.1	39.1	63.1
Q15286;F5H157;Q15286-2	Q15286;F5H157	3;3;1	3;3;1	3;3;1	Ras-related protein Rab-35	RAB35	;	3	3	3	3	3	3	3	3	3	3	3	3	3	3	3	3	3	3	3	3	3	3	16.9	16.9	16.9	23.025	201	201;185;152	0	7.546	By matching	By MS/MS	By MS/MS	By matching	By matching	By MS/MS	16.9	16.9	16.9	16.9	16.9	16.9
Q8WW22;F5H170;Q8WW22-3;Q8WW22-2	Q8WW22;F5H170;Q8WW22-3;Q8WW22-2	1;1;1;1	1;1;1;1	1;1;1;1	DnaJ homolog subfamily A member 4	DNAJA4	;;;	4	1	1	1	1	0	0	0	0	0	1	0	0	0	0	0	1	0	0	0	0	0	2	2	2	44.797	397	397;219;370;426	0.089217	0.50143	By MS/MS						2	0	0	0	0	0
Q12872;F5H1A5;Q12872-2	Q12872;F5H1A5;Q12872-2	1;1;1	1;1;1	1;1;1	Splicing factor, suppressor of white-apricot homolog	SFSWAP	;;	3	1	1	1	1	0	1	0	1	1	1	0	1	0	1	1	1	0	1	0	1	1	1.4	1.4	1.4	104.82	951	951;121;1003	0.038813	0.88275	By matching		By matching		By MS/MS	By MS/MS	1.4	0	1.4	0	1.4	1.4
Q14165;F5H1S8;H0YG07;F5GX14	Q14165;F5H1S8;H0YG07;F5GX14	4;4;2;2	4;4;2;2	4;4;2;2	Malectin	MLEC	;;;	4	4	4	4	4	3	2	3	3	4	4	3	2	3	3	4	4	3	2	3	3	4	19.5	19.5	19.5	32.233	292	292;146;173;217	0	10.296	By MS/MS	By MS/MS	By MS/MS	By MS/MS	By MS/MS	By MS/MS	19.5	16.8	8.9	11.6	16.8	19.5
O95453;F5H1Z4;H3BRK1;O95453-2;O95453-3	O95453;F5H1Z4;H3BRK1;O95453-2;O95453-3	1;1;1;1;1	1;1;1;1;1	1;1;1;1;1	Poly(A)-specific ribonuclease PARN	PARN	;;;;	5	1	1	1	0	0	1	1	1	0	0	0	1	1	1	0	0	0	1	1	1	0	1.9	1.9	1.9	73.45	639	639;207;261;578;593	0.001166	2.4763			By MS/MS	By matching	By matching		0	0	1.9	1.9	1.9	0
Q9NT68;H7BYZ1;F5H2D1;G3V106;Q9NT68-2;F8VNQ3;H0YCJ4	Q9NT68;H7BYZ1;F5H2D1;G3V106;Q9NT68-2;F8VNQ3	30;30;30;30;30;29;2	30;30;30;30;30;29;2	28;28;28;28;28;27;0	Teneurin-2;Ten-2, soluble form;Ten-2 intracellular domain	TENM2	;;;;;	7	30	30	28	2	26	4	25	2	27	2	26	4	25	2	27	2	24	3	23	1	25	16.1	16.1	15.5	307.78	2774	2774;2598;2607;2653;2637;2535;951	0	131.37	By matching	By MS/MS	By matching	By MS/MS	By matching	By MS/MS	1.2	14.4	1.9	13.4	0.8	14.2
P36941;F5H2E7;P36941-2;F5H627;F5H6F8	P36941;F5H2E7;P36941-2;F5H627;F5H6F8	2;2;2;1;1	2;2;2;1;1	2;2;2;1;1	Tumor necrosis factor receptor superfamily member 3	LTBR	;;;;	5	2	2	2	0	2	0	1	0	1	0	2	0	1	0	1	0	2	0	1	0	1	8.7	8.7	8.7	46.709	435	435;292;416;148;218	0	18.645		By MS/MS		By MS/MS		By MS/MS	0	8.7	0	3.9	0	3.9
O95163;H0YDF3;F5H2T0	O95163;H0YDF3;F5H2T0	1;1;1	1;1;1	1;1;1	Elongator complex protein 1	IKBKAP	;;	3	1	1	1	0	1	0	0	0	0	0	1	0	0	0	0	0	1	0	0	0	0	0.6	0.6	0.6	150.25	1332	1332;346;983	0.04878	0.76353		By MS/MS					0	0.6	0	0	0	0
Q15436;Q15437;G3V4V1;G3V1W4;G3V3G5;G3V2R6;Q5QPE2;F5H365	Q15436;Q15437;G3V4V1;G3V1W4;G3V3G5;G3V2R6;Q5QPE2;F5H365	1;1;1;1;1;1;1;1	1;1;1;1;1;1;1;1	1;1;1;1;1;1;1;1	Protein transport protein Sec23A;Protein transport protein Sec23B	SEC23A;SEC23B	;;;;;;;	8	1	1	1	1	1	1	1	1	1	1	1	1	1	1	1	1	1	1	1	1	1	1.6	1.6	1.6	86.16	765	765;767;94;108;140;169;331;736	0	3.5199	By MS/MS	By matching	By matching	By MS/MS	By matching	By MS/MS	1.6	1.6	1.6	1.6	1.6	1.6
P52566;F5H3P3;H0YGX7	P52566;F5H3P3;H0YGX7	1;1;1	1;1;1	1;1;1	Rho GDP-dissociation inhibitor 2	ARHGDIB	;;	3	1	1	1	1	0	1	1	1	0	1	0	1	1	1	0	1	0	1	1	1	0	3.5	3.5	3.5	22.988	201	201;159;195	0.012242	1.4079	By MS/MS		By matching	By MS/MS	By MS/MS		3.5	0	3.5	3.5	3.5	0
Q99816;F5H442;Q99816-2	Q99816;F5H442;Q99816-2	1;1;1	1;1;1	1;1;1	Tumor susceptibility gene 101 protein	TSG101	;;	3	1	1	1	0	1	1	1	0	1	0	1	1	1	0	1	0	1	1	1	0	1	2.6	2.6	2.6	43.944	390	390;365;285	0.028003	1.0665		By MS/MS	By matching	By MS/MS		By matching	0	2.6	2.6	2.6	0	2.6
Q9Y3Q3;G3V1J9;F5H4M7;Q9Y3Q3-2	Q9Y3Q3;G3V1J9;F5H4M7;Q9Y3Q3-2	1;1;1;1	1;1;1;1	1;1;1;1	Transmembrane emp24 domain-containing protein 3	TMED3	;;;	4	1	1	1	0	1	0	1	0	1	0	1	0	1	0	1	0	1	0	1	0	1	5.5	5.5	5.5	24.777	217	217;146;155;173	0	4.1912		By MS/MS		By matching		By matching	0	5.5	0	5.5	0	5.5
P55209;F8VY35;F5H4R6;H0YIV4;P55209-2;F8W020;F8W118;F8VXI6;F8VUX1;F8VV59;F8W0J6;F8VRJ2;H0YH88;H0YHC3;F8W543;B7Z9C2;P55209-3;F8VVB5	P55209;F8VY35;F5H4R6;H0YIV4;P55209-2;F8W020;F8W118;F8VXI6;F8VUX1;F8VV59;F8W0J6;F8VRJ2;H0YH88;H0YHC3;F8W543;B7Z9C2;P55209-3;F8VVB5	7;7;7;7;7;6;6;6;6;6;6;5;5;5;5;5;5;4	5;5;5;5;5;4;4;4;4;4;4;3;3;3;3;3;3;2	5;5;5;5;5;4;4;4;4;4;4;3;3;3;3;3;3;2	Nucleosome assembly protein 1-like 1	NAP1L1	;;;;;;;;;;;;;;;;;	18	7	5	5	4	6	6	7	7	7	2	4	4	5	5	5	2	4	4	5	5	5	25.6	22.8	22.8	45.374	391	391;264;383;385;368;207;209;215;237;327;379;114;177;198;328;349;323;161	0	61.456	By MS/MS	By MS/MS	By MS/MS	By MS/MS	By MS/MS	By MS/MS	10	22.8	20.7	25.6	25.6	25.6
Q9Y487;Q8TBM3;F5H5F3	Q9Y487;Q8TBM3;F5H5F3	2;2;2	2;2;2	2;2;2	V-type proton ATPase 116 kDa subunit a isoform 2;V-type proton ATPase subunit a	ATP6V0A2	;;	3	2	2	2	0	2	0	2	0	2	0	2	0	2	0	2	0	2	0	2	0	2	3.3	3.3	3.3	98.081	856	856;372;328	0	7.6944		By MS/MS		By MS/MS		By MS/MS	0	3.3	0	3.3	0	3.3
Q12849;H0Y8R1;F5H5I6;H0YAK1;Q12849-5	Q12849;H0Y8R1;F5H5I6;H0YAK1;Q12849-5	1;1;1;1;1	1;1;1;1;1	1;1;1;1;1	G-rich sequence factor 1	GRSF1	;;;;	5	1	1	1	1	0	0	1	0	1	1	0	0	1	0	1	1	0	0	1	0	1	1.7	1.7	1.7	53.126	480	480;417;424;453;318	0.006135	1.7088	By MS/MS			By MS/MS		By MS/MS	1.7	0	0	1.7	0	1.7
Q8N684;F5H669;Q8N684-2;Q8N684-3;J3QT54;F5H6M0;F5H047	Q8N684;F5H669;Q8N684-2;Q8N684-3	7;7;7;7;2;2;2	7;7;7;7;2;2;2	7;7;7;7;2;2;2	Cleavage and polyadenylation specificity factor subunit 7	CPSF7	;;;	7	7	7	7	4	5	4	3	5	5	4	5	4	3	5	5	4	5	4	3	5	5	17.6	17.6	17.6	52.049	471	471;374;462;514;205;219;288	0	11.719	By MS/MS	By MS/MS	By MS/MS	By MS/MS	By MS/MS	By MS/MS	8.1	10.4	8.1	5.5	13.4	12.7
O00159;O00159-3;F5H6E2;I3L501	O00159;O00159-3;F5H6E2	48;48;48;6	48;48;48;6	1;1;1;1	Unconventional myosin-Ic	MYO1C	;;	4	48	48	1	34	40	39	37	39	43	34	40	39	37	39	43	1	1	1	1	1	1	50	50	0.9	121.68	1063	1063;1044;1039;169	0	224.08	By MS/MS	By MS/MS	By MS/MS	By MS/MS	By MS/MS	By MS/MS	32.8	41.1	43	40.5	40.1	44.3
P19438;F5H6V7;F5H8A6;P19438-5;P19438-4;F5H061;P19438-2	P19438;F5H6V7;F5H8A6;P19438-5;P19438-4;F5H061;P19438-2	2;2;2;2;2;1;1	2;2;2;2;2;1;1	2;2;2;2;2;1;1	Tumor necrosis factor receptor superfamily member 1A;Tumor necrosis factor receptor superfamily member 1A, membrane form;Tumor necrosis factor-binding protein 1	TNFRSF1A	;;;;;;	7	2	2	2	0	2	0	2	0	1	0	2	0	2	0	1	0	2	0	2	0	1	10.3	10.3	10.3	50.494	455	455;254;298;218;228;412;347	0	6.3572		By MS/MS		By MS/MS		By MS/MS	0	10.3	0	10.3	0	3.1
Q00537;Q00537-2;F5H6Z0;Q00536;Q07002;Q07002-3;Q00536-2;E5RGN0;A0A087WZU2;Q07002-2;Q00536-3;D6RA44;A0A0A0MSJ6	Q00537;Q00537-2;F5H6Z0;Q00536;Q07002;Q07002-3;Q00536-2;E5RGN0;A0A087WZU2;Q07002-2;Q00536-3	3;3;3;2;2;2;2;2;2;2;2;1;1	2;2;2;1;1;1;1;1;1;1;1;1;1	2;2;2;1;1;1;1;1;1;1;1;1;1	Cyclin-dependent kinase 17;Cyclin-dependent kinase 16;Cyclin-dependent kinase 18	CDK17;CDK16;CDK18	;;;;;;;;;;	13	3	2	2	2	2	3	3	3	2	1	1	2	2	2	1	1	1	2	2	2	1	6.7	5.2	5.2	59.582	523	523;523;470;496;472;504;570;393;448;474;502;180;284	0.00078156	2.5316	By MS/MS	By MS/MS	By MS/MS	By MS/MS	By matching	By matching	3.6	3.6	6.7	6.7	6.7	3.6
Q03426;F5H8H2;A0A0B4J236;F5H092	Q03426;F5H8H2;A0A0B4J236;F5H092	2;2;1;1	2;2;1;1	2;2;1;1	Mevalonate kinase	MVK	;;;	4	2	2	2	2	1	1	1	1	1	2	1	1	1	1	1	2	1	1	1	1	1	8.8	8.8	8.8	42.45	396	396;344;115;201	0	5.7878	By MS/MS	By MS/MS	By matching	By MS/MS	By matching	By MS/MS	8.8	6.8	6.8	6.8	2	6.8
Q99571;F6SFZ6;Q99571-3;Q99571-2	Q99571;F6SFZ6;Q99571-3;Q99571-2	2;2;2;2	2;2;2;2	2;2;2;2	P2X purinoceptor 4;P2X purinoceptor	P2RX4	;;;	4	2	2	2	0	2	0	2	0	2	0	2	0	2	0	2	0	2	0	2	0	2	8.8	8.8	8.8	43.369	388	388;341;361;404	0	9.6328		By MS/MS		By MS/MS		By MS/MS	0	8.8	0	8.8	0	8.8
Q9UBP4;F6SYF8;E9PKW6;E9PHY3;E9PKK9	Q9UBP4;F6SYF8;E9PKW6;E9PHY3	6;6;4;3;2	6;6;4;3;2	6;6;4;3;2	Dickkopf-related protein 3	DKK3	;;;	5	6	6	6	0	6	0	5	0	6	0	6	0	5	0	6	0	6	0	5	0	6	22.3	22.3	22.3	38.39	350	350;364;235;183;132	0	23.312		By MS/MS		By MS/MS		By MS/MS	0	22.3	0	15.7	0	22.3
Q9HC38;Q9HC38-2;I3L3Q4;F6TLX2;Q9HC38-3	Q9HC38;Q9HC38-2;I3L3Q4;F6TLX2;Q9HC38-3	1;1;1;1;1	1;1;1;1;1	1;1;1;1;1	Glyoxalase domain-containing protein 4	GLOD4	;;;;	5	1	1	1	1	0	1	0	1	1	1	0	1	0	1	1	1	0	1	0	1	1	3.2	3.2	3.2	34.793	313	313;298;227;502;188	0.0071352	1.5965	By matching		By matching		By MS/MS	By matching	3.2	0	3.2	0	3.2	3.2
Q9BY77;Q9BY77-2;Q6R954;F8WEE2;Q8WUT1;F8WCX5;F6VRR5	Q9BY77;Q9BY77-2;Q6R954;F8WEE2;Q8WUT1;F8WCX5;F6VRR5	1;1;1;1;1;1;1	1;1;1;1;1;1;1	1;1;1;1;1;1;1	Polymerase delta-interacting protein 3	POLDIP3;PDIP46	;;;;;;	7	1	1	1	1	1	1	1	1	1	1	1	1	1	1	1	1	1	1	1	1	1	3.1	3.1	3.1	46.089	421	421;392;185;189;229;281;438	0.0051188	1.8487	By matching	By matching	By matching	By MS/MS	By matching	By matching	3.1	3.1	3.1	3.1	3.1	3.1
Q9HC77;F6VUX8;Q9HC77-2	Q9HC77;F6VUX8;Q9HC77-2	1;1;1	1;1;1	1;1;1	Centromere protein J	CENPJ	;;	3	1	1	1	1	1	0	0	1	0	1	1	0	0	1	0	1	1	0	0	1	0	0.9	0.9	0.9	153	1338	1338;1136;1086	0.094931	0.47602	By MS/MS	By matching			By matching		0.9	0.9	0	0	0.9	0
P43487;F6WQW2;P43487-2;C9JXG8;C9JGV6;C9JJ34;C9JDM3;C9JIC6	P43487;F6WQW2;P43487-2;C9JXG8;C9JGV6;C9JJ34	6;6;6;5;5;4;2;1	6;6;6;5;5;4;2;1	6;6;6;5;5;4;2;1	Ran-specific GTPase-activating protein	RANBP1	;;;;;	8	6	6	6	3	5	2	6	2	4	3	5	2	6	2	4	3	5	2	6	2	4	41.3	41.3	41.3	23.31	201	201;278;200;145;205;163;166;53	0	14.988	By matching	By MS/MS	By MS/MS	By MS/MS	By matching	By MS/MS	19.9	29.9	9.5	41.3	9.5	25.4
Q9Y6D0;F6XHT0	Q9Y6D0;F6XHT0	2;2	2;2	2;2	Selenoprotein K	SELK	;	2	2	2	2	1	2	2	1	2	1	1	2	2	1	2	1	1	2	2	1	2	1	14.9	14.9	14.9	10.645	94	94;93	0	3.587	By MS/MS	By matching	By MS/MS	By MS/MS	By matching	By MS/MS	13.8	14.9	14.9	14.9	14.9	14.9
O00220;F8U8C0;E5RFH1	O00220;F8U8C0	8;8;1	8;8;1	8;8;1	Tumor necrosis factor receptor superfamily member 10A	TNFRSF10A	;	3	8	8	8	2	7	2	5	2	7	2	7	2	5	2	7	2	7	2	5	2	7	23.9	23.9	23.9	50.089	468	468;310;75	0	28.925	By matching	By MS/MS	By matching	By MS/MS	By matching	By MS/MS	5.6	19.7	5.6	14.3	5.6	21.8
Q6P1Q0;H0YIV5;F8VP71;F8VVQ3;F8VZA2;Q6P1Q0-4;Q6P1Q0-2;Q6P1Q0-7;H0YHF4;F8VR33;F8VS60;F8W1Z2;Q6P1Q0-5;F8W0R0	Q6P1Q0;H0YIV5;F8VP71;F8VVQ3;F8VZA2;Q6P1Q0-4;Q6P1Q0-2;Q6P1Q0-7;H0YHF4;F8VR33;F8VS60;F8W1Z2;Q6P1Q0-5	3;3;3;3;3;3;3;3;2;2;2;2;2;1	3;3;3;3;3;3;3;3;2;2;2;2;2;1	3;3;3;3;3;3;3;3;2;2;2;2;2;1	LETM1 domain-containing protein 1	LETMD1	;;;;;;;;;;;;	14	3	3	3	3	3	2	2	3	3	3	3	2	2	3	3	3	3	2	2	3	3	9.4	9.4	9.4	41.79	360	360;144;243;261;291;203;304;373;98;109;158;236;100;184	0	10.496	By MS/MS	By MS/MS	By MS/MS	By matching	By MS/MS	By MS/MS	9.4	9.4	6.4	6.1	9.4	9.4
P27708;F8VPD4;H7C3Z5;H7BZB3;H7C2E4	P27708;F8VPD4	27;27;2;2;1	27;27;2;2;1	27;27;2;2;1	CAD protein;Glutamine-dependent carbamoyl-phosphate synthase;Aspartate carbamoyltransferase;Dihydroorotase	CAD	;	5	27	27	27	21	21	19	19	19	22	21	21	19	19	19	22	21	21	19	19	19	22	15.4	15.4	15.4	242.98	2225	2225;2162;269;280;293	0	139.13	By MS/MS	By MS/MS	By MS/MS	By MS/MS	By MS/MS	By MS/MS	11.7	11.9	11.1	11	11.4	12.7
Q9UHB6;F8VQE1;Q9UHB6-2;Q9UHB6-4;Q9UHB6-5;F8VS07;Q9UHB6-3;F8VRN8	Q9UHB6;F8VQE1;Q9UHB6-2;Q9UHB6-4;Q9UHB6-5;F8VS07;Q9UHB6-3	13;13;13;12;12;11;11;5	13;13;13;12;12;11;11;5	13;13;13;12;12;11;11;5	LIM domain and actin-binding protein 1	LIMA1	;;;;;;	8	13	13	13	9	8	10	10	9	10	9	8	10	10	9	10	9	8	10	10	9	10	22.7	22.7	22.7	85.225	759	759;598;599;760;600;456;457;388	0	58.218	By MS/MS	By MS/MS	By MS/MS	By MS/MS	By MS/MS	By MS/MS	16.2	15.2	17.8	17.7	16.3	18.4
Q99700;F8VRK6;H0YH87;F8WB06;F8VQP2;V9GY86;Q99700-2;Q99700-5;Q99700-4	Q99700;F8VRK6;H0YH87;F8WB06;F8VQP2;V9GY86;Q99700-2;Q99700-5;Q99700-4	2;2;2;2;2;2;2;2;2	2;2;2;2;2;2;2;2;2	2;2;2;2;2;2;2;2;2	Ataxin-2	ATXN2	;;;;;;;;	9	2	2	2	2	2	2	1	1	1	2	2	2	1	1	1	2	2	2	1	1	1	2.4	2.4	2.4	140.28	1313	1313;235;916;1050;1073;1153;995;1006;1243	0	7.3655	By MS/MS	By MS/MS	By matching	By matching	By MS/MS	By matching	2.4	2.4	2.4	1.1	1.1	1.1
Q8IW41;F8VRP2;R4GN33;Q8IW41-2	Q8IW41;F8VRP2;R4GN33;Q8IW41-2	1;1;1;1	1;1;1;1	1;1;1;1	MAP kinase-activated protein kinase 5	MAPKAPK5	;;;	4	1	1	1	1	1	0	1	1	1	1	1	0	1	1	1	1	1	0	1	1	1	1.7	1.7	1.7	54.22	473	473;74;324;471	0.028908	1.046	By MS/MS	By MS/MS		By matching	By matching	By MS/MS	1.7	1.7	0	1.7	1.7	1.7
P49750;P49750-4;F8VU51;P49750-3	P49750;P49750-4;F8VU51;P49750-3	1;1;1;1	1;1;1;1	1;1;1;1	YLP motif-containing protein 1	YLPM1	;;;	4	1	1	1	1	1	0	0	1	0	1	1	0	0	1	0	1	1	0	0	1	0	0.4	0.4	0.4	219.98	1951	1951;2146;1440;1862	0.041087	0.84545	By matching	By matching			By MS/MS		0.4	0.4	0	0	0.4	0
P08962;F8VV56;F8W022;F8VWK8;P08962-3;P08962-2;F8VNT9	P08962;F8VV56;F8W022;F8VWK8;P08962-3;P08962-2;F8VNT9	4;4;4;4;4;4;2	4;4;4;4;4;4;2	4;4;4;4;4;4;2	CD63 antigen;Tetraspanin	CD63	;;;;;;	7	4	4	4	2	4	3	3	1	4	2	4	3	3	1	4	2	4	3	3	1	4	19.7	19.7	19.7	25.636	238	238;145;215;217;156;215;133	0	42.671	By matching	By MS/MS	By MS/MS	By MS/MS	By matching	By MS/MS	12.6	19.7	16.8	16.8	3.4	19.7
P24592;F8VVA5;F8VYK9	P24592;F8VVA5;F8VYK9	1;1;1	1;1;1	1;1;1	Insulin-like growth factor-binding protein 6	IGFBP6	;;	3	1	1	1	0	1	0	1	0	1	0	1	0	1	0	1	0	1	0	1	0	1	12.1	12.1	12.1	25.322	240	240;136;238	0	5.4382		By MS/MS		By matching		By matching	0	12.1	0	12.1	0	12.1
P61923;F8VVA7;F8VXB1;F8VUC5;F8W156;F8W651;F8VYZ4;P61923-5;P61923-4;F8VXR1;F8VYK5;P61923-2;P61923-3	P61923;F8VVA7;F8VXB1;F8VUC5;F8W156;F8W651;F8VYZ4;P61923-5;P61923-4;F8VXR1	4;4;3;3;3;3;3;3;3;2;1;1;1	4;4;3;3;3;3;3;3;3;2;1;1;1	4;4;3;3;3;3;3;3;3;2;1;1;1	Coatomer subunit zeta-1	COPZ1	;;;;;;;;;	13	4	4	4	2	2	3	3	1	3	2	2	3	3	1	3	2	2	3	3	1	3	35	35	35	20.198	177	177;198;92;95;107;119;163;160;185;138;89;126;154	0	7.9811	By matching	By matching	By MS/MS	By MS/MS	By matching	By MS/MS	20.9	21.5	27.1	27.1	8.5	26.6
Q9HD42;F8VVT7;F5H875;F8VUA2;Q9HD42-2	Q9HD42;F8VVT7;F5H875;F8VUA2;Q9HD42-2	2;2;1;1;1	2;2;1;1;1	2;2;1;1;1	Charged multivesicular body protein 1a	CHMP1A	;;;;	5	2	2	2	1	2	0	1	0	2	1	2	0	1	0	2	1	2	0	1	0	2	9.2	9.2	9.2	21.703	196	196;187;132;181;68	0	4.167	By matching	By matching		By MS/MS		By MS/MS	4.6	9.2	0	4.6	0	9.2
F8VW54;F8VWE0;Q12999;P35240;F8VVF8;F8VS78;P35240-4;P35240-6;P35240-5;P35240-3;P35240-2	F8VW54;F8VWE0;Q12999;P35240;F8VVF8;F8VS78;P35240-4;P35240-6;P35240-5;P35240-3;P35240-2	2;2;2;1;1;1;1;1;1;1;1	2;2;2;1;1;1;1;1;1;1;1	2;2;2;1;1;1;1;1;1;1;1	Tetraspanin-31;Merlin	TSPAN31;NF2	;;;;;;;;;;	11	2	2	2	0	2	0	2	0	2	0	2	0	2	0	2	0	2	0	2	0	2	22.1	22.1	22.1	9.9004	86	86;127;210;595;72;126;507;548;549;590;620	0	5.3647		By MS/MS		By MS/MS		By MS/MS	0	22.1	0	22.1	0	22.1
Q52LW3;F8VWZ8;Q52LW3-2	Q52LW3;F8VWZ8;Q52LW3-2	1;1;1	1;1;1	1;1;1	Rho GTPase-activating protein 29	ARHGAP29	;;	3	1	1	1	0	1	0	0	0	0	0	1	0	0	0	0	0	1	0	0	0	0	0.6	0.6	0.6	142.06	1261	1261;1035;393	0.045207	0.80601		By MS/MS					0	0.6	0	0	0	0
Q9H2H9;F8VX04;F8VX12	Q9H2H9;F8VX04	8;8;3	8;8;3	8;8;3	Sodium-coupled neutral amino acid transporter 1	SLC38A1	;	3	8	8	8	2	8	2	8	1	8	2	8	2	8	1	8	2	8	2	8	1	8	16.2	16.2	16.2	54.047	487	487;503;78	0	69.878	By MS/MS	By MS/MS	By matching	By MS/MS	By matching	By MS/MS	3.7	16.2	2.1	16.2	5.3	16.2
P30040;F8VY02	P30040;F8VY02	1;1	1;1	1;1	Endoplasmic reticulum resident protein 29	ERP29	;	2	1	1	1	0	1	0	1	0	1	0	1	0	1	0	1	0	1	0	1	0	1	3.8	3.8	3.8	28.993	261	261;160	0.028648	1.0556		By matching		By MS/MS		By matching	0	3.8	0	3.8	0	3.8
P36873;F8VYE8;P36873-2;F8VR82;A0A087WYY5	P36873;F8VYE8;P36873-2;F8VR82	11;11;11;10;5	1;1;1;1;1	1;1;1;1;1	Serine/threonine-protein phosphatase PP1-gamma catalytic subunit;Serine/threonine-protein phosphatase	PPP1CC	;;;	5	11	1	1	9	9	8	9	9	9	1	1	1	1	1	1	1	1	1	1	1	1	40.9	2.8	2.8	36.983	323	323;304;337;270;140	0	3.0661	By MS/MS	By matching	By MS/MS	By matching	By MS/MS	By matching	31.6	32.5	26.3	29.4	32.2	29.4
P54619;H0YHF8;F8VYY9;P54619-2;P54619-3;Q9UGJ0;E9PGP6;H0YIC9;Q9UGJ0-2;Q9UGJ0-3	P54619;H0YHF8;F8VYY9;P54619-2;P54619-3;Q9UGJ0;E9PGP6;H0YIC9;Q9UGJ0-2;Q9UGJ0-3	2;2;2;2;2;1;1;1;1;1	2;2;2;2;2;1;1;1;1;1	2;2;2;2;2;1;1;1;1;1	5-AMP-activated protein kinase subunit gamma-1;5-AMP-activated protein kinase subunit gamma-2	PRKAG1;PRKAG2	;;;;;;;;;	10	2	2	2	2	2	2	1	1	2	2	2	2	1	1	2	2	2	2	1	1	2	6.3	6.3	6.3	37.579	331	331;93;280;299;340;569;445;251;328;525	0	4.0428	By MS/MS	By MS/MS	By MS/MS	By MS/MS	By MS/MS	By MS/MS	6.3	6.3	6.3	3.3	3.3	6.3
Q9NRG9;H3BU82;F8VZ44;Q9NRG9-2;F8VUB6	Q9NRG9;H3BU82;F8VZ44;Q9NRG9-2;F8VUB6	2;2;2;2;1	2;2;2;2;1	2;2;2;2;1	Aladin	AAAS	;;;;	5	2	2	2	2	1	2	2	2	2	2	1	2	2	2	2	2	1	2	2	2	2	4.2	4.2	4.2	59.573	546	546;358;422;513;277	0	4.473	By MS/MS	By matching	By MS/MS	By MS/MS	By MS/MS	By MS/MS	4.2	2	4.2	4.2	4.2	4.2
P54819;G3V213;F8VZG5;F8W1A4;P54819-3;P54819-5;P54819-2;F8VY04;P54819-4;P54819-6	P54819;G3V213;F8VZG5;F8W1A4;P54819-3;P54819-5;P54819-2;F8VY04;P54819-4;P54819-6	2;2;2;2;2;2;2;1;1;1	2;2;2;2;2;2;2;1;1;1	2;2;2;2;2;2;2;1;1;1	Adenylate kinase 2, mitochondrial;Adenylate kinase 2, mitochondrial, N-terminally processed;Adenylate kinase 2, mitochondrial	AK2	;;;;;;;;;	10	2	2	2	1	2	1	1	1	1	1	2	1	1	1	1	1	2	1	1	1	1	11.3	11.3	11.3	26.477	239	239;133;162;232;202;224;232;190;130;191	0	3.8241	By MS/MS	By MS/MS	By matching	By MS/MS	By MS/MS	By matching	4.2	11.3	4.2	4.2	4.2	4.2
P82979;F8VZQ9;H0YHG0	P82979;F8VZQ9;H0YHG0	1;1;1	1;1;1	1;1;1	SAP domain-containing ribonucleoprotein	SARNP	;;	3	1	1	1	0	1	1	0	0	1	0	1	1	0	0	1	0	1	1	0	0	1	4.3	4.3	4.3	23.671	210	210;213;523	0.034857	0.94038		By MS/MS	By matching			By matching	0	4.3	4.3	0	0	4.3
Q8TB37;H0YHR7;F8W061;Q8TB37-2	Q8TB37;H0YHR7;F8W061;Q8TB37-2	1;1;1;1	1;1;1;1	1;1;1;1	Iron-sulfur protein NUBPL	NUBPL	;;;	4	1	1	1	1	0	0	0	1	1	1	0	0	0	1	1	1	0	0	0	1	1	5	5	5	34.082	319	319;130;133;173	0.0047847	1.8942	By matching				By matching	By MS/MS	5	0	0	0	5	5
Q8NEY8-2;F8W0Q9;Q8NEY8-8;Q8NEY8;Q8NEY8-9;Q8NEY8-6;B7Z8L1;Q8NEY8-3;Q8NEY8-5;F8VPY7;F8VWU8;F8WF16;F8W6A0;F8VRK2;F8VXV7;F8VP48;REV__K7EN69	Q8NEY8-2;F8W0Q9;Q8NEY8-8;Q8NEY8;Q8NEY8-9;Q8NEY8-6;B7Z8L1;Q8NEY8-3	11;11;11;10;9;8;7;7;5;5;5;5;4;3;1;1;1	11;11;11;10;9;8;7;7;5;5;5;5;4;3;1;1;1	11;11;11;10;9;8;7;7;5;5;5;5;4;3;1;1;1	Periphilin-1	PPHLN1	;;;;;;;	17	11	11	11	6	6	9	9	11	9	6	6	9	9	11	9	6	6	9	9	11	9	29.4	29.4	29.4	43.397	374	374;385;367;458;348;319;340;434;258;161;168;303;363;107;37;52;130	0	18.021	By MS/MS	By matching	By MS/MS	By MS/MS	By MS/MS	By MS/MS	16.3	15.8	24.6	22.2	29.4	22.2
P14384;F8W111;F8VVI6;H0YHN7	P14384;F8W111;F8VVI6;H0YHN7	2;2;1;1	2;2;1;1	2;2;1;1	Carboxypeptidase M	CPM	;;;	4	2	2	2	1	2	0	1	0	2	1	2	0	1	0	2	1	2	0	1	0	2	7.2	7.2	7.2	50.513	443	443;249;136;198	0	5.2122	By matching	By MS/MS		By MS/MS		By MS/MS	4.3	7.2	0	4.3	0	7.2
Q8IVF7;F8W1F5;Q8IVF7-2;Q8IVF7-3	Q8IVF7;F8W1F5;Q8IVF7-2;Q8IVF7-3	4;4;4;4	4;4;4;4	2;2;2;2	Formin-like protein 3	FMNL3	;;;	4	4	4	2	4	1	3	2	3	1	4	1	3	2	3	1	2	0	1	0	2	0	4	4	1.9	117.21	1028	1028;1027;976;1027	0	4.4337	By MS/MS	By matching	By MS/MS	By matching	By matching	By matching	4	0.7	3.1	2	2.6	0.7
P49281-2;F8W1P7;P49281-5;P49281-3;P49281;P49281-4	P49281-2;F8W1P7;P49281-5;P49281-3;P49281;P49281-4	2;2;2;2;1;1	2;2;2;2;1;1	2;2;2;2;1;1	Natural resistance-associated macrophage protein 2	SLC11A2	;;;;;	6	2	2	2	0	1	0	2	0	2	0	1	0	2	0	2	0	1	0	2	0	2	3.6	3.6	3.6	61.455	561	561;482;557;590;568;597	0	5.6957		By MS/MS		By MS/MS		By MS/MS	0	2	0	3.6	0	3.6
P60660;P60660-2;F8W1R7;G3V1V0;J3KND3;G8JLA2;B7Z6Z4;G3V1Y7;F8VPF3;F8VZU9;F8W180;P14649;H0YI43;F8W1I5;F8VXL3	P60660;P60660-2;F8W1R7;G3V1V0;J3KND3;G8JLA2;B7Z6Z4;G3V1Y7;F8VPF3;F8VZU9;F8W180	8;8;8;8;7;7;7;6;6;4;4;2;2;2;1	8;8;8;8;7;7;7;6;6;4;4;2;2;2;1	8;8;8;8;7;7;7;6;6;4;4;2;2;2;1	Myosin light polypeptide 6	MYL6	;;;;;;;;;;	15	8	8	8	6	8	8	8	7	8	6	8	8	8	7	8	6	8	8	8	7	8	55.6	55.6	55.6	16.93	151	151;151;145;161;152;152;238;115;130;103;196;208;83;175;47	0	35.97	By MS/MS	By MS/MS	By MS/MS	By MS/MS	By MS/MS	By MS/MS	43.7	55.6	55.6	55.6	45	55.6
Q15434;F8W1T6;F8VQS9;F5H5C8;F8VV01	Q15434;F8W1T6	3;3;1;1;1	3;3;1;1;1	3;3;1;1;1	RNA-binding motif, single-stranded-interacting protein 2	RBMS2	;	5	3	3	3	2	2	2	0	3	2	2	2	2	0	3	2	2	2	2	0	3	2	10.6	10.6	10.6	43.958	407	407;344;84;262;282	0	6.5073	By MS/MS	By matching	By MS/MS		By MS/MS	By matching	6.9	6.9	6.9	0	10.6	7.4
P09651;F8W6I7;P09651-3;P09651-2;F8VZ49;Q32P51;F8VTQ5;H0YH80;F8VYN5;F8W646	P09651;F8W6I7;P09651-3;P09651-2;F8VZ49;Q32P51;F8VTQ5	21;21;21;21;16;14;13;9;8;8	20;20;20;20;15;13;12;9;7;8	20;20;20;20;15;13;12;9;7;8	Heterogeneous nuclear ribonucleoprotein A1;Heterogeneous nuclear ribonucleoprotein A1, N-terminally processed;Heterogeneous nuclear ribonucleoprotein A1-like 2	HNRNPA1;HNRNPA1L2	;;;;;;	10	21	20	20	18	19	20	19	21	18	17	19	19	18	20	18	17	19	19	18	20	18	49.7	49.7	49.7	38.746	372	372;307;267;320;231;320;145;191;113;156	0	177.96	By MS/MS	By MS/MS	By MS/MS	By MS/MS	By MS/MS	By MS/MS	43	49.5	49.7	49.7	49.7	49.5
P68871;F8W6P5	P68871;F8W6P5	2;2	1;1	1;1	Hemoglobin subunit beta;LVV-hemorphin-7;Spinorphin	HBB	;	2	2	1	1	2	2	2	2	2	1	1	1	1	1	1	0	1	1	1	1	1	0	15.6	8.8	8.8	15.998	147	147;90	0	4.0716	By MS/MS	By matching	By matching	By matching	By matching	By matching	15.6	15.6	15.6	15.6	15.6	6.8
Q502W6;F8WD56;F8W737;F8WD48;F8WBX4;Q502W6-2;Q502W6-8;Q502W6-6	Q502W6;F8WD56;F8W737;F8WD48;F8WBX4;Q502W6-2;Q502W6-8;Q502W6-6	1;1;1;1;1;1;1;1	1;1;1;1;1;1;1;1	1;1;1;1;1;1;1;1	von Willebrand factor A domain-containing protein 3B	VWA3B	;;;;;;;	8	1	1	1	0	1	1	0	1	1	0	1	1	0	1	1	0	1	1	0	1	1	1.1	1.1	1.1	145.75	1294	1294;101;124;303;423;624;1080;1312	0.028946	1.0504		By MS/MS	By matching		By matching	By MS/MS	0	1.1	1.1	0	1.1	1.1
Q5BJE1;F8W7A7;Q5BJE1-2;Q5BJE1-4;Q5BJE1-3	Q5BJE1;F8W7A7;Q5BJE1-2;Q5BJE1-4;Q5BJE1-3	2;2;2;2;1	2;2;2;2;1	2;2;2;2;1	Coiled-coil domain-containing protein 178	CCDC178	;;;;	5	2	2	2	1	1	1	2	0	1	1	1	1	2	0	1	1	1	1	2	0	1	2.4	2.4	2.4	102.01	867	867;891;829;849;817	0.0048024	1.9284	By matching	By MS/MS	By MS/MS	By MS/MS		By matching	1.3	1.3	1.2	2.4	0	1.3
Q96A26;F8W7Q4;E9PH05	Q96A26;F8W7Q4;E9PH05	2;2;1	2;2;1	2;2;1	Protein FAM162A	FAM162A	;;	3	2	2	2	1	1	0	1	0	2	1	1	0	1	0	2	1	1	0	1	0	2	11.7	11.7	11.7	17.342	154	154;144;141	0	4.8117	By matching	By MS/MS		By matching		By MS/MS	4.5	4.5	0	4.5	0	11.7
Q9UGI8;F8W7T0;Q9UGI8-2	Q9UGI8;F8W7T0;Q9UGI8-2	1;1;1	1;1;1	1;1;1	Testin	TES	;;	3	1	1	1	1	1	1	1	1	1	1	1	1	1	1	1	1	1	1	1	1	1	2.6	2.6	2.6	47.996	421	421;79;412	0.046282	0.78996	By MS/MS	By MS/MS	By matching	By matching	By matching	By matching	2.6	2.6	2.6	2.6	2.6	2.6
Q86Y34;F8W8F7	Q86Y34;F8W8F7	1;1	1;1	1;1	Probable G-protein coupled receptor 97	GPR97;ADGRG3	;	2	1	1	1	1	1	1	0	1	0	1	1	1	0	1	0	1	1	1	0	1	0	1.6	1.6	1.6	60.86	549	549;429	0.088645	0.5159	By matching	By matching	By matching		By MS/MS		1.6	1.6	1.6	0	1.6	0
O43493;O43493-2;J3KQ45;F8W8W7;O43493-5;O43493-3;O43493-4;O43493-6	O43493;O43493-2;J3KQ45;F8W8W7;O43493-5;O43493-3;O43493-4	6;6;6;6;6;6;3;1	6;6;6;6;6;6;3;1	6;6;6;6;6;6;3;1	Trans-Golgi network integral membrane protein 2	TGOLN2	;;;;;;	8	6	6	6	2	6	2	4	1	4	2	6	2	4	1	4	2	6	2	4	1	4	15.2	15.2	15.2	51.112	480	480;437;454;479;447;453;379;281	0	35.751	By matching	By MS/MS	By matching	By MS/MS	By matching	By MS/MS	5.6	15.2	5.6	10.4	1.9	10.4
Q9NQC3;Q9NQC3-2;F8W914;Q9NQC3-5;H7C106;Q9NQC3-3;Q9NQC3-4;Q9NQC3-6;A0A0U1RQR6	Q9NQC3;Q9NQC3-2;F8W914;Q9NQC3-5;H7C106;Q9NQC3-3;Q9NQC3-4;Q9NQC3-6	5;5;5;5;3;3;3;3;2	5;5;5;5;3;3;3;3;2	5;5;5;5;3;3;3;3;2	Reticulon-4;Reticulon	RTN4	;;;;;;;	9	5	5	5	5	5	4	4	5	4	5	5	4	4	5	4	5	5	4	4	5	4	7	7	7	129.93	1192	1192;373;345;392;203;199;960;986;127	0	53.515	By MS/MS	By MS/MS	By MS/MS	By MS/MS	By MS/MS	By MS/MS	7	7	4.1	4.1	7	4.1
Q9Y6M1;F8W930;Q9Y6M1-1;Q9Y6M1-5;Q9Y6M1-6;Q9Y6M1-3;Q9Y6M1-4;Q9NZI8-2	Q9Y6M1;F8W930;Q9Y6M1-1;Q9Y6M1-5;Q9Y6M1-6;Q9Y6M1-3;Q9Y6M1-4	14;14;14;13;13;13;13;1	14;14;14;13;13;13;13;1	13;13;13;12;12;12;12;0	Insulin-like growth factor 2 mRNA-binding protein 2	IGF2BP2	;;;;;;	8	14	14	13	12	11	12	12	12	12	12	11	12	12	12	12	11	10	11	11	11	11	28.4	28.4	26.2	66.121	599	599;605;556;493;531;536;542;438	0	68.468	By MS/MS	By MS/MS	By MS/MS	By MS/MS	By MS/MS	By MS/MS	24.4	22.2	24.4	25.7	24.4	25.2
Q14C86;Q14C86-6;Q14C86-3;F8W9S7;Q14C86-4;Q14C86-5;Q14C86-2;B0QZ65;B4DGD8;C9IZ08	Q14C86;Q14C86-6;Q14C86-3;F8W9S7;Q14C86-4;Q14C86-5;Q14C86-2;B0QZ65;B4DGD8;C9IZ08	2;2;2;2;2;2;2;1;1;1	2;2;2;2;2;2;2;1;1;1	2;2;2;2;2;2;2;1;1;1	GTPase-activating protein and VPS9 domain-containing protein 1	GAPVD1	;;;;;;;;;	10	2	2	2	2	2	2	2	2	2	2	2	2	2	2	2	2	2	2	2	2	2	1.6	1.6	1.6	164.98	1478	1478;1487;1433;1412;1439;1452;1460;497;756;988	0.00078034	2.5141	By matching	By matching	By MS/MS	By matching	By MS/MS	By matching	1.6	1.6	1.6	1.6	1.6	1.6
Q96IU4;F8W9U3;B4DQI4;Q96IU4-2	Q96IU4;F8W9U3;B4DQI4;Q96IU4-2	2;2;1;1	2;2;1;1	2;2;1;1	Alpha/beta hydrolase domain-containing protein 14B	ABHD14B	;;;	4	2	2	2	2	1	1	2	2	1	2	1	1	2	2	1	2	1	1	2	2	1	17.1	17.1	17.1	22.345	210	210;208;188;172	0	9.5079	By matching	By matching	By matching	By MS/MS	By MS/MS	By matching	17.1	10.5	10.5	17.1	17.1	10.5
Q7Z460;Q7Z460-3;H0Y5T1;F8WA11;Q7Z460-2;Q7Z460-4;Q7Z460-5;H7C4X8;H7C5M8	Q7Z460;Q7Z460-3;H0Y5T1;F8WA11;Q7Z460-2;Q7Z460-4;Q7Z460-5	3;3;3;3;3;3;3;1;1	3;3;3;3;3;3;3;1;1	2;2;2;2;2;2;2;0;0	CLIP-associating protein 1	CLASP1	;;;;;;	9	3	3	2	3	3	2	2	3	3	3	3	2	2	3	3	2	2	1	1	2	2	3.1	3.1	2.3	169.45	1538	1538;1494;1275;1478;1471;1477;1479;184;220	0	7.0282	By MS/MS	By MS/MS	By matching	By MS/MS	By MS/MS	By MS/MS	3.1	3.1	2.1	2.1	3.1	3.1
Q9BY44;H7C5R5;F8WAE5;Q9BY44-2;Q9BY44-4;Q9BY44-3	Q9BY44;H7C5R5;F8WAE5;Q9BY44-2;Q9BY44-4;Q9BY44-3	1;1;1;1;1;1	1;1;1;1;1;1	1;1;1;1;1;1	Eukaryotic translation initiation factor 2A;Eukaryotic translation initiation factor 2A, N-terminally processed	EIF2A	;;;;;	6	1	1	1	1	1	1	1	1	1	1	1	1	1	1	1	1	1	1	1	1	1	2.9	2.9	2.9	64.989	585	585;316;580;371;524;560	0	3.0903	By MS/MS	By matching	By MS/MS	By matching	By matching	By matching	2.9	2.9	2.9	2.9	2.9	2.9
Q16718;F8WAS3;C9IZN5;A0A087X1G1;H7BYD0;Q16718-2	Q16718;F8WAS3;C9IZN5;A0A087X1G1;H7BYD0;Q16718-2	2;2;1;1;1;1	2;2;1;1;1;1	2;2;1;1;1;1	NADH dehydrogenase [ubiquinone] 1 alpha subcomplex subunit 5	NDUFA5	;;;;;	6	2	2	2	1	2	2	1	2	2	1	2	2	1	2	2	1	2	2	1	2	2	22.4	22.4	22.4	13.459	116	116;70;93;101;112;116	0	7.1152	By matching	By MS/MS	By MS/MS	By MS/MS	By MS/MS	By MS/MS	13.8	22.4	22.4	13.8	22.4	22.4
Q9UGV2;F8WBF9;Q5TH30;Q9UGV2-3;Q9UGV2-2	Q9UGV2;F8WBF9;Q5TH30;Q9UGV2-3;Q9UGV2-2	1;1;1;1;1	1;1;1;1;1	1;1;1;1;1	Protein NDRG3	NDRG3	;;;;	5	1	1	1	1	1	1	1	0	1	1	1	1	1	0	1	1	1	1	1	0	1	2.7	2.7	2.7	41.408	375	375;280;388;286;363	0.0047741	1.8852	By matching	By matching	By matching	By matching		By MS/MS	2.7	2.7	2.7	2.7	0	2.7
F8WF27;F8WBG6;Q8NE91;P30408	F8WF27;F8WBG6;Q8NE91;P30408	1;1;1;1	1;1;1;1	1;1;1;1	Transmembrane 4 L6 family member 1	TM4SF1	;;;	4	1	1	1	0	0	0	1	1	1	0	0	0	1	1	1	0	0	0	1	1	1	8.9	8.9	8.9	10.989	101	101;103;232;202	0.0058034	1.7364				By MS/MS	By matching	By MS/MS	0	0	0	8.9	8.9	8.9
Q13895;F8WBL2	Q13895;F8WBL2	2;2	2;2	2;2	Bystin	BYSL	;	2	2	2	2	2	2	2	1	2	1	2	2	2	1	2	1	2	2	2	1	2	1	7.6	7.6	7.6	49.601	437	437;194	0	9.9912	By matching	By matching	By MS/MS	By MS/MS	By MS/MS	By matching	7.6	7.6	7.6	4.6	7.6	4.6
Q92600;F8WBZ6;Q92600-3;Q92600-2	Q92600;F8WBZ6;Q92600-3;Q92600-2	1;1;1;1	1;1;1;1	1;1;1;1	Cell differentiation protein RCD1 homolog	RQCD1	;;;	4	1	1	1	1	1	1	1	1	1	1	1	1	1	1	1	1	1	1	1	1	1	7	7	7	33.631	299	299;75;258;331	0	4.82	By MS/MS	By matching	By matching	By matching	By matching	By matching	7	7	7	7	7	7
O75461;Q2Z196;Q2Z197;F8WC40;F8WEZ5	O75461;Q2Z196;Q2Z197;F8WC40;F8WEZ5	1;1;1;1;1	1;1;1;1;1	1;1;1;1;1	Transcription factor E2F6	E2F6	;;;;	5	1	1	1	0	1	1	1	1	1	0	1	1	1	1	1	0	1	1	1	1	1	5	5	5	31.844	281	281;38;50;55;63	0	3.098		By matching	By matching	By matching	By MS/MS	By matching	0	5	5	5	5	5
Q8NC42;F8WCD0	Q8NC42;F8WCD0	8;8	8;8	8;8	E3 ubiquitin-protein ligase RNF149	RNF149	;	2	8	8	8	0	5	0	8	0	8	0	5	0	8	0	8	0	5	0	8	0	8	22.8	22.8	22.8	43.164	400	400;398	0	23.3		By MS/MS		By MS/MS		By MS/MS	0	13.8	0	22.8	0	22.8
P59998;F8WCF6;F8WDD7;A0A0A6YYG9;P59998-3;P59998-2;H7C0A3;F8WE39;R4GN08;P59998-4;F8WDW3	P59998;F8WCF6;F8WDD7;A0A0A6YYG9;P59998-3;P59998-2;H7C0A3	6;6;5;5;5;5;4;2;2;2;1	6;6;5;5;5;5;4;2;2;2;1	6;6;5;5;5;5;4;2;2;2;1	Actin-related protein 2/3 complex subunit 4	ARPC4;ARPC4-TTLL3	;;;;;;	11	6	6	6	5	4	5	5	6	4	5	4	5	5	6	4	5	4	5	5	6	4	35.1	35.1	35.1	19.667	168	168;181;113;625;187;625;167;47;77;78;44	0	17.227	By MS/MS	By MS/MS	By MS/MS	By MS/MS	By MS/MS	By MS/MS	29.8	23.8	30.4	30.4	35.1	23.2
Q99442;F8WF48;F8WCJ7	Q99442;F8WF48;F8WCJ7	2;2;2	2;2;2	2;2;2	Translocation protein SEC62	SEC62	;;	3	2	2	2	2	2	2	1	1	1	2	2	2	1	1	1	2	2	2	1	1	1	5	5	5	45.861	399	399;85;101	0	3.0244	By MS/MS	By MS/MS	By MS/MS	By MS/MS	By matching	By MS/MS	5	5	5	2	3	2
P86791;P86790;F8WD66	P86791;P86790;F8WD66	1;1;1	1;1;1	1;1;1	Vacuolar fusion protein CCZ1 homolog;Vacuolar fusion protein CCZ1 homolog B	CCZ1;CCZ1B	;;	3	1	1	1	0	0	0	1	1	0	0	0	0	1	1	0	0	0	0	1	1	0	3.5	3.5	3.5	55.866	482	482;482;78	0	5.314				By MS/MS	By MS/MS		0	0	0	3.5	3.5	0
Q9NT62;F8WDI0;Q9NT62-2	Q9NT62;F8WDI0;Q9NT62-2	1;1;1	1;1;1	1;1;1	Ubiquitin-like-conjugating enzyme ATG3	ATG3	;;	3	1	1	1	0	0	1	1	0	0	0	0	1	1	0	0	0	0	1	1	0	0	4.1	4.1	4.1	35.864	314	314;74;311	0	3.4147			By MS/MS	By MS/MS			0	0	4.1	4.1	0	0
F8WDR5	F8WDR5	1	1	1		SEC22C		1	1	1	1	1	0	1	1	1	1	1	0	1	1	1	1	1	0	1	1	1	1	4.9	4.9	4.9	15.793	143	143	0.093557	0.48678	By matching		By matching	By matching	By MS/MS	By matching	4.9	0	4.9	4.9	4.9	4.9
Q9H089;F8WFC6	Q9H089;F8WFC6	2;2	2;2	2;2	Large subunit GTPase 1 homolog	LSG1	;	2	2	2	2	2	0	1	0	2	0	2	0	1	0	2	0	2	0	1	0	2	0	2.9	2.9	2.9	75.225	658	658;178	0.00077973	2.511	By MS/MS		By matching		By MS/MS		2.9	0	1.2	0	2.9	0
Q16630;Q16630-2;F8WJN3;Q16630-3;F8W084	Q16630;Q16630-2;F8WJN3;Q16630-3	5;5;5;5;1	5;5;5;5;1	5;5;5;5;1	Cleavage and polyadenylation specificity factor subunit 6	CPSF6	;;;	5	5	5	5	3	2	3	5	3	5	3	2	3	5	3	5	3	2	3	5	3	5	14.5	14.5	14.5	59.209	551	551;588;478;478;107	0	50.295	By MS/MS	By MS/MS	By MS/MS	By MS/MS	By MS/MS	By MS/MS	10.2	7.3	9.8	14.5	10.2	14.5
Q9NY93;G3V0G3;H7C3E9;Q9NY93-2;F8WDT8	Q9NY93;G3V0G3;H7C3E9;Q9NY93-2;F8WDT8	4;4;4;4;3	4;4;4;4;3	4;4;4;4;3	Probable ATP-dependent RNA helicase DDX56	DDX56	;;;;	5	4	4	4	4	1	4	4	4	2	4	1	4	4	4	2	4	1	4	4	4	2	9	9	9	61.589	547	547;375;396;507;185	0	11.667	By MS/MS	By matching	By MS/MS	By MS/MS	By MS/MS	By matching	9	2.9	9	9	9	4.4
Q8WWN9;G3V132;G9CGD6;Q8WWN9-2	Q8WWN9;G3V132;G9CGD6;Q8WWN9-2	1;1;1;1	1;1;1;1	1;1;1;1	Interactor protein for cytohesin exchange factors 1	IPCEF1;CNKSR3	;;;	4	1	1	1	0	0	1	0	0	0	0	0	1	0	0	0	0	0	1	0	0	0	3	3	3	48.992	437	437;409;899;438	0.029491	1.0326			By MS/MS				0	0	3	0	0	0
G3V145;Q8N3Y7-2;Q8N3Y7	G3V145;Q8N3Y7-2;Q8N3Y7	2;2;2	2;2;2	2;2;2	Epidermal retinol dehydrogenase 2	SDR16C5	;;	3	2	2	2	1	1	1	1	1	2	1	1	1	1	1	2	1	1	1	1	1	2	14.8	14.8	14.8	35.133	318	318;265;309	0	3.2126	By MS/MS	By MS/MS	By matching	By matching	By matching	By MS/MS	3.5	3.5	3.5	3.5	3.5	14.8
O94766;G3V150;O94766-2;E9PNA1	O94766;G3V150;O94766-2	3;3;3;1	3;3;3;1	3;3;3;1	Galactosylgalactosylxylosylprotein 3-beta-glucuronosyltransferase 3	B3GAT3	;;	4	3	3	3	1	3	1	1	1	3	1	3	1	1	1	3	1	3	1	1	1	3	10.1	10.1	10.1	37.121	335	335;319;315;223	0	10.77	By matching	By MS/MS	By matching	By MS/MS	By matching	By MS/MS	2.7	10.1	2.7	2.7	4.5	10.1
P02794;G3V192;E9PRK8;G3V1D1;E9PKY7;E9PPQ4	P02794;G3V192;E9PRK8;G3V1D1;E9PKY7	3;3;2;2;2;1	3;3;2;2;2;1	3;3;2;2;2;1	Ferritin heavy chain;Ferritin heavy chain, N-terminally processed;Ferritin	FTH1	;;;;	6	3	3	3	2	3	2	3	2	3	2	3	2	3	2	3	2	3	2	3	2	3	18	18	18	21.225	183	183;153;95;113;114;58	0	4.8546	By matching	By MS/MS	By matching	By MS/MS	By matching	By MS/MS	12	18	9.8	18	12	18
O60232;G3V1B8;H0YEB6	O60232;G3V1B8;H0YEB6	1;1;1	1;1;1	1;1;1	Sjoegren syndrome/scleroderma autoantigen 1	SSSCA1	;;	3	1	1	1	1	1	1	0	1	0	1	1	1	0	1	0	1	1	1	0	1	0	18.1	18.1	18.1	21.474	199	199;162;193	0	4.3258	By matching	By MS/MS	By matching		By MS/MS		18.1	18.1	18.1	0	18.1	0
Q9BZZ5;Q9BZZ5-2;G3V1C3;Q9BZZ5-3;E9PQK6;Q9BZZ5-5;Q9BZZ5-6;Q9BZZ5-1	Q9BZZ5;Q9BZZ5-2;G3V1C3;Q9BZZ5-3;E9PQK6;Q9BZZ5-5;Q9BZZ5-6	4;4;4;4;3;2;2;1	4;4;4;4;3;2;2;1	4;4;4;4;3;2;2;1	Apoptosis inhibitor 5	API5	;;;;;;	8	4	4	4	3	3	4	4	3	3	3	3	4	4	3	3	3	3	4	4	3	3	9.2	9.2	9.2	59.004	524	524;504;510;445;123;450;513;438	0	23.79	By MS/MS	By matching	By matching	By MS/MS	By MS/MS	By MS/MS	7.1	6.7	9.2	9.2	7.1	7.1
Q9BRK5;H0Y3T6;G3V1E2;Q9BRK5-4;Q9BRK5-3;Q9BRK5-2;Q9BRK5-6	Q9BRK5;H0Y3T6;G3V1E2;Q9BRK5-4;Q9BRK5-3;Q9BRK5-2;Q9BRK5-6	1;1;1;1;1;1;1	1;1;1;1;1;1;1	1;1;1;1;1;1;1	45 kDa calcium-binding protein	SDF4	;;;;;;	7	1	1	1	1	1	0	1	0	1	1	1	0	1	0	1	1	1	0	1	0	1	4.4	4.4	4.4	41.806	362	362;243;254;202;254;259;348	0	3.4868	By matching	By MS/MS		By MS/MS		By MS/MS	4.4	4.4	0	4.4	0	4.4
Q9Y580;G3V1T9;J3KPD3;I3L521;F5GXV8;F5GY08	Q9Y580;G3V1T9;J3KPD3;I3L521;F5GXV8;F5GY08	2;2;2;1;1;1	2;2;2;1;1;1	2;2;2;1;1;1	RNA-binding protein 7	RBM7	;;;;;	6	2	2	2	0	0	2	0	1	1	0	0	2	0	1	1	0	0	2	0	1	1	15.4	15.4	15.4	30.503	266	266;146;267;148;149;220	0	6.5598			By MS/MS		By matching	By matching	0	0	15.4	0	11.7	11.7
O14776;G3V220;O14776-2	O14776;G3V220;O14776-2	1;1;1	1;1;1	1;1;1	Transcription elongation regulator 1	TCERG1	;;	3	1	1	1	0	0	0	0	0	1	0	0	0	0	0	1	0	0	0	0	0	1	2.1	2.1	2.1	123.9	1098	1098;1032;1077	0.02951	1.0356						By MS/MS	0	0	0	0	0	2.1
Q6PJT7;Q6PJT7-4;Q6PJT7-3;G3V3Y4;G3V5I6;G3V256;H0YJA2;Q6PJT7-10;Q6PJT7-11;Q6PJT7-5;Q6PJT7-9;Q6PJT7-2	Q6PJT7;Q6PJT7-4;Q6PJT7-3;G3V3Y4;G3V5I6;G3V256;H0YJA2;Q6PJT7-10;Q6PJT7-11;Q6PJT7-5;Q6PJT7-9;Q6PJT7-2	1;1;1;1;1;1;1;1;1;1;1;1	1;1;1;1;1;1;1;1;1;1;1;1	1;1;1;1;1;1;1;1;1;1;1;1	Zinc finger CCCH domain-containing protein 14	ZC3H14	;;;;;;;;;;;	12	1	1	1	1	1	0	0	0	0	1	1	0	0	0	0	1	1	0	0	0	0	1.9	1.9	1.9	82.875	736	736;571;579;215;420;605;651;543;585;711;730;735	0.001926	2.3617	By MS/MS	By matching					1.9	1.9	0	0	0	0
Q9P0W8;G3V3D2;G3V5V8;G3V5H6;G3V2V4;G3V287;G3V4A9;G3V2E1;Q9P0W8-3;Q9P0W8-2	Q9P0W8;G3V3D2;G3V5V8;G3V5H6;G3V2V4;G3V287;G3V4A9;G3V2E1;Q9P0W8-3;Q9P0W8-2	1;1;1;1;1;1;1;1;1;1	1;1;1;1;1;1;1;1;1;1	1;1;1;1;1;1;1;1;1;1	Spermatogenesis-associated protein 7	SPATA7	;;;;;;;;;	10	1	1	1	1	1	0	1	0	1	1	1	0	1	0	1	1	1	0	1	0	1	1.2	1.2	1.2	67.718	599	599;42;49;53;81;85;86;228;458;567	0.017289	1.2818	By MS/MS	By MS/MS		By MS/MS		By MS/MS	1.2	1.2	0	1.2	0	1.2
Q99973;G3V470;G3V2A4;G3V5X7;Q99973-2	Q99973;G3V470;G3V2A4;G3V5X7;Q99973-2	1;1;1;1;1	1;1;1;1;1	1;1;1;1;1	Telomerase protein component 1	TEP1	;;;;	5	1	1	1	1	0	1	0	1	1	1	0	1	0	1	1	1	0	1	0	1	1	0.3	0.3	0.3	290.49	2627	2627;1481;1904;2519;2620	0.049242	0.74936	By MS/MS		By matching		By matching	By matching	0.3	0	0.3	0	0.3	0.3
O15033;G3V2B5;O15033-2	O15033;G3V2B5;O15033-2	1;1;1	1;1;1	1;1;1	Apoptosis-resistant E3 ubiquitin protein ligase 1	AREL1	;;	3	1	1	1	1	1	1	1	1	1	1	1	1	1	1	1	1	1	1	1	1	1	1.3	1.3	1.3	94.222	823	823;504;789	0.099274	0.45342	By matching	By matching	By matching	By MS/MS	By matching	By matching	1.3	1.3	1.3	1.3	1.3	1.3
P00491;G3V2H3;G3V5M2	P00491;G3V2H3;G3V5M2	2;2;2	2;2;2	2;2;2	Purine nucleoside phosphorylase	PNP	;;	3	2	2	2	0	0	2	0	2	0	0	0	2	0	2	0	0	0	2	0	2	0	9.7	9.7	9.7	32.118	289	289;93;221	0	11.519			By MS/MS		By MS/MS		0	0	9.7	0	9.7	0
Q96NE9;Q96NE9-2;G3V2L4;H0YJC1;G3V4T7;Q96NE9-3	Q96NE9;Q96NE9-2;G3V2L4;H0YJC1;G3V4T7;Q96NE9-3	1;1;1;1;1;1	1;1;1;1;1;1	1;1;1;1;1;1	FERM domain-containing protein 6	FRMD6	;;;;;	6	1	1	1	1	1	1	1	1	1	1	1	1	1	1	1	1	1	1	1	1	1	3.4	3.4	3.4	72.043	622	622;614;143;205;545;264	0.08465	0.53748	By matching	By matching	By matching	By matching	By MS/MS	By matching	3.4	3.4	3.4	3.4	3.4	3.4
Q9Y5K8;H0YJH8;G3V2S6;G3V2V6;H0YJS0;G3V559	Q9Y5K8;H0YJH8;G3V2S6;G3V2V6	3;3;3;2;1;1	3;3;3;2;1;1	3;3;3;2;1;1	V-type proton ATPase subunit D	ATP6V1D	;;;	6	3	3	3	1	3	1	1	1	3	1	3	1	1	1	3	1	3	1	1	1	3	16.2	16.2	16.2	28.262	247	247;153;192;148;119;179	0	6.8644	By matching	By MS/MS	By matching	By matching	By matching	By MS/MS	4.5	16.2	4.5	4.5	4.5	16.2
Q13573;G3V4X8;G3V3A4	Q13573;G3V4X8;G3V3A4	1;1;1	1;1;1	1;1;1	SNW domain-containing protein 1	SNW1	;;	3	1	1	1	1	0	1	0	1	0	1	0	1	0	1	0	1	0	1	0	1	0	1.5	1.5	1.5	61.494	536	536;374;571	0.035749	0.91544	By MS/MS		By matching		By matching		1.5	0	1.5	0	1.5	0
Q14767;G3V3X5;G3V511	Q14767;G3V3X5;G3V511	11;11;10	11;11;10	11;11;10	Latent-transforming growth factor beta-binding protein 2	LTBP2	;;	3	11	11	11	0	10	2	8	1	7	0	10	2	8	1	7	0	10	2	8	1	7	8.2	8.2	8.2	195.05	1821	1821;1777;1769	0	28.074		By MS/MS	By matching	By MS/MS	By matching	By MS/MS	0	7.1	2.2	5.9	1	4.8
Q8N8N7;G3V3Y1;G3V2R9;Q8N8N7-2	Q8N8N7;G3V3Y1;G3V2R9;Q8N8N7-2	2;2;1;1	2;2;1;1	2;2;1;1	Prostaglandin reductase 2	PTGR2	;;;	4	2	2	2	0	1	2	1	2	1	0	1	2	1	2	1	0	1	2	1	2	1	4.6	4.6	4.6	38.499	351	351;287;217;180	0.0026758	2.2784		By matching	By matching	By matching	By MS/MS	By matching	0	2	4.6	2	4.6	2
Q13572;G3V4M9	Q13572;G3V4M9	1;1	1;1	1;1	Inositol-tetrakisphosphate 1-kinase	ITPK1	;	2	1	1	1	1	1	1	1	1	1	1	1	1	1	1	1	1	1	1	1	1	1	3.1	3.1	3.1	45.621	414	414;295	0	3.9178	By MS/MS	By matching	By MS/MS	By matching	By MS/MS	By matching	3.1	3.1	3.1	3.1	3.1	3.1
Q9GZR7;G3V529;Q9GZR7-2;A0A087WXU8;F5GYL3	Q9GZR7;G3V529;Q9GZR7-2;A0A087WXU8;F5GYL3	3;3;3;2;2	3;3;3;2;2	3;3;3;2;2	ATP-dependent RNA helicase DDX24	DDX24	;;;;	5	3	3	3	2	2	3	1	3	1	2	2	3	1	3	1	2	2	3	1	3	1	4.8	4.8	4.8	96.331	859	859;816;804;485;609	0	13.671	By matching	By matching	By MS/MS	By matching	By MS/MS	By MS/MS	3.3	3.3	4.8	1.5	4.8	1.5
P24941;G3V5T9;P24941-2;E7ESI2;G3V317	P24941;G3V5T9;P24941-2;E7ESI2	11;11;10;8;2	9;9;8;6;1	9;9;8;6;1	Cyclin-dependent kinase 2	CDK2	;;;	5	11	9	9	8	9	10	10	11	8	6	7	8	8	9	6	6	7	8	8	9	6	40.6	34.2	34.2	33.929	298	298;346;264;238;39	0	16.005	By MS/MS	By MS/MS	By MS/MS	By MS/MS	By MS/MS	By MS/MS	37.9	32.2	35.2	38.3	40.6	31.9
Q6IN85;H0YIY8;G3V5Z3;Q6IN85-5;Q6IN85-2	Q6IN85;H0YIY8;G3V5Z3;Q6IN85-5;Q6IN85-2	1;1;1;1;1	1;1;1;1;1	1;1;1;1;1	Serine/threonine-protein phosphatase 4 regulatory subunit 3A	SMEK1	;;;;	5	1	1	1	0	1	0	1	1	1	0	1	0	1	1	1	0	1	0	1	1	1	0.8	0.8	0.8	95.367	833	833;543;706;540;820	0.063502	0.65472		By MS/MS		By matching	By matching	By MS/MS	0	0.8	0	0.8	0.8	0.8
Q9Y4F4;G3XAE9	Q9Y4F4;G3XAE9	1;1	1;1	1;1	Protein FAM179B	FAM179B	;	2	1	1	1	1	0	1	1	1	1	1	0	1	1	1	1	1	0	1	1	1	1	0.7	0.7	0.7	189.36	1720	1720;1773	0.010892	1.4493	By matching		By MS/MS	By matching	By MS/MS	By MS/MS	0.7	0	0.7	0.7	0.7	0.7
P07942;G3XAI2;E7EPA6;E9PCS6;C9J296	P07942;G3XAI2	58;58;23;2;2	58;58;23;2;2	58;58;23;2;2	Laminin subunit beta-1	LAMB1	;	5	58	58	58	11	54	15	51	11	55	11	54	15	51	11	55	11	54	15	51	11	55	40.7	40.7	40.7	198.04	1786	1786;1810;850;91;183	0	323.31	By matching	By MS/MS	By MS/MS	By MS/MS	By matching	By MS/MS	9.7	39.1	12.4	37.5	9.5	40.2
Q5VW38;Q5VW38-2;G5E994;Q5VW38-3;U3KQD2	Q5VW38;Q5VW38-2;G5E994;Q5VW38-3	4;4;4;2;1	4;4;4;2;1	4;4;4;2;1	Protein GPR107	GPR107	;;;	5	4	4	4	1	4	0	4	0	4	1	4	0	4	0	4	1	4	0	4	0	4	8.2	8.2	8.2	66.99	600	600;552;571;300;128	0	15.017	By matching	By MS/MS		By MS/MS		By MS/MS	1.8	8.2	0	8.2	0	8.2
Q9P2S2;G5E9G7;Q9P2S2-2	Q9P2S2;G5E9G7;Q9P2S2-2	1;1;1	1;1;1	1;1;1	Neurexin-2	NRXN2	;;	3	1	1	1	0	0	0	0	1	0	0	0	0	0	1	0	0	0	0	0	1	0	0.6	0.6	0.6	184.98	1712	1712;1705;1642	0.069605	0.60686					By MS/MS		0	0	0	0	0.6	0
P82650;G5E9W7;G5E9V5;H7C5H3;H7C5L9;H7C5F2;P82650-2	P82650;G5E9W7;G5E9V5	3;3;3;1;1;1;1	3;3;3;1;1;1;1	3;3;3;1;1;1;1	28S ribosomal protein S22, mitochondrial	MRPS22	;;	7	3	3	3	2	2	0	2	3	3	2	2	0	2	3	3	2	2	0	2	3	3	10	10	10	41.28	360	360;319;359;200;121;165;168	0	9.2158	By MS/MS	By matching		By matching	By MS/MS	By MS/MS	6.7	6.7	0	6.7	10	10
Q92879;Q92879-4;G5EA30;Q92879-5;Q92879-2;Q92879-3;Q92879-6;O95319;V9GYD9;Q5VZZ6;A0A0J9YX66;E9PC62;A0A0J9YXJ0;O95319-5;O95319-2;O95319-4;O95319-3	Q92879;Q92879-4;G5EA30;Q92879-5;Q92879-2;Q92879-3;Q92879-6	3;3;3;3;3;3;3;1;1;1;1;1;1;1;1;1;1	3;3;3;3;3;3;3;1;1;1;1;1;1;1;1;1;1	3;3;3;3;3;3;3;1;1;1;1;1;1;1;1;1;1	CUGBP Elav-like family member 1	CELF1	;;;;;;	17	3	3	3	3	2	3	2	3	2	3	2	3	2	3	2	3	2	3	2	3	2	5.8	5.8	5.8	52.063	486	486;512;514;468;482;483;485;508;440;502;514;521;533;488;490;509;521	0	6.4392	By matching	By matching	By matching	By MS/MS	By MS/MS	By MS/MS	5.8	4.1	5.8	3.7	5.8	3.7
P31943;G8JLB6;E9PCY7;D6RBM0;D6RIT2;D6RIU0;D6RAM1;D6R9T0;D6RFM3;D6RDU3;D6RJ04;D6RIH9;E5RGV0;E7EQJ0;E7EN40;H0YB39;D6RDL0;E5RGH4;H0YAQ2;H0YBD7;D6RF17;H0YBG7;D6R9D3;E5RJ94	P31943;G8JLB6;E9PCY7;D6RBM0;D6RIT2;D6RIU0;D6RAM1;D6R9T0;D6RFM3;D6RDU3;D6RJ04;D6RIH9;E5RGV0	17;17;16;12;11;11;10;10;10;10;10;10;9;8;8;7;6;5;5;5;4;4;3;1	17;17;16;12;11;11;10;10;10;10;10;10;9;8;8;7;6;5;5;5;4;4;3;1	8;8;7;6;7;6;6;6;6;6;6;6;4;6;5;2;5;1;1;1;4;1;3;1	Heterogeneous nuclear ribonucleoprotein H;Heterogeneous nuclear ribonucleoprotein H, N-terminally processed	HNRNPH1	;;;;;;;;;;;;	24	17	17	8	17	17	16	16	17	17	17	17	16	16	17	17	8	8	7	7	8	8	45.9	45.9	23.8	49.229	449	449;472;429;212;164;168;130;162;163;171;172;184;155;115;166;277;84;100;131;195;49;185;40;28	0	239.74	By MS/MS	By MS/MS	By MS/MS	By MS/MS	By MS/MS	By MS/MS	45.9	45.9	42.8	42.8	45.9	45.9
Q15517;Q2L6G8;G8JLG2	Q15517;Q2L6G8;G8JLG2	1;1;1	1;1;1	1;1;1	Corneodesmosin	CDSN	;;	3	1	1	1	1	0	1	1	1	0	1	0	1	1	1	0	1	0	1	1	1	0	3.4	3.4	3.4	51.522	529	529;529;529	0	5.5515	By MS/MS		By MS/MS	By matching	By MS/MS		3.4	0	3.4	3.4	3.4	0
P40763;P40763-2;G8JLH9;P40763-3	P40763;P40763-2;G8JLH9;P40763-3	3;3;3;3	3;3;3;3	3;3;3;3	Signal transducer and activator of transcription 3;Signal transducer and activator of transcription	STAT3	;;;	4	3	3	3	1	0	2	3	3	2	1	0	2	3	3	2	1	0	2	3	3	2	7.5	7.5	7.5	88.067	770	770;769;672;722	0	24.101	By matching		By MS/MS	By MS/MS	By MS/MS	By MS/MS	3.4	0	5.2	7.5	7.5	5.7
Q9NZ43;M0QYT5;G8JLK1	Q9NZ43;M0QYT5;G8JLK1	1;1;1	1;1;1	1;1;1	Vesicle transport protein USE1	USE1	;;	3	1	1	1	1	0	0	1	0	0	1	0	0	1	0	0	1	0	0	1	0	0	3.9	3.9	3.9	29.371	259	259;161;256	0.00078247	2.536	By MS/MS			By matching			3.9	0	0	3.9	0	0
H0UI37	H0UI37	1	1	1	Thiosulfate sulfurtransferase/rhodanese-like domain-containing protein 3	TSTD3		1	1	1	1	0	0	0	1	0	1	0	0	0	1	0	1	0	0	0	1	0	1	8.2	8.2	8.2	11.268	97	97	0.096671	0.46847				By MS/MS		By MS/MS	0	0	0	8.2	0	8.2
P51798;H0Y2M6;P51798-2	P51798;H0Y2M6;P51798-2	2;2;2	2;2;2	2;2;2	H(+)/Cl(-) exchange transporter 7	CLCN7	;;	3	2	2	2	1	2	1	2	0	2	1	2	1	2	0	2	1	2	1	2	0	2	2.2	2.2	2.2	88.678	805	805;901;781	0	4.5854	By matching	By MS/MS	By matching	By MS/MS		By MS/MS	0.9	2.2	0.9	2.2	0	2.2
Q5SW79;H0Y2V6;Q5SW79-3;Q5SW79-2;E5RG47;H0Y4T4;E7EWM2;E7EMW0;Q96L14;E5RGW7;H0YB92	Q5SW79;H0Y2V6;Q5SW79-3;Q5SW79-2	10;10;9;8;2;2;2;2;2;1;1	10;10;9;8;2;2;2;2;2;1;1	10;10;9;8;2;2;2;2;2;1;1	Centrosomal protein of 170 kDa	CEP170	;;;	11	10	10	10	7	6	8	7	7	7	7	6	8	7	7	7	7	6	8	7	7	7	9.8	9.8	9.8	175.29	1584	1584;1558;1486;1460;175;263;293;320;293;103;173	0	15.67	By MS/MS	By MS/MS	By MS/MS	By MS/MS	By MS/MS	By MS/MS	7.1	6	8.3	6.4	6.8	6.4
Q15942;H0Y2Y8;Q15942-2;C9IZ41;C9JJK5;H7C3D3	Q15942;H0Y2Y8;Q15942-2	6;6;4;2;2;1	6;6;4;2;2;1	6;6;4;2;2;1	Zyxin	ZYX	;;	6	6	6	6	4	5	4	2	2	4	4	5	4	2	2	4	4	5	4	2	2	4	19.1	19.1	19.1	61.277	572	572;540;415;164;171;176	0	15.705	By MS/MS	By MS/MS	By MS/MS	By matching	By matching	By MS/MS	12.9	17.1	13.8	8.6	6.3	12.9
Q8NEW0;H0Y362	Q8NEW0;H0Y362	2;2	2;2	2;2	Zinc transporter 7	SLC30A7	;	2	2	2	2	2	2	2	1	2	2	2	2	2	1	2	2	2	2	2	1	2	2	6.6	6.6	6.6	41.625	376	376;87	0	10.872	By MS/MS	By MS/MS	By MS/MS	By matching	By matching	By MS/MS	6.6	6.6	6.6	4	6.6	6.6
O60762;Q5QPK2;H0Y368;Q5QPJ9	O60762;Q5QPK2;H0Y368	9;9;9;3	9;9;9;3	9;9;9;3	Dolichol-phosphate mannosyltransferase subunit 1	DPM1	;;	4	9	9	9	5	6	9	9	6	8	5	6	9	9	6	8	5	6	9	9	6	8	36.9	36.9	36.9	29.634	260	260;287;295;221	0	22.384	By MS/MS	By MS/MS	By MS/MS	By MS/MS	By MS/MS	By MS/MS	16.5	21.5	36.9	36.9	24.2	33.5
Q08334;H0Y3Z8;H7C0Z5;F8WDX2	Q08334;H0Y3Z8;H7C0Z5	3;3;2;1	3;3;2;1	3;3;2;1	Interleukin-10 receptor subunit beta	IL10RB	;;	4	3	3	3	0	3	0	3	0	2	0	3	0	3	0	2	0	3	0	3	0	2	11.1	11.1	11.1	36.995	325	325;333;216;71	0	11.403		By MS/MS		By MS/MS		By MS/MS	0	11.1	0	11.1	0	7.4
Q53EZ4;H0Y432;Q53EZ4-2	Q53EZ4;H0Y432;Q53EZ4-2	1;1;1	1;1;1	1;1;1	Centrosomal protein of 55 kDa	CEP55	;;	3	1	1	1	1	1	1	1	1	1	1	1	1	1	1	1	1	1	1	1	1	1	3	3	3	54.178	464	464;208;400	0.0019223	2.3459	By matching	By matching	By matching	By MS/MS	By MS/MS	By matching	3	3	3	3	3	3
J3KPC8;H0Y494;Q9Y2K2;Q9Y2K2-4;H0Y4E8;Q9Y2K2-3;Q9Y2K2-2;H7C038	J3KPC8;H0Y494;Q9Y2K2;Q9Y2K2-4;H0Y4E8;Q9Y2K2-3	6;6;5;5;5;5;2;1	6;6;5;5;5;5;2;1	6;6;5;5;5;5;2;1	Serine/threonine-protein kinase SIK3	SIK3	;;;;;	8	6	6	6	4	2	3	3	5	1	4	2	3	3	5	1	4	2	3	3	5	1	6.1	6.1	6.1	144.85	1321	1321;1261;1263;1203;1363;1129;598;151	0	26.155	By MS/MS	By MS/MS	By matching	By matching	By MS/MS	By matching	3.6	2.7	2.7	2.7	4.3	1.2
H0Y4K8	H0Y4K8	5	1	1		FN1		1	5	1	1	2	4	2	3	2	4	0	1	0	1	0	1	0	1	0	1	0	1	38.6	4.1	4.1	26.554	241	241	0	3.857	By matching	By MS/MS	By matching	By MS/MS	By matching	By MS/MS	14.9	31.5	10.8	14.9	10.8	31.5
Q5TCZ1;H0Y507;Q5TCZ1-2;Q5TCZ1-3;A1X283;G3V144	Q5TCZ1;H0Y507;Q5TCZ1-2;Q5TCZ1-3	3;3;3;3;1;1	3;3;3;3;1;1	3;3;3;3;1;1	SH3 and PX domain-containing protein 2A	SH3PXD2A	;;;	6	3	3	3	3	2	2	1	2	0	3	2	2	1	2	0	3	2	2	1	2	0	4.2	4.2	4.2	125.29	1133	1133;1060;940;1105;911;430	0	5.302	By MS/MS	By matching	By MS/MS	By MS/MS	By MS/MS		4.2	3.4	3.4	1.4	3.4	0
Q9UGH3;H0Y544;Q9UGH3-2	Q9UGH3;H0Y544;Q9UGH3-2	1;1;1	1;1;1	1;1;1	Solute carrier family 23 member 2	SLC23A2	;;	3	1	1	1	0	1	0	0	0	1	0	1	0	0	0	1	0	1	0	0	0	1	2.2	2.2	2.2	70.336	650	650;304;536	0	3.1872		By MS/MS				By MS/MS	0	2.2	0	0	0	2.2
Q9NR50;H0Y580;Q9NR50-3;Q9NR50-2	Q9NR50;H0Y580;Q9NR50-3;Q9NR50-2	1;1;1;1	1;1;1;1	1;1;1;1	Translation initiation factor eIF-2B subunit gamma	EIF2B3	;;;	4	1	1	1	1	1	1	1	1	1	1	1	1	1	1	1	1	1	1	1	1	1	4.6	4.6	4.6	50.24	452	452;222;401;412	0.00078585	2.5872	By MS/MS	By matching	By matching	By matching	By MS/MS	By matching	4.6	4.6	4.6	4.6	4.6	4.6
P83881;H0Y5B4;H7BZ11;J3KQN4;H7BY91;H0Y3V9;R4GN19	P83881;H0Y5B4;H7BZ11;J3KQN4	6;6;6;6;2;2;1	6;6;6;6;2;2;1	1;1;1;1;1;1;0	60S ribosomal protein L36a	RPL36A;RPL36A-HNRNPH2	;;;	7	6	6	1	4	3	4	5	5	5	4	3	4	5	5	5	0	0	0	1	1	1	41.5	41.5	7.5	12.441	106	106;112;118;142;70;77;25	0	20.638	By MS/MS	By MS/MS	By MS/MS	By MS/MS	By MS/MS	By MS/MS	33	20.8	25.5	40.6	40.6	40.6
Q9Y282;H0Y621;H0Y5K5;Q9Y282-3;Q9Y282-2;H0Y802;H0Y6Z0	Q9Y282;H0Y621;H0Y5K5;Q9Y282-3;Q9Y282-2	6;6;6;6;4;2;2	6;6;6;6;4;2;2	6;6;6;6;4;2;2	Endoplasmic reticulum-Golgi intermediate compartment protein 3	ERGIC3	;;;;	7	6	6	6	1	6	0	4	0	5	1	6	0	4	0	5	1	6	0	4	0	5	16.4	16.4	16.4	43.222	383	383;326;397;388;230;130;157	0	12.754	By matching	By MS/MS		By MS/MS		By MS/MS	2.1	16.4	0	9.9	0	13.6
P06132;H0Y5R6	P06132;H0Y5R6	1;1	1;1	1;1	Uroporphyrinogen decarboxylase	UROD	;	2	1	1	1	1	0	1	0	0	0	1	0	1	0	0	0	1	0	1	0	0	0	4.1	4.1	4.1	40.786	367	367;228	0.05278	0.73257	By matching		By MS/MS				4.1	0	4.1	0	0	0
Q96BN6;V9GYM5;H0Y607;H7BY93;Q96BN6-2	Q96BN6;V9GYM5;H0Y607;H7BY93;Q96BN6-2	1;1;1;1;1	1;1;1;1;1	1;1;1;1;1	Protein FAM149B1	FAM149B1	;;;;	5	1	1	1	0	1	1	0	0	0	0	1	1	0	0	0	0	1	1	0	0	0	1.2	1.2	1.2	64.617	582	582;209;335;469;528	0.028041	1.0782		By MS/MS	By MS/MS				0	1.2	1.2	0	0	0
Q8NEY1;Q8NEY1-2;Q8NEY1-5;H0Y6F6;Q8NEY1-6;Q8NEY1-3;A0A0A0MRJ3;Q8NEY1-7;Q8NEY1-4	Q8NEY1;Q8NEY1-2;Q8NEY1-5;H0Y6F6;Q8NEY1-6;Q8NEY1-3;A0A0A0MRJ3;Q8NEY1-7;Q8NEY1-4	6;6;6;6;6;6;5;5;5	6;6;6;6;6;6;5;5;5	6;6;6;6;6;6;5;5;5	Neuron navigator 1	NAV1	;;;;;;;;	9	6	6	6	4	4	5	3	5	3	4	4	5	3	5	3	4	4	5	3	5	3	4.6	4.6	4.6	202.47	1877	1877;1869;1483;755;1190;1874;1830;1809;1817	0	8.7605	By MS/MS	By matching	By MS/MS	By matching	By MS/MS	By matching	2.9	2.6	3.6	2.3	3.9	2
Q02447;H0Y6K5;H0Y7L6;Q02447-4;Q02447-3;Q02447-5;Q02447-6;Q02447-2	Q02447;H0Y6K5;H0Y7L6;Q02447-4;Q02447-3;Q02447-5;Q02447-6;Q02447-2	1;1;1;1;1;1;1;1	1;1;1;1;1;1;1;1	1;1;1;1;1;1;1;1	Transcription factor Sp3	SP3	;;;;;;;	8	1	1	1	1	0	1	0	0	0	1	0	1	0	0	0	1	0	1	0	0	0	2.2	2.2	2.2	81.924	781	781;713;738;479;496;713;728;769	0.012233	1.4013	By matching		By MS/MS				2.2	0	2.2	0	0	0
Q9Y5K5;H0Y6Y4;Q5LJA5;Q5LJA9;Q9Y5K5-2;Q9Y5K5-4;Q9Y5K5-3;H0Y4K0;H0Y636;H0Y4E0;Q5LJB0	Q9Y5K5;H0Y6Y4;Q5LJA5;Q5LJA9;Q9Y5K5-2;Q9Y5K5-4;Q9Y5K5-3;H0Y4K0;H0Y636;H0Y4E0;Q5LJB0	2;2;2;2;2;2;2;1;1;1;1	2;2;2;2;2;2;2;1;1;1;1	2;2;2;2;2;2;2;1;1;1;1	Ubiquitin carboxyl-terminal hydrolase isozyme L5;Ubiquitin carboxyl-terminal hydrolase	UCHL5	;;;;;;;;;;	11	2	2	2	2	1	1	2	1	1	2	1	1	2	1	1	2	1	1	2	1	1	7.6	7.6	7.6	37.606	329	329;218;355;368;316;326;328;99;115;183;258	0	8.9135	By matching	By MS/MS	By matching	By MS/MS	By matching	By matching	7.6	3.3	4.3	7.6	4.3	4.3
Q9BQA1;H0Y711;Q9BQA1-2	Q9BQA1;H0Y711;Q9BQA1-2	2;2;1	2;2;1	2;2;1	Methylosome protein 50	WDR77	;;	3	2	2	2	2	2	2	2	2	2	2	2	2	2	2	2	2	2	2	2	2	2	6.4	6.4	6.4	36.724	342	342;291;278	0	4.2746	By matching	By MS/MS	By MS/MS	By MS/MS	By MS/MS	By MS/MS	6.4	6.4	6.4	6.4	6.4	6.4
Q9UPQ9;Q9UPQ9-1;H0Y720	Q9UPQ9;Q9UPQ9-1;H0Y720	1;1;1	1;1;1	1;1;1	Trinucleotide repeat-containing gene 6B protein	TNRC6B	;;	3	1	1	1	1	0	1	1	1	1	1	0	1	1	1	1	1	0	1	1	1	1	0.7	0.7	0.7	194	1833	1833;1723;1391	0.001542	2.3905	By MS/MS		By matching	By matching	By matching	By matching	0.7	0	0.7	0.7	0.7	0.7
Q96T76;H0Y7V3;H0Y746;Q96T76-5;Q96T76-9;Q96T76-8	Q96T76;H0Y7V3;H0Y746;Q96T76-5;Q96T76-9;Q96T76-8	1;1;1;1;1;1	1;1;1;1;1;1	1;1;1;1;1;1	MMS19 nucleotide excision repair protein homolog	MMS19	;;;;;	6	1	1	1	1	1	0	0	0	1	1	1	0	0	0	1	1	1	0	0	0	1	1.5	1.5	1.5	113.29	1030	1030;90;598;932;987;1051	0	3.9274	By MS/MS	By matching				By matching	1.5	1.5	0	0	0	1.5
O75787;H0Y750;H7C3E1;O75787-2	O75787;H0Y750;H7C3E1;O75787-2	3;3;3;3	3;3;3;3	3;3;3;3	Renin receptor	ATP6AP2	;;;	4	3	3	3	1	3	1	1	2	2	1	3	1	1	2	2	1	3	1	1	2	2	8.9	8.9	8.9	39.008	350	350;243;259;318	0	5.6529	By MS/MS	By MS/MS	By matching	By MS/MS	By matching	By MS/MS	2.3	8.9	2.3	2.3	6.3	6.3
H0Y7A5	H0Y7A5	1	1	1		GTPBP2		1	1	1	1	1	1	1	0	1	1	1	1	1	0	1	1	1	1	1	0	1	1	2.2	2.2	2.2	35.227	316	316	0.073503	0.58751	By MS/MS	By matching	By MS/MS		By MS/MS	By matching	2.2	2.2	2.2	0	2.2	2.2
P62158;H0Y7A7;E7ETZ0;E7EMB3;G3V361;Q96HY3;F8WBR5;G3V226;M0QZ52;G3V479	P62158;H0Y7A7;E7ETZ0;E7EMB3;G3V361;Q96HY3	5;5;4;4;3;3;2;2;2;2	4;4;3;3;3;3;1;2;1;1	4;4;3;3;3;3;1;2;1;1	Calmodulin	CALM1;CALM2	;;;;;	10	5	4	4	3	5	5	4	2	5	2	4	4	3	2	4	2	4	4	3	2	4	32.2	26.8	26.8	16.837	149	149;187;150;196;98;113;65;76;83;83	0	29.435	By MS/MS	By MS/MS	By MS/MS	By MS/MS	By MS/MS	By MS/MS	22.1	32.2	32.2	23.5	16.8	32.2
Q96N67;Q96N67-3;Q96N67-2;H0Y7L2;Q96N67-4;Q96N67-5;Q96N67-6	Q96N67;Q96N67-3;Q96N67-2;H0Y7L2;Q96N67-4;Q96N67-5;Q96N67-6	1;1;1;1;1;1;1	1;1;1;1;1;1;1	1;1;1;1;1;1;1	Dedicator of cytokinesis protein 7	DOCK7	;;;;;;	7	1	1	1	1	0	0	1	0	0	1	0	0	1	0	0	1	0	0	1	0	0	0.5	0.5	0.5	242.56	2140	2140;2100;2129;2129;2098;2109;2131	0.032771	0.97734	By MS/MS			By matching			0.5	0	0	0.5	0	0
Q96HN2;O43865;H0Y8B3;O43865-2;Q96HN2-4;Q96HN2-3;Q96HN2-2	Q96HN2;O43865;H0Y8B3;O43865-2;Q96HN2-4;Q96HN2-3;Q96HN2-2	2;2;2;2;2;2;2	2;2;2;2;2;2;2	2;2;2;2;2;2;2	Putative adenosylhomocysteinase 3;Putative adenosylhomocysteinase 2;Adenosylhomocysteinase	AHCYL2;AHCYL1	;;;;;;	7	2	2	2	1	1	2	2	2	1	1	1	2	2	2	1	1	1	2	2	2	1	3.9	3.9	3.9	66.72	611	611;530;518;483;508;508;610	0.0026697	2.2493	By matching	By matching	By matching	By matching	By MS/MS	By MS/MS	1.6	1.6	3.9	3.9	3.9	2.3
Q9NZJ7;H0Y8C3;Q9NZJ7-2	Q9NZJ7;H0Y8C3;Q9NZJ7-2	1;1;1	1;1;1	1;1;1	Mitochondrial carrier homolog 1	MTCH1	;;	3	1	1	1	1	1	1	1	1	1	1	1	1	1	1	1	1	1	1	1	1	1	2.8	2.8	2.8	41.544	389	389;394;372	0.029746	1.0278	By matching	By MS/MS	By matching	By matching	By matching	By matching	2.8	2.8	2.8	2.8	2.8	2.8
P49736;H0Y8E6	P49736;H0Y8E6	5;5	5;5	5;5	DNA replication licensing factor MCM2	MCM2	;	2	5	5	5	3	3	1	2	2	5	3	3	1	2	2	5	3	3	1	2	2	5	6.3	6.3	6.3	101.89	904	904;836	0	6.3518	By matching	By matching	By matching	By MS/MS	By MS/MS	By MS/MS	3.7	3.5	1.3	2.7	2.5	6.3
Q5H9U9;H0Y8H0;Q5H9U9-2	Q5H9U9;H0Y8H0;Q5H9U9-2	2;2;2	2;2;2	2;2;2	Probable ATP-dependent RNA helicase DDX60-like	DDX60L	;;	3	2	2	2	1	2	2	1	1	2	1	2	2	1	1	2	1	2	2	1	1	2	1.5	1.5	1.5	197.67	1706	1706;868;1308	0.010885	1.4363	By MS/MS	By MS/MS	By MS/MS	By matching	By MS/MS	By MS/MS	0.8	1.5	1.5	0.8	0.8	1.5
Q03188;H0Y8J2;Q03188-2	Q03188;H0Y8J2;Q03188-2	1;1;1	1;1;1	1;1;1	Centromere protein C	CENPC	;;	3	1	1	1	1	0	1	1	1	0	1	0	1	1	1	0	1	0	1	1	1	0	1.3	1.3	1.3	106.83	943	943;728;542	0.02449	1.1364	By matching		By MS/MS	By matching	By matching		1.3	0	1.3	1.3	1.3	0
Q9BYD6;H0Y8N7	Q9BYD6;H0Y8N7	1;1	1;1	1;1	39S ribosomal protein L1, mitochondrial	MRPL1	;	2	1	1	1	0	1	1	1	0	1	0	1	1	1	0	1	0	1	1	1	0	1	3.7	3.7	3.7	36.908	325	325;231	0.064556	0.64638		By matching	By matching	By MS/MS		By matching	0	3.7	3.7	3.7	0	3.7
Q9NQ11;H0Y8V5;H0YAI7;H0Y8Z6;H0Y9K0;Q9NQ11-2;Q9NQ11-3	Q9NQ11;H0Y8V5;H0YAI7;H0Y8Z6;H0Y9K0;Q9NQ11-2;Q9NQ11-3	1;1;1;1;1;1;1	1;1;1;1;1;1;1	1;1;1;1;1;1;1	Probable cation-transporting ATPase 13A2	ATP13A2	;;;;;;	7	1	1	1	0	1	0	0	0	1	0	1	0	0	0	1	0	1	0	0	0	1	1.2	1.2	1.2	128.79	1180	1180;188;190;191;321;1158;1175	0	3.6021		By matching				By MS/MS	0	1.2	0	0	0	1.2
H0Y8X5	H0Y8X5	1	1	1				1	1	1	1	1	1	1	0	1	1	1	1	1	0	1	1	1	1	1	0	1	1	11.2	11.2	11.2	10.985	98	98	0.099855	0.44993	By matching	By matching	By matching		By matching	By MS/MS	11.2	11.2	11.2	0	11.2	11.2
Q9BRQ6;J3QTB2;H0Y922;J3QTA6	Q9BRQ6;J3QTB2;H0Y922;J3QTA6	1;1;1;1	1;1;1;1	1;1;1;1	MICOS complex subunit MIC25	CHCHD6	;;;	4	1	1	1	1	1	1	1	1	1	1	1	1	1	1	1	1	1	1	1	1	1	5.1	5.1	5.1	26.457	235	235;140;166;256	0	2.9963	By matching	By matching	By MS/MS	By matching	By MS/MS	By MS/MS	5.1	5.1	5.1	5.1	5.1	5.1
Q86XX4;H0Y9C9;H0Y9A6;Q86XX4-4;Q86XX4-6;Q86XX4-5;Q86XX4-2	Q86XX4;H0Y9C9;H0Y9A6;Q86XX4-4;Q86XX4-6;Q86XX4-5;Q86XX4-2	1;1;1;1;1;1;1	1;1;1;1;1;1;1	1;1;1;1;1;1;1	Extracellular matrix protein FRAS1	FRAS1	;;;;;;	7	1	1	1	0	1	0	0	0	0	0	1	0	0	0	0	0	1	0	0	0	0	0.6	0.6	0.6	443.21	4008	4008;652;666;737;809;1976;4012	0.071515	0.59427		By MS/MS					0	0.6	0	0	0	0
Q9NSY1;H0Y9P1;Q9NSY1-2;Q9NSY1-3	Q9NSY1;H0Y9P1;Q9NSY1-2;Q9NSY1-3	1;1;1;1	1;1;1;1	1;1;1;1	BMP-2-inducible protein kinase	BMP2K	;;;	4	1	1	1	0	0	1	1	0	0	0	0	1	1	0	0	0	0	1	1	0	0	1.3	1.3	1.3	129.17	1161	1161;854;662;677	0.0071531	1.6153			By MS/MS	By matching			0	0	1.3	1.3	0	0
Q8N183;H0YA50	Q8N183;H0YA50	1;1	1;1	1;1	Mimitin, mitochondrial	NDUFAF2	;	2	1	1	1	1	1	0	1	0	1	1	1	0	1	0	1	1	1	0	1	0	1	5.3	5.3	5.3	19.856	169	169;51	0.029481	1.0325	By matching	By matching		By MS/MS		By matching	5.3	5.3	0	5.3	0	5.3
Q8WUY1;H0YAR9	Q8WUY1;H0YAR9	1;1	1;1	1;1	Protein THEM6	THEM6	;	2	1	1	1	1	0	0	1	0	1	1	0	0	1	0	1	1	0	0	1	0	1	3.8	3.8	3.8	23.865	208	208;83	0.094035	0.48485	By matching			By MS/MS		By matching	3.8	0	0	3.8	0	3.8
P10909;H0YAS8;P10909-3;P10909-4;P10909-5;P10909-2	P10909;H0YAS8;P10909-3;P10909-4;P10909-5;P10909-2	1;1;1;1;1;1	1;1;1;1;1;1	1;1;1;1;1;1	Clusterin;Clusterin beta chain;Clusterin alpha chain	CLU	;;;;;	6	1	1	1	0	1	0	1	0	1	0	1	0	1	0	1	0	1	0	1	0	1	3.8	3.8	3.8	52.494	449	449;140;274;416;460;501	0	8.1426		By matching		By MS/MS		By MS/MS	0	3.8	0	3.8	0	3.8
Q99614;H0YB37	Q99614;H0YB37	1;1	1;1	1;1	Tetratricopeptide repeat protein 1	TTC1	;	2	1	1	1	1	0	0	0	1	1	1	0	0	0	1	1	1	0	0	0	1	1	3.4	3.4	3.4	33.526	292	292;163	0	3.5709	By matching				By MS/MS	By MS/MS	3.4	0	0	0	3.4	3.4
Q6NXG1;H0YBR2;H0YBB3;Q6NXG1-2;Q6NXG1-5;Q6NXG1-4;Q6NXG1-3;E5RI26	Q6NXG1;H0YBR2;H0YBB3;Q6NXG1-2;Q6NXG1-5;Q6NXG1-4;Q6NXG1-3;E5RI26	3;3;3;3;3;3;3;2	3;3;3;3;3;3;3;2	3;3;3;3;3;3;3;2	Epithelial splicing regulatory protein 1	ESRP1	;;;;;;;	8	3	3	3	3	2	2	1	1	2	3	2	2	1	1	2	3	2	2	1	1	2	6	6	6	75.585	681	681;502;522;608;659;663;677;94	0	15.367	By MS/MS	By MS/MS	By MS/MS	By MS/MS	By matching	By matching	6	4.1	4.1	1.9	2.2	4.1
Q96HC4;Q96HC4-2;H0YBI4;Q96HC4-3;Q96HC4-7;Q96HC4-4;Q96HC4-6;H0Y929;A0A0D9SFR4;H0Y8Y3	Q96HC4;Q96HC4-2;H0YBI4;Q96HC4-3;Q96HC4-7;Q96HC4-4;Q96HC4-6;H0Y929;A0A0D9SFR4;H0Y8Y3	2;2;2;2;2;2;2;1;1;1	2;2;2;2;2;2;2;1;1;1	2;2;2;2;2;2;2;1;1;1	PDZ and LIM domain protein 5	PDLIM5	;;;;;;;;;	10	2	2	2	0	1	2	0	0	1	0	1	2	0	0	1	0	1	2	0	0	1	4.4	4.4	4.4	63.944	596	596;234;196;214;483;487;625;85;177;231	0	3.4576		By MS/MS	By MS/MS			By matching	0	2	4.4	0	0	2
P04233;H0YBZ2	P04233;H0YBZ2	1;1	1;1	1;1	HLA class II histocompatibility antigen gamma chain	CD74	;	2	1	1	1	0	1	1	1	1	0	0	1	1	1	1	0	0	1	1	1	1	0	5.7	5.7	5.7	33.515	296	296;316	0.032781	0.97736		By MS/MS	By matching	By matching	By matching		0	5.7	5.7	5.7	5.7	0
H0YC42;P55327;Q9Y2Q9;E5RFR7;H0YAT2;H0YC44;H7C5V3;P55327-8;P55327-2;P55327-4;P55327-7;P55327-5;P55327-6;P55327-3	H0YC42;P55327;Q9Y2Q9;E5RFR7;H0YAT2;H0YC44;H7C5V3;P55327-8;P55327-2;P55327-4;P55327-7;P55327-5;P55327-6;P55327-3	2;1;1;1;1;1;1;1;1;1;1;1;1;1	2;1;1;1;1;1;1;1;1;1;1;1;1;1	2;1;1;1;1;1;1;1;1;1;1;1;1;1	Tumor protein D52;28S ribosomal protein S28, mitochondrial	TPD52;MRPS28	;;;;;;;;;;;;;	14	2	2	2	1	2	1	2	0	2	1	2	1	2	0	2	1	2	1	2	0	2	7.2	7.2	7.2	31.17	278	278;224;187;111;143;148;163;151;184;207;233;238;247;248	0	4.6272	By matching	By matching	By matching	By MS/MS		By MS/MS	3.6	7.2	3.6	7.2	0	7.2
H0YCA0	H0YCA0	1	1	1		CUL5		1	1	1	1	0	1	1	1	1	1	0	1	1	1	1	1	0	1	1	1	1	1	21.5	21.5	21.5	15.065	130	130	0.066667	0.63125		By MS/MS	By MS/MS	By matching	By matching	By matching	0	21.5	21.5	21.5	21.5	21.5
Q9Y3B7;H0YCD5;Q9Y3B7-2;Q9Y3B7-3	Q9Y3B7;H0YCD5;Q9Y3B7-2;Q9Y3B7-3	1;1;1;1	1;1;1;1	1;1;1;1	39S ribosomal protein L11, mitochondrial	MRPL11	;;;	4	1	1	1	1	1	1	0	1	0	1	1	1	0	1	0	1	1	1	0	1	0	9.4	9.4	9.4	20.683	192	192;63;166;181	0	3.795	By MS/MS	By matching	By MS/MS		By MS/MS		9.4	9.4	9.4	0	9.4	0
Q01995;H0YCU9	Q01995;H0YCU9	3;3	3;3	3;3	Transgelin	TAGLN	;	2	3	3	3	3	0	2	0	2	0	3	0	2	0	2	0	3	0	2	0	2	0	17.4	17.4	17.4	22.611	201	201;151	0	5.177	By MS/MS		By MS/MS		By MS/MS		17.4	0	12.4	0	12.4	0
Q9GZP0;H0YD37;Q9GZP0-2	Q9GZP0;H0YD37;Q9GZP0-2	1;1;1	1;1;1	1;1;1	Platelet-derived growth factor D;Platelet-derived growth factor D, latent form;Platelet-derived growth factor D, receptor-binding form	PDGFD	;;	3	1	1	1	0	1	0	1	0	1	0	1	0	1	0	1	0	1	0	1	0	1	1.9	1.9	1.9	42.848	370	370;206;364	0.0081734	1.5673		By matching		By matching		By MS/MS	0	1.9	0	1.9	0	1.9
Q13405;H0YDP7	Q13405;H0YDP7	1;1	1;1	1;1	39S ribosomal protein L49, mitochondrial	MRPL49	;	2	1	1	1	1	1	1	1	1	1	1	1	1	1	1	1	1	1	1	1	1	1	8.4	8.4	8.4	19.198	166	166;127	0	6.4529	By MS/MS	By matching	By matching	By matching	By matching	By matching	8.4	8.4	8.4	8.4	8.4	8.4
Q9NPA0;H0YDT8	Q9NPA0;H0YDT8	2;2	2;2	2;2	ER membrane protein complex subunit 7	EMC7	;	2	2	2	2	2	1	1	2	2	2	2	1	1	2	2	2	2	1	1	2	2	2	12	12	12	26.47	242	242;192	0	4.0934	By MS/MS	By matching	By matching	By MS/MS	By MS/MS	By MS/MS	12	5.4	5.4	12	12	12
Q8TCU6;H0YDZ4;Q8TCU6-2;Q8TCU6-3	Q8TCU6;H0YDZ4;Q8TCU6-2;Q8TCU6-3	1;1;1;1	1;1;1;1	1;1;1;1	Phosphatidylinositol 3,4,5-trisphosphate-dependent Rac exchanger 1 protein	PREX1	;;;	4	1	1	1	1	1	1	1	1	1	1	1	1	1	1	1	1	1	1	1	1	1	0.5	0.5	0.5	186.2	1659	1659;883;956;1561	0.013227	1.3632	By MS/MS	By matching	By MS/MS	By MS/MS	By MS/MS	By MS/MS	0.5	0.5	0.5	0.5	0.5	0.5
Q7L7X3;Q9H2K8;H0YF68;Q7L7X3-3	Q7L7X3;Q9H2K8;H0YF68;Q7L7X3-3	1;1;1;1	1;1;1;1	1;1;1;1	Serine/threonine-protein kinase TAO1;Serine/threonine-protein kinase TAO3	TAOK1;TAOK3	;;;	4	1	1	1	1	1	1	1	1	1	1	1	1	1	1	1	1	1	1	1	1	1	1.3	1.3	1.3	116.07	1001	1001;898;185;853	0	3.2651	By matching	By matching	By MS/MS	By MS/MS	By matching	By matching	1.3	1.3	1.3	1.3	1.3	1.3
Q9HBR0;I3L0Q8;H0YF92;Q9HBR0-3	Q9HBR0;I3L0Q8;H0YF92;Q9HBR0-3	1;1;1;1	1;1;1;1	1;1;1;1	Putative sodium-coupled neutral amino acid transporter 10	SLC38A10	;;;	4	1	1	1	0	1	1	1	1	1	0	1	1	1	1	1	0	1	1	1	1	1	1.3	1.3	1.3	119.76	1119	1119;258;299;686	0.039362	0.8691		By MS/MS	By matching	By matching	By matching	By matching	0	1.3	1.3	1.3	1.3	1.3
Q9HA77;H0YFF0	Q9HA77;H0YFF0	1;1	1;1	1;1	Probable cysteine--tRNA ligase, mitochondrial	CARS2	;	2	1	1	1	0	0	0	0	0	1	0	0	0	0	0	1	0	0	0	0	0	1	1.8	1.8	1.8	62.223	564	564;176	0.059225	0.67968						By MS/MS	0	0	0	0	0	1.8
P82673;H0YG82;P82673-2	P82673;H0YG82;P82673-2	1;1;1	1;1;1	1;1;1	28S ribosomal protein S35, mitochondrial	MRPS35	;;	3	1	1	1	1	1	1	0	0	0	1	1	1	0	0	0	1	1	1	0	0	0	5.9	5.9	5.9	36.844	323	323;162;194	0.059771	0.67448	By matching	By MS/MS	By matching				5.9	5.9	5.9	0	0	0
Q14232;H0YGG4;Q14232-2	Q14232;H0YGG4;Q14232-2	1;1;1	1;1;1	1;1;1	Translation initiation factor eIF-2B subunit alpha	EIF2B1	;;	3	1	1	1	0	0	1	0	1	1	0	0	1	0	1	1	0	0	1	0	1	1	2.3	2.3	2.3	33.712	305	305;152;222	0.062596	0.65822			By MS/MS		By matching	By MS/MS	0	0	2.3	0	2.3	2.3
Q9H078;H0YGM0;Q9H078-5;Q9H078-3;Q9H078-4;Q9H078-2	Q9H078;H0YGM0;Q9H078-5;Q9H078-3;Q9H078-4;Q9H078-2	1;1;1;1;1;1	1;1;1;1;1;1	1;1;1;1;1;1	Caseinolytic peptidase B protein homolog	CLPB	;;;;;	6	1	1	1	0	1	0	1	0	1	0	1	0	1	0	1	0	1	0	1	0	1	1.1	1.1	1.1	78.728	707	707;712;506;648;662;677	0.046571	0.78726		By MS/MS		By matching		By MS/MS	0	1.1	0	1.1	0	1.1
Q07020;H0YHA7;J3QQ67;Q07020-2;G3V203;F8VUA6;F8VYV2;A0A075B7A0	Q07020;H0YHA7;J3QQ67;Q07020-2;G3V203;F8VUA6;F8VYV2;A0A075B7A0	11;11;11;11;10;9;8;6	11;11;11;11;10;9;8;6	11;11;11;11;10;9;8;6	60S ribosomal protein L18	RPL18	;;;;;;;	8	11	11	11	11	11	11	10	11	10	11	11	11	10	11	10	11	11	11	10	11	10	47.3	47.3	47.3	21.634	188	188;167;190;159;164;130;133;138	0	68.059	By MS/MS	By MS/MS	By MS/MS	By MS/MS	By MS/MS	By MS/MS	47.3	47.3	47.3	46.8	47.3	47.3
Q9NYT0;H0YJD0	Q9NYT0;H0YJD0	1;1	1;1	1;1	Pleckstrin-2	PLEK2	;	2	1	1	1	1	1	1	1	0	0	1	1	1	1	0	0	1	1	1	1	0	0	6.5	6.5	6.5	39.97	353	353;127	0	3.3205	By matching	By MS/MS	By MS/MS	By matching			6.5	6.5	6.5	6.5	0	0
H0YJN1	H0YJN1	1	1	1		SIVA1		1	1	1	1	1	1	1	1	1	1	1	1	1	1	1	1	1	1	1	1	1	1	7.8	7.8	7.8	9.2798	90	90	0.084427	0.53811	By matching	By matching	By matching	By MS/MS	By matching	By MS/MS	7.8	7.8	7.8	7.8	7.8	7.8
O15270;H0YJV2	O15270;H0YJV2	1;1	1;1	1;1	Serine palmitoyltransferase 2	SPTLC2	;	2	1	1	1	0	1	0	0	0	1	0	1	0	0	0	1	0	1	0	0	0	1	2.3	2.3	2.3	62.924	562	562;407	0.00078462	2.5664		By MS/MS				By MS/MS	0	2.3	0	0	0	2.3
Q13596;H0YK42;Q13596-2;Q13596-3	Q13596;H0YK42;Q13596-2;Q13596-3	2;2;2;2	1;1;1;1	1;1;1;1	Sorting nexin-1	SNX1	;;;	4	2	1	1	2	2	1	1	2	2	1	1	1	1	1	1	1	1	1	1	1	1	4.8	2.7	2.7	59.069	522	522;304;457;557	0	5.6875	By matching	By MS/MS	By matching	By matching	By matching	By matching	4.8	4.8	2.7	2.7	4.8	4.8
Q96G23;Q5SZE2;Q5SZE3;H0YKH6;Q5SZE4;Q5SZE1;H0YNU7	Q96G23;Q5SZE2;Q5SZE3;H0YKH6;Q5SZE4;Q5SZE1;H0YNU7	2;2;2;2;2;2;1	2;2;2;2;2;2;1	2;2;2;2;2;2;1	Ceramide synthase 2	CERS2	;;;;;;	7	2	2	2	1	1	2	2	2	2	1	1	2	2	2	2	1	1	2	2	2	2	7.1	7.1	7.1	44.876	380	380;129;192;223;249;304;377	0	4.0769	By MS/MS	By MS/MS	By MS/MS	By MS/MS	By matching	By MS/MS	2.4	2.4	7.1	7.1	7.1	7.1
Q9GZS3;H0YLA1;H3BQA8;H0YL19;H0YN81	Q9GZS3;H0YLA1;H3BQA8;H0YL19;H0YN81	1;1;1;1;1	1;1;1;1;1	1;1;1;1;1	WD repeat-containing protein 61;WD repeat-containing protein 61, N-terminally processed	WDR61	;;;;	5	1	1	1	1	0	0	0	1	0	1	0	0	0	1	0	1	0	0	0	1	0	6.9	6.9	6.9	33.58	305	305;72;163;212;294	0	3.133	By matching				By MS/MS		6.9	0	0	0	6.9	0
P82912;H0YL99;P82912-2	P82912;H0YL99;P82912-2	1;1;1	1;1;1	1;1;1	28S ribosomal protein S11, mitochondrial	MRPS11	;;	3	1	1	1	0	0	1	1	1	1	0	0	1	1	1	1	0	0	1	1	1	1	5.7	5.7	5.7	20.616	194	194;118;193	0.0095305	1.5052			By matching	By matching	By matching	By MS/MS	0	0	5.7	5.7	5.7	5.7
Q8TDJ6;H0YLM8;Q8TDJ6-2;Q8TDJ6-3	Q8TDJ6;H0YLM8;Q8TDJ6-2;Q8TDJ6-3	1;1;1;1	1;1;1;1	1;1;1;1	DmX-like protein 2	DMXL2	;;;	4	1	1	1	1	1	1	1	0	1	1	1	1	1	0	1	1	1	1	1	0	1	0.5	0.5	0.5	339.64	3036	3036;1183;2400;3037	0.098193	0.46466	By MS/MS	By matching	By matching	By matching		By matching	0.5	0.5	0.5	0.5	0	0.5
P09661;H0YLR3;H0YMA0	P09661;H0YLR3;H0YMA0	3;3;3	3;3;3	3;3;3	U2 small nuclear ribonucleoprotein A	SNRPA1	;;	3	3	3	3	2	1	2	3	3	3	2	1	2	3	3	3	2	1	2	3	3	3	14.5	14.5	14.5	28.415	255	255;89;142	0	10.463	By MS/MS	By matching	By MS/MS	By MS/MS	By MS/MS	By MS/MS	10.2	4.7	10.2	14.5	14.5	14.5
O75179;H0YM23;O75179-7;O75179-2;O75179-6;O75179-3;O75179-4;O75179-5;H0YLQ3	O75179;H0YM23;O75179-7;O75179-2;O75179-6;O75179-3;O75179-4;O75179-5	13;13;13;13;12;9;9;7;5	6;6;6;6;5;4;5;3;2	6;6;6;6;5;4;5;3;2	Ankyrin repeat domain-containing protein 17	ANKRD17	;;;;;;;	9	13	6	6	11	9	4	6	8	7	6	4	2	3	4	2	6	4	2	3	4	2	6.8	4	4	274.25	2603	2603;2487;2490;2602;2352;1187;2010;751;862	0	14.38	By MS/MS	By matching	By matching	By MS/MS	By MS/MS	By MS/MS	6	5.1	2	2.9	4	3.8
Q6P4E1;H0YM51;Q6P4E1-2;Q6P4E1-5;Q6P4E1-4;H0YMR0	Q6P4E1;H0YM51;Q6P4E1-2;Q6P4E1-5;Q6P4E1-4	3;3;3;3;3;1	3;3;3;3;3;1	3;3;3;3;3;1	Protein CASC4	CASC4	;;;;	6	3	3	3	0	3	0	3	0	1	0	3	0	3	0	1	0	3	0	3	0	1	6.9	6.9	6.9	48.864	433	433;161;380;415;436;113	0	4.306		By MS/MS		By MS/MS		By matching	0	6.9	0	6.9	0	2.5
Q6ZUT6;H0YM82;Q6ZUT6-3;Q6ZUT6-4	Q6ZUT6;H0YM82;Q6ZUT6-3;Q6ZUT6-4	1;1;1;1	1;1;1;1	1;1;1;1	Uncharacterized protein C15orf52	C15orf52	;;;	4	1	1	1	0	0	1	1	1	0	0	0	1	1	1	0	0	0	1	1	1	0	1.7	1.7	1.7	57.324	534	534;173;257;466	0.094062	0.48605			By matching	By MS/MS	By matching		0	0	1.7	1.7	1.7	0
H0YMD5	H0YMD5	1	1	1		BCL2L10		1	1	1	1	1	0	1	0	0	0	1	0	1	0	0	0	1	0	1	0	0	0	3.3	3.3	3.3	26.673	241	241	0.053325	0.72524	By matching		By MS/MS				3.3	0	3.3	0	0	0
O94788;H0YMG7;O94788-2;O94788-3;O94788-4;Q9UED3;H0YKL3;A0A0U1RQK9	O94788;H0YMG7;O94788-2;O94788-3;O94788-4	7;7;6;6;5;1;1;1	4;4;4;3;2;1;1;1	4;4;4;3;2;1;1;1	Retinal dehydrogenase 2	ALDH1A2	;;;;	8	7	4	4	4	1	4	4	7	4	1	0	1	2	4	2	1	0	1	2	4	2	15.6	11.8	11.8	56.723	518	518;489;480;497;422;25;85;130	0	11.54	By MS/MS	By matching	By MS/MS	By MS/MS	By MS/MS	By matching	6.6	1.7	6.6	11.6	15.6	11.6
Q9ULG1;H0YMN5	Q9ULG1;H0YMN5	1;1	1;1	1;1	DNA helicase INO80	INO80	;	2	1	1	1	1	0	1	1	1	1	1	0	1	1	1	1	1	0	1	1	1	1	0.7	0.7	0.7	176.75	1556	1556;1104	0.0944	0.47832	By MS/MS		By matching	By matching	By matching	By matching	0.7	0	0.7	0.7	0.7	0.7
Q8TEX9;H0YMR4;Q8TEX9-2;H0YN07;H0YN14	Q8TEX9;H0YMR4;Q8TEX9-2;H0YN07;H0YN14	2;2;2;1;1	2;2;2;1;1	2;2;2;1;1	Importin-4	IPO4	;;;;	5	2	2	2	0	1	1	0	1	2	0	1	1	0	1	2	0	1	1	0	1	2	1.9	1.9	1.9	118.71	1081	1081;547;1083;312;911	0	2.9221		By matching	By matching		By matching	By MS/MS	0	0.9	0.9	0	0.9	1.9
Q8NEZ4;H0YMU7;Q8NEZ4-3	Q8NEZ4;H0YMU7;Q8NEZ4-3	1;1;1	1;1;1	1;1;1	Histone-lysine N-methyltransferase 2C	KMT2C	;;	3	1	1	1	1	1	0	1	0	1	1	1	0	1	0	1	1	1	0	1	0	1	0.1	0.1	0.1	541.36	4911	4911;826;4968	0.034244	0.94924	By matching	By MS/MS		By matching		By matching	0.1	0.1	0	0.1	0	0.1
Q71UM5;H0YMV8;C9JLI6;C9J1C5	Q71UM5;H0YMV8;C9JLI6	7;7;4;3	2;2;2;0	2;2;2;0	40S ribosomal protein S27-like;40S ribosomal protein S27	RPS27L	;;	4	7	2	2	5	7	7	5	7	5	1	2	2	1	2	1	1	2	2	1	2	1	44	14.3	14.3	9.4771	84	84;100;97;52	0	3.4485	By MS/MS	By MS/MS	By matching	By MS/MS	By MS/MS	By MS/MS	41.7	44	44	40.5	44	40.5
H0YN11;Q6ZNW5	H0YN11;Q6ZNW5	1;1	1;1	1;1	GDP-D-glucose phosphorylase 1	GDPGP1	;	2	1	1	1	1	0	1	0	1	0	1	0	1	0	1	0	1	0	1	0	1	0	3.3	3.3	3.3	23.9	214	214;385	0.056404	0.69839	By MS/MS		By matching		By matching		3.3	0	3.3	0	3.3	0
P25789;H0YN18;P25789-2;H0YKS0;H0YKT8;H0YMI6;H0YMA1;H0YMZ1;H0YL69	P25789;H0YN18;P25789-2;H0YKS0;H0YKT8;H0YMI6;H0YMA1;H0YMZ1;H0YL69	2;2;2;1;1;1;1;1;1	2;2;2;1;1;1;1;1;1	2;2;2;1;1;1;1;1;1	Proteasome subunit alpha type-4;Proteasome subunit beta type;Proteasome subunit alpha type	PSMA4	;;;;;;;;	9	2	2	2	1	0	1	1	2	1	1	0	1	1	2	1	1	0	1	1	2	1	5.7	5.7	5.7	29.483	261	261;230;190;122;182;183;209;221;236	0.018301	1.2652	By MS/MS		By matching	By matching	By MS/MS	By matching	3.1	0	3.1	3.1	5.7	3.1
P39687;O95626;O43423;H0YN26	P39687;O95626;O43423;H0YN26	1;1;1;1	1;1;1;1	1;1;1;1	Acidic leucine-rich nuclear phosphoprotein 32 family member A;Acidic leucine-rich nuclear phosphoprotein 32 family member D;Acidic leucine-rich nuclear phosphoprotein 32 family member C	ANP32A;ANP32D;ANP32C	;;;	4	1	1	1	1	0	1	1	1	1	1	0	1	1	1	1	1	0	1	1	1	1	3.6	3.6	3.6	28.585	249	249;131;234;177	0.077918	0.56641	By matching		By matching	By matching	By MS/MS	By matching	3.6	0	3.6	3.6	3.6	3.6
Q92930;H0YNE9	Q92930;H0YNE9	2;2	1;1	1;1	Ras-related protein Rab-8B	RAB8B	;	2	2	1	1	2	2	2	1	2	2	1	1	1	0	1	1	1	1	1	0	1	1	11.1	5.8	5.8	23.584	207	207;188	0.0011664	2.4809	By MS/MS	By matching	By MS/MS	By matching	By MS/MS	By matching	11.1	11.1	11.1	5.3	11.1	11.1
P83111;H0YNN5;P83111-2	P83111;H0YNN5;P83111-2	2;2;2	2;2;2	2;2;2	Serine beta-lactamase-like protein LACTB, mitochondrial	LACTB	;;	3	2	2	2	1	2	1	1	1	2	1	2	1	1	1	2	1	2	1	1	1	2	3.7	3.7	3.7	60.693	547	547;126;373	0.027984	1.0653	By matching	By matching	By matching	By matching	By matching	By MS/MS	1.8	3.7	1.8	1.8	1.8	3.7
O94923;H0YNP1	O94923;H0YNP1	4;4	4;4	4;4	D-glucuronyl C5-epimerase	GLCE	;	2	4	4	4	2	4	0	2	0	2	2	4	0	2	0	2	2	4	0	2	0	2	6.8	6.8	6.8	70.1	617	617;553	0	6.1032	By matching	By MS/MS		By matching		By matching	3.1	6.8	0	3.9	0	3.7
O43488;H3BLU7	O43488;H3BLU7	1;1	1;1	1;1	Aflatoxin B1 aldehyde reductase member 2	AKR7A2	;	2	1	1	1	0	0	0	0	0	1	0	0	0	0	0	1	0	0	0	0	0	1	3.3	3.3	3.3	39.589	359	359;314	0.0071788	1.6507						By MS/MS	0	0	0	0	0	3.3
Q96SB4;H3BLV9;Q5R363;Q96SB4-4;Q96SB4-3;P78362;Q9UPE1;H7C521;H7C5L6;A8MPP7;A8MPY5;E7ETV6;Q9UPE1-2;Q9UPE1-3;Q9UPE1-4;P78362-2;H7C2I2	Q96SB4;H3BLV9;Q5R363;Q96SB4-4;Q96SB4-3;P78362;Q9UPE1;H7C521;H7C5L6;A8MPP7;A8MPY5;E7ETV6;Q9UPE1-2;Q9UPE1-3;Q9UPE1-4;P78362-2	3;3;3;3;3;2;2;2;2;2;2;2;2;2;2;2;1	3;3;3;3;3;2;2;2;2;2;2;2;2;2;2;2;1	3;3;3;3;3;2;2;2;2;2;2;2;2;2;2;2;1	SRSF protein kinase 1;SRSF protein kinase 2;SRSF protein kinase 2 N-terminal;SRSF protein kinase 2 C-terminal;SRSF protein kinase 3	SRPK1;SRPK2;SRPK3	;;;;;;;;;;;;;;;	17	3	3	3	3	3	3	3	2	3	3	3	3	3	2	3	3	3	3	3	2	3	5.3	5.3	5.3	74.324	655	655;671;826;639;826;688;567;204;295;492;534;634;491;533;566;699;129	0	6.5775	By MS/MS	By MS/MS	By MS/MS	By MS/MS	By MS/MS	By MS/MS	5.3	5.3	5.3	5.3	3.5	5.3
Q5T3F8;H3BLW6;Q5T3F8-3;H0YCP6;Q5T3F8-2;E9PNG1	Q5T3F8;H3BLW6;Q5T3F8-3;H0YCP6;Q5T3F8-2	5;5;5;4;4;1	5;5;5;4;4;1	5;5;5;4;4;1	CSC1-like protein 2	TMEM63B	;;;;	6	5	5	5	1	5	1	5	1	5	1	5	1	5	1	5	1	5	1	5	1	5	7	7	7	94.957	832	832;761;704;520;491;226	0	10.411	By matching	By MS/MS	By matching	By MS/MS	By matching	By MS/MS	1	7	1	7	1	7
Q92841;Q92841-3;H3BLZ8;Q92841-1;Q92841-2;A0A0U1RQJ0	Q92841;Q92841-3;H3BLZ8;Q92841-1;Q92841-2	24;24;24;24;23;2	14;14;14;14;14;1	14;14;14;14;14;1	Probable ATP-dependent RNA helicase DDX17	DDX17	;;;;	6	24	14	14	22	19	23	23	21	20	12	12	13	14	12	11	12	12	13	14	12	11	35.3	22.9	22.9	80.272	729	729;652;731;650;652;56	0	67.272	By MS/MS	By MS/MS	By MS/MS	By MS/MS	By MS/MS	By MS/MS	32.5	28.9	33.6	34.7	32	28.5
Q15287;H3BV80;H3BMS0;H3BMM9;H3BTC0;Q15287-3;Q15287-2;H3BPG5	Q15287;H3BV80;H3BMS0;H3BMM9;H3BTC0;Q15287-3;Q15287-2;H3BPG5	3;3;3;3;3;3;3;2	3;3;3;3;3;3;3;2	3;3;3;3;3;3;3;2	RNA-binding protein with serine-rich domain 1	RNPS1	;;;;;;;	8	3	3	3	3	2	3	3	2	3	3	2	3	3	2	3	3	2	3	3	2	3	11.5	11.5	11.5	34.208	305	305;211;257;284;302;268;282;128	0	15.682	By MS/MS	By MS/MS	By MS/MS	By MS/MS	By MS/MS	By MS/MS	11.5	7.5	11.5	11.5	7.5	11.5
Q9NZS9;H3BMP2;Q9NZS9-2	Q9NZS9;H3BMP2;Q9NZS9-2	1;1;1	1;1;1	1;1;1	Bifunctional apoptosis regulator	BFAR	;;	3	1	1	1	1	1	1	1	0	1	1	1	1	1	0	1	1	1	1	1	0	1	1.8	1.8	1.8	52.737	450	450;325;322	0.031561	0.99431	By matching	By MS/MS	By matching	By MS/MS		By matching	1.8	1.8	1.8	1.8	0	1.8
H3BMR2;Q9Y278	H3BMR2;Q9Y278	1;1	1;1	1;1	Sulfotransferase;Heparan sulfate glucosamine 3-O-sulfotransferase 2	HS3ST2	;	2	1	1	1	0	1	0	1	1	0	0	1	0	1	1	0	0	1	0	1	1	0	4.3	4.3	4.3	17.516	162	162;367	0.055017	0.71418		By MS/MS		By MS/MS	By MS/MS		0	4.3	0	4.3	4.3	0
H3BMT8	H3BMT8	1	1	1		BLOC1S6		1	1	1	1	1	1	1	1	1	1	1	1	1	1	1	1	1	1	1	1	1	1	15.2	15.2	15.2	5.7236	46	46	0.064823	0.64577	By MS/MS	By matching	By matching	By matching	By MS/MS	By matching	15.2	15.2	15.2	15.2	15.2	15.2
P53990;P53990-2;H3BQF7;H3BMU1;H3BUI0;J3KR23;P53990-3;P53990-4;P53990-5	P53990;P53990-2;H3BQF7;H3BMU1;H3BUI0;J3KR23;P53990-3;P53990-4;P53990-5	1;1;1;1;1;1;1;1;1	1;1;1;1;1;1;1;1;1	1;1;1;1;1;1;1;1;1	IST1 homolog	IST1	;;;;;;;;	9	1	1	1	1	1	1	1	1	1	1	1	1	1	1	1	1	1	1	1	1	1	2.5	2.5	2.5	39.75	364	364;335;166;206;253;289;360;366;379	0.04199	0.83898	By MS/MS	By MS/MS	By MS/MS	By MS/MS	By matching	By MS/MS	2.5	2.5	2.5	2.5	2.5	2.5
H3BN98;Q15041;H3BPJ2;Q15041-2;Q15041-3	H3BN98	9;2;2;2;1	2;2;2;2;1	2;2;2;2;1				5	9	2	2	8	8	7	8	8	9	2	2	0	1	1	2	2	2	0	1	1	2	29.1	7.6	7.6	27.168	237	237;203;101;174;151	0	4.5559	By MS/MS	By MS/MS	By matching	By MS/MS	By MS/MS	By MS/MS	27.8	27.8	21.5	25.7	25.7	29.1
P49761;H3BNC8;H3BRE4;H3BQG1;P49761-3;P49761-1	P49761;H3BNC8;H3BRE4;H3BQG1;P49761-3;P49761-1	1;1;1;1;1;1	1;1;1;1;1;1	1;1;1;1;1;1	Dual specificity protein kinase CLK3	CLK3	;;;;;	6	1	1	1	0	0	0	0	0	1	0	0	0	0	0	1	0	0	0	0	0	1	2	2	2	73.514	638	638;59;190;306;467;490	0.055486	0.701						By MS/MS	0	0	0	0	0	2
Q9Y5Y2;H3BNF0;H3BNS4	Q9Y5Y2;H3BNF0;H3BNS4	1;1;1	1;1;1	1;1;1	Cytosolic Fe-S cluster assembly factor NUBP2	NUBP2	;;	3	1	1	1	1	0	0	0	1	1	1	0	0	0	1	1	1	0	0	0	1	1	5.5	5.5	5.5	28.825	271	271;251;271	0.0037341	2.0483	By MS/MS				By matching	By matching	5.5	0	0	0	5.5	5.5
O14874;H3BNP3;H3BTL2;H3BS02;O14874-2;O14874-3;H3BQP2	O14874;H3BNP3;H3BTL2;H3BS02;O14874-2;O14874-3	3;3;3;3;3;3;1	3;3;3;3;3;3;1	3;3;3;3;3;3;1	[3-methyl-2-oxobutanoate dehydrogenase [lipoamide]] kinase, mitochondrial	BCKDK	;;;;;	7	3	3	3	2	2	1	1	3	2	2	2	1	1	3	2	2	2	1	1	3	2	11.2	11.2	11.2	46.36	412	412;88;217;217;335;365;60	0	4.3568	By MS/MS	By matching	By MS/MS	By matching	By MS/MS	By MS/MS	8.5	8.5	5.1	5.1	11.2	7.8
Q68DD2;H3BNW4;Q68DD2-3	Q68DD2;H3BNW4;Q68DD2-3	1;1;1	1;1;1	1;1;1	Cytosolic phospholipase A2 zeta	PLA2G4F	;;	3	1	1	1	1	0	0	0	0	0	1	0	0	0	0	0	1	0	0	0	0	0	2.2	2.2	2.2	95.081	849	849;86;851	0.059498	0.67879	By MS/MS						2.2	0	0	0	0	0
P20674;H3BNX8;H3BRM5;H3BV69;H3BRI0	P20674;H3BNX8;H3BRM5;H3BV69	4;4;2;2;1	4;4;2;2;1	4;4;2;2;1	Cytochrome c oxidase subunit 5A, mitochondrial	COX5A	;;;	5	4	4	4	4	3	4	3	4	4	4	3	4	3	4	4	4	3	4	3	4	4	32	32	32	16.762	150	150;153;69;111;84	0	11.532	By MS/MS	By MS/MS	By MS/MS	By MS/MS	By MS/MS	By MS/MS	32	20.7	32	27.3	32	32
P06865;H3BS10;H3BP20;H3BU85;H3BTD4;P06865-2;A0A087WUJ7	P06865;H3BS10;H3BP20;H3BU85;H3BTD4;P06865-2	7;7;7;5;5;4;1	7;7;7;5;5;4;1	7;7;7;5;5;4;1	Beta-hexosaminidase subunit alpha;Beta-hexosaminidase	HEXA	;;;;;	7	7	7	7	0	6	1	3	0	5	0	6	1	3	0	5	0	6	1	3	0	5	11.5	11.5	11.5	60.702	529	529;509;540;318;373;168;227	0	35.208		By MS/MS	By matching	By MS/MS		By MS/MS	0	9.6	1.5	6	0	10
Q9UPN3;H3BPE1;H3BQK9;Q9UPN3-5;Q9UPN3-2;H0Y390;Q9UPN3-4;Q9UPN3-3;H0Y4F5;H0Y6T5;H0Y314	Q9UPN3;H3BPE1;H3BQK9;Q9UPN3-5;Q9UPN3-2;H0Y390;Q9UPN3-4;Q9UPN3-3	6;6;6;6;5;5;5;5;1;1;1	5;5;5;5;5;5;5;5;1;1;1	5;5;5;5;5;5;5;5;1;1;1	Microtubule-actin cross-linking factor 1, isoforms 1/2/3/5	MACF1	;;;;;;;	11	6	5	5	5	6	5	4	5	3	4	5	4	3	4	2	4	5	4	3	4	2	0.9	0.8	0.8	838.3	7388	7388;7555;7592;5938;5430;4434;5300;5374;455;368;543	0	8.229	By MS/MS	By MS/MS	By matching	By matching	By MS/MS	By MS/MS	0.7	0.9	0.7	0.6	0.7	0.4
P35637;H3BPE7;P35637-2	P35637;H3BPE7;P35637-2	7;7;7	5;5;5	5;5;5	RNA-binding protein FUS	FUS	;;	3	7	5	5	7	7	7	6	6	7	5	5	5	4	4	5	5	5	5	4	4	5	16.5	14.8	14.8	53.425	526	526;527;525	0	37.34	By MS/MS	By MS/MS	By MS/MS	By MS/MS	By MS/MS	By MS/MS	16.5	16.5	16.5	15	15	16.5
Q99471;H3BPF6;H3BMQ1;Q99471-2;Q99471-3	Q99471;H3BPF6;H3BMQ1;Q99471-2;Q99471-3	2;2;1;1;1	2;2;1;1;1	2;2;1;1;1	Prefoldin subunit 5	PFDN5	;;;;	5	2	2	2	1	2	0	2	0	2	1	2	0	2	0	2	1	2	0	2	0	2	14.9	14.9	14.9	17.328	154	154;152;84;66;109	0	4.4443	By matching	By MS/MS		By matching		By MS/MS	9.7	14.9	0	14.9	0	14.9
O96000;H3BPJ9;O96000-2;H3BV16	O96000;H3BPJ9;O96000-2;H3BV16	2;2;2;1	2;2;2;1	2;2;2;1	NADH dehydrogenase [ubiquinone] 1 beta subcomplex subunit 10	NDUFB10	;;;	4	2	2	2	2	0	1	1	2	1	2	0	1	1	2	1	2	0	1	1	2	1	14	14	14	20.776	172	172;161;168;143	0.00078339	2.5392	By MS/MS		By matching	By MS/MS	By MS/MS	By matching	14	0	8.1	8.1	14	8.1
Q9NRP2;H3BPP2	Q9NRP2;H3BPP2	1;1	1;1	1;1	COX assembly mitochondrial protein 2 homolog	CMC2	;	2	1	1	1	0	1	0	1	1	0	0	1	0	1	1	0	0	1	0	1	1	0	11.4	11.4	11.4	9.4598	79	79;55	0.082261	0.54754		By MS/MS		By matching	By matching		0	11.4	0	11.4	11.4	0
P07741;H3BQF1;H3BQB1;P07741-2	P07741;H3BQF1;H3BQB1;P07741-2	1;1;1;1	1;1;1;1	1;1;1;1	Adenine phosphoribosyltransferase	APRT	;;;	4	1	1	1	1	0	1	1	1	0	1	0	1	1	1	0	1	0	1	1	1	0	5.6	5.6	5.6	19.608	180	180;149;162;134	0.00078895	2.6294	By MS/MS		By matching	By matching	By MS/MS		5.6	0	5.6	5.6	5.6	0
Q1KMD3;H3BQZ7	Q1KMD3;H3BQZ7	10;10	10;10	10;10	Heterogeneous nuclear ribonucleoprotein U-like protein 2	HNRNPUL2;HNRNPUL2-BSCL2	;	2	10	10	10	7	8	8	8	8	6	7	8	8	8	8	6	7	8	8	8	8	6	17	17	17	85.104	747	747;746	0	26.221	By MS/MS	By MS/MS	By MS/MS	By MS/MS	By MS/MS	By MS/MS	10.7	14.2	13.9	14.6	12.4	10.4
Q9BTE1;H3BUD2;H3BS05;H3BR94;Q9BTE1-3;Q9BTE1-2	Q9BTE1;H3BUD2;H3BS05;H3BR94;Q9BTE1-3;Q9BTE1-2	1;1;1;1;1;1	1;1;1;1;1;1	1;1;1;1;1;1	Dynactin subunit 5	DCTN5	;;;;;	6	1	1	1	0	1	1	1	0	0	0	1	1	1	0	0	0	1	1	1	0	0	8.2	8.2	8.2	20.126	182	182;53;75;155;84;152	0	6.0397		By MS/MS	By matching	By matching			0	8.2	8.2	8.2	0	0
Q14807;H3BRB3;Q14807-2	Q14807;H3BRB3;Q14807-2	1;1;1	1;1;1	1;1;1	Kinesin-like protein KIF22;Kinesin-like protein	KIF22	;;	3	1	1	1	0	1	1	1	1	1	0	1	1	1	1	1	0	1	1	1	1	1	3.2	3.2	3.2	73.261	665	665;611;597	0.048525	0.76685		By matching	By MS/MS	By matching	By matching	By matching	0	3.2	3.2	3.2	3.2	3.2
P31146;H3BTU6;H3BRJ0;H3BRY3	P31146;H3BTU6;H3BRJ0;H3BRY3	1;1;1;1	1;1;1;1	1;1;1;1	Coronin-1A;Coronin	CORO1A	;;;	4	1	1	1	1	1	1	1	1	1	1	1	1	1	1	1	1	1	1	1	1	1	2.4	2.4	2.4	51.026	461	461;246;249;389	0	3.5749	By MS/MS	By MS/MS	By MS/MS	By MS/MS	By MS/MS	By MS/MS	2.4	2.4	2.4	2.4	2.4	2.4
P61970;H3BRV9	P61970;H3BRV9	2;2	2;2	2;2	Nuclear transport factor 2	NUTF2	;	2	2	2	2	0	0	2	0	0	0	0	0	2	0	0	0	0	0	2	0	0	0	27.6	27.6	27.6	14.478	127	127;107	0.0050891	1.7883			By MS/MS				0	0	27.6	0	0	0
Q9P035;H3BS72;Q9P035-2;H3BMZ1;H3BRL8;H3BPZ1	Q9P035;H3BS72;Q9P035-2;H3BMZ1;H3BRL8;H3BPZ1	2;2;2;1;1;1	2;2;2;1;1;1	2;2;2;1;1;1	Very-long-chain (3R)-3-hydroxyacyl-CoA dehydratase 3	HACD3	;;;;;	6	2	2	2	2	2	1	2	2	1	2	2	1	2	2	1	2	2	1	2	2	1	6.6	6.6	6.6	43.159	362	362;400;307;139;245;337	0	5.5913	By matching	By MS/MS	By matching	By matching	By matching	By MS/MS	6.6	6.6	1.9	6.6	6.6	4.7
P19784;H3BSA1	P19784;H3BSA1	1;1	1;1	1;1	Casein kinase II subunit alpha	CSNK2A2	;	2	1	1	1	0	0	1	1	1	0	0	0	1	1	1	0	0	0	1	1	1	0	5.4	5.4	5.4	41.213	350	350;230	0	4.2411			By MS/MS	By MS/MS	By MS/MS		0	0	5.4	5.4	5.4	0
P29590;P29590-4;P29590-2;P29590-3;P29590-14;P29590-11;P29590-10;H3BT57;P29590-12;P29590-5;P29590-9;P29590-13;P29590-8	P29590;P29590-4;P29590-2;P29590-3;P29590-14;P29590-11;P29590-10;H3BT57;P29590-12;P29590-5;P29590-9;P29590-13;P29590-8	1;1;1;1;1;1;1;1;1;1;1;1;1	1;1;1;1;1;1;1;1;1;1;1;1;1	1;1;1;1;1;1;1;1;1;1;1;1;1	Protein PML	PML	;;;;;;;;;;;;	13	1	1	1	1	0	1	1	1	1	1	0	1	1	1	1	1	0	1	1	1	1	1.2	1.2	1.2	97.55	882	882;560;611;824;423;834;435;568;585;633;641;781;829	0.087782	0.51671	By matching		By MS/MS	By matching	By MS/MS	By matching	1.2	0	1.2	1.2	1.2	1.2
Q14019;H3BT58	Q14019;H3BT58	1;1	1;1	1;1	Coactosin-like protein	COTL1	;	2	1	1	1	0	0	1	0	1	0	0	0	1	0	1	0	0	0	1	0	1	0	5.6	5.6	5.6	15.945	142	142;73	0.040545	0.85682			By MS/MS		By MS/MS		0	0	5.6	0	5.6	0
O15405;H3BTZ9;O15405-2	O15405;H3BTZ9;O15405-2	1;1;1	1;1;1	1;1;1	TOX high mobility group box family member 3	TOX3	;;	3	1	1	1	1	1	0	1	1	1	1	1	0	1	1	1	1	1	0	1	1	1	1.7	1.7	1.7	63.341	576	576;166;571	0.066932	0.62628	By MS/MS	By matching		By matching	By matching	By matching	1.7	1.7	0	1.7	1.7	1.7
Q658L1;H3BVD4;Q658L1-2	Q658L1;H3BVD4;Q658L1-2	1;1;1	1;1;1	1;1;1	Protein FAM154B	FAM154B;SAXO2	;;	3	1	1	1	1	1	0	1	0	1	1	1	0	1	0	1	1	1	0	1	0	1	1.8	1.8	1.8	45.933	398	398;104;383	0.077363	0.56731	By matching	By matching		By matching		By MS/MS	1.8	1.8	0	1.8	0	1.8
H3BVE7	H3BVE7	1	1	1		FHOD1		1	1	1	1	1	1	1	1	1	1	1	1	1	1	1	1	1	1	1	1	1	1	9.6	9.6	9.6	17.379	157	157	0.042553	0.82953	By matching	By matching	By matching	By matching	By matching	By MS/MS	9.6	9.6	9.6	9.6	9.6	9.6
H3BVI4	H3BVI4	1	1	1	Lipase maturation factor	LMF1		1	1	1	1	1	1	0	1	1	1	1	1	0	1	1	1	1	1	0	1	1	1	2	2	2	40.147	350	350	0.048688	0.75604	By MS/MS	By matching		By MS/MS	By matching	By MS/MS	2	2	0	2	2	2
Q9NP58;H7BXK9;Q9NP58-4	Q9NP58;H7BXK9;Q9NP58-4	1;1;1	1;1;1	1;1;1	ATP-binding cassette sub-family B member 6, mitochondrial	ABCB6	;;	3	1	1	1	0	0	0	1	0	0	0	0	0	1	0	0	0	0	0	1	0	0	2.6	2.6	2.6	93.884	842	842;690;796	0.0037216	2.0193				By MS/MS			0	0	0	2.6	0	0
P39060;H7BXV5;P39060-2;P39060-1	P39060;H7BXV5;P39060-2;P39060-1	1;1;1;1	1;1;1;1	1;1;1;1	Collagen alpha-1(XVIII) chain;Endostatin	COL18A1	;;;	4	1	1	1	0	1	1	1	1	0	0	1	1	1	1	0	0	1	1	1	1	0	1	1	1	178.19	1754	1754;687;1339;1519	0.0071865	1.6551		By matching	By matching	By matching	By MS/MS		0	1	1	1	1	0
O94856;H7BY57;X6RKN2;O94856-4;O94856-12;O94856-10;O94856-3;O94856-8;O94856-11;O94856-6;O94856-9;O94856-7;O94856-13;O94856-5	O94856;H7BY57;X6RKN2;O94856-4;O94856-12;O94856-10;O94856-3;O94856-8;O94856-11;O94856-6;O94856-9;O94856-7;O94856-13;O94856-5	1;1;1;1;1;1;1;1;1;1;1;1;1;1	1;1;1;1;1;1;1;1;1;1;1;1;1;1	1;1;1;1;1;1;1;1;1;1;1;1;1;1	Neurofascin	NFASC	;;;;;;;;;;;;;	14	1	1	1	0	1	0	0	0	1	0	1	0	0	0	1	0	1	0	0	0	1	1.3	1.3	1.3	150.02	1347	1347;1041;1165;1066;1071;1157;1169;1174;1189;1224;1240;1257;1268;1332	0	7.3019		By matching				By MS/MS	0	1.3	0	0	0	1.3
Q9BVL2;Q5JRG1;H7BYF2;Q9BVL2-2;Q9BVL2-3	Q9BVL2;Q5JRG1;H7BYF2;Q9BVL2-2;Q9BVL2-3	1;1;1;1;1	1;1;1;1;1	1;1;1;1;1	Nucleoporin p58/p45	NUPL1	;;;;	5	1	1	1	0	0	0	0	1	0	0	0	0	0	1	0	0	0	0	0	1	0	2.2	2.2	2.2	60.896	599	599;463;510;485;587	0.0071454	1.6114					By MS/MS		0	0	0	0	2.2	0
O14578;O14578-4;O14578-3;H7BYJ3	O14578;O14578-4;O14578-3;H7BYJ3	1;1;1;1	1;1;1;1	1;1;1;1	Citron Rho-interacting kinase	CIT	;;;	4	1	1	1	1	1	0	1	1	1	1	1	0	1	1	1	1	1	0	1	1	1	0.4	0.4	0.4	231.43	2027	2027;2069;1544;1640	0.036928	0.89761	By matching	By matching		By matching	By matching	By MS/MS	0.4	0.4	0	0.4	0.4	0.4
Q02241;Q02241-2;H7BYN4;Q02241-3;H0YME6;H0YKQ5;H0YMJ4	Q02241;Q02241-2;H7BYN4;Q02241-3	14;14;14;10;5;4;3	14;14;14;10;5;4;3	14;14;14;10;5;4;3	Kinesin-like protein KIF23;Kinesin-like protein	KIF23	;;;	7	14	14	14	5	3	12	5	12	5	5	3	12	5	12	5	5	3	12	5	12	5	20.8	20.8	20.8	110.06	960	960;856;952;673;371;267;109	0	50.138	By MS/MS	By matching	By MS/MS	By MS/MS	By MS/MS	By MS/MS	7	5.1	18.6	5.9	15.5	7.6
P48730;P48730-2;H7BYT1;P49674;B0QY36;B0QY35;B0QY34;J3KRM8;H0Y2N6;B4DLF1;J3QQI9;H0Y645	P48730;P48730-2;H7BYT1	5;5;5;2;2;2;2;1;1;1;1;1	5;5;5;2;2;2;2;1;1;1;1;1	5;5;5;2;2;2;2;1;1;1;1;1	Casein kinase I isoform delta	CSNK1D	;;	12	5	5	5	3	5	5	5	5	4	3	5	5	5	5	4	3	5	5	5	5	4	19.8	19.8	19.8	47.33	415	415;409;427;416;225;311;336;64;120;126;187;270	0	15.227	By MS/MS	By MS/MS	By MS/MS	By MS/MS	By MS/MS	By MS/MS	13.7	19.8	19.8	19.8	19.8	12
H7BZF5	H7BZF5	1	1	1		C2orf80		1	1	1	1	0	0	1	0	0	0	0	0	1	0	0	0	0	0	1	0	0	0	5.8	5.8	5.8	15.684	139	139	0.039075	0.87638			By MS/MS				0	0	5.8	0	0	0
H7BZJ3	H7BZJ3	5	1	1		PDIA3		1	5	1	1	3	5	4	5	2	5	1	1	1	1	0	1	1	1	1	1	0	1	51.2	11.4	11.4	13.519	123	123	0	5.3497	By MS/MS	By MS/MS	By MS/MS	By MS/MS	By matching	By matching	29.3	51.2	41.5	51.2	17.9	51.2
P10768;U3KQT1;H7BZT7;X6RA14	P10768;U3KQT1;H7BZT7;X6RA14	1;1;1;1	1;1;1;1	1;1;1;1	S-formylglutathione hydrolase	ESD	;;;	4	1	1	1	1	1	1	1	1	1	1	1	1	1	1	1	1	1	1	1	1	1	2.5	2.5	2.5	31.462	282	282;120;230;253	0.044594	0.81021	By MS/MS	By matching	By MS/MS	By MS/MS	By MS/MS	By MS/MS	2.5	2.5	2.5	2.5	2.5	2.5
Q9H9Y6;H7C0D9;Q9H9Y6-4;Q9H9Y6-2;Q9H9Y6-3	Q9H9Y6;H7C0D9;Q9H9Y6-4;Q9H9Y6-2;Q9H9Y6-3	1;1;1;1;1	1;1;1;1;1	1;1;1;1;1	DNA-directed RNA polymerase I subunit RPA2;DNA-directed RNA polymerase	POLR1B	;;;;	5	1	1	1	1	0	0	0	0	1	1	0	0	0	0	1	1	0	0	0	0	1	1	1	1	128.23	1135	1135;308;924;1079;1173	0.064308	0.64873	By MS/MS					By matching	1	0	0	0	0	1
Q9C037;Q9C037-2;H7C0Q6;Q9C037-3	Q9C037;Q9C037-2;H7C0Q6;Q9C037-3	1;1;1;1	1;1;1;1	1;1;1;1	E3 ubiquitin-protein ligase TRIM4	TRIM4	;;;	4	1	1	1	1	1	1	1	1	1	1	1	1	1	1	1	1	1	1	1	1	1	2.2	2.2	2.2	57.46	500	500;474;202;294	0.04875	0.75917	By MS/MS	By MS/MS	By matching	By matching	By matching	By matching	2.2	2.2	2.2	2.2	2.2	2.2
Q9BV44;H7C0R6;H7C3J3	Q9BV44;H7C0R6;H7C3J3	4;4;2	4;4;2	4;4;2	THUMP domain-containing protein 3	THUMPD3	;;	3	4	4	4	2	3	2	3	3	3	2	3	2	3	3	3	2	3	2	3	3	3	7.9	7.9	7.9	57.002	507	507;232;269	0	5.1034	By MS/MS	By MS/MS	By matching	By MS/MS	By MS/MS	By MS/MS	4.1	5.7	4.1	6.3	6.3	6.3
Q92556;H7C0S6;H7C3P3;Q92556-3	Q92556;H7C0S6;H7C3P3;Q92556-3	1;1;1;1	1;1;1;1	1;1;1;1	Engulfment and cell motility protein 1	ELMO1	;;;	4	1	1	1	0	1	0	1	0	1	0	1	0	1	0	1	0	1	0	1	0	1	1.1	1.1	1.1	83.829	727	727;182;194;429	0.053045	0.72876		By MS/MS		By matching		By matching	0	1.1	0	1.1	0	1.1
H7C0V4;H7C215;Q9BZR6	H7C0V4;H7C215;Q9BZR6	4;4;4	4;4;4	4;4;4	Reticulon-4 receptor	RTN4R	;;	3	4	4	4	1	2	0	4	0	3	1	2	0	4	0	3	1	2	0	4	0	3	14.2	14.2	14.2	52.998	493	493;559;473	0	13.778	By matching	By matching		By MS/MS		By MS/MS	4.9	7.1	0	14.2	0	9.3
Q6BDS2;H7C1J4	Q6BDS2;H7C1J4	1;1	1;1	1;1	UHRF1-binding protein 1	UHRF1BP1	;	2	1	1	1	1	1	1	1	1	1	1	1	1	1	1	1	1	1	1	1	1	1	0.8	0.8	0.8	159.48	1440	1440;1400	0.023525	1.1668	By matching	By matching	By matching	By MS/MS	By matching	By matching	0.8	0.8	0.8	0.8	0.8	0.8
Q99848;H7C2Q8	Q99848;H7C2Q8	9;9	9;9	9;9	Probable rRNA-processing protein EBP2	EBNA1BP2	;	2	9	9	9	6	5	8	5	8	6	6	5	8	5	8	6	6	5	8	5	8	6	26.5	26.5	26.5	34.852	306	306;361	0	28.648	By MS/MS	By MS/MS	By MS/MS	By MS/MS	By MS/MS	By MS/MS	22.9	19	23.2	17.3	24.2	20.6
H7C3H9	H7C3H9	1	1	1		METTL6		1	1	1	1	1	1	1	1	1	1	1	1	1	1	1	1	1	1	1	1	1	1	4.4	4.4	4.4	18.229	158	158	0.028069	1.0854	By MS/MS	By MS/MS	By MS/MS	By MS/MS	By MS/MS	By MS/MS	4.4	4.4	4.4	4.4	4.4	4.4
Q99543;H7C3L7;Q99543-2	Q99543;H7C3L7;Q99543-2	1;1;1	1;1;1	1;1;1	DnaJ homolog subfamily C member 2;DnaJ homolog subfamily C member 2, N-terminally processed	DNAJC2	;;	3	1	1	1	0	1	0	0	0	1	0	1	0	0	0	1	0	1	0	0	0	1	1.9	1.9	1.9	71.996	621	621;243;568	0.046445	0.80131		By MS/MS				By matching	0	1.9	0	0	0	1.9
O60443;H7C3W1	O60443;H7C3W1	1;1	1;1	1;1	Non-syndromic hearing impairment protein 5	DFNA5	;	2	1	1	1	1	0	0	1	1	1	1	0	0	1	1	1	1	0	0	1	1	1	2	2	2	54.554	496	496;216	0.0026525	2.1755	By MS/MS			By MS/MS	By matching	By matching	2	0	0	2	2	2
O60502;H7C3X0;O60502-3;O60502-2;O60502-4	O60502;H7C3X0;O60502-3;O60502-2;O60502-4	1;1;1;1;1	1;1;1;1;1	1;1;1;1;1	Protein O-GlcNAcase	MGEA5	;;;;	5	1	1	1	0	0	1	1	0	1	0	0	1	1	0	1	0	0	1	1	0	1	1.3	1.3	1.3	102.91	916	916;256;677;849;863	0	3.5143			By MS/MS	By MS/MS		By MS/MS	0	0	1.3	1.3	0	1.3
Q96M34;H7C4V1;S4R404	Q96M34;H7C4V1;S4R404	1;1;1	1;1;1	1;1;1	Uncharacterized protein C3orf30	C3orf30	;;	3	1	1	1	0	0	0	1	0	0	0	0	0	1	0	0	0	0	0	1	0	0	1.5	1.5	1.5	60.162	536	536;441;535	0.089053	0.50719				By MS/MS			0	0	0	1.5	0	0
Q5TCS8;Q5TCS8-5;H7C505;H7C517;Q5TCS8-6	Q5TCS8;Q5TCS8-5;H7C505;H7C517;Q5TCS8-6	1;1;1;1;1	1;1;1;1;1	1;1;1;1;1	Adenylate kinase 9	AK9	;;;;	5	1	1	1	1	1	1	1	1	1	1	1	1	1	1	1	1	1	1	1	1	1	0.5	0.5	0.5	221.41	1911	1911;336;218;749;1283	0.037884	0.89074	By MS/MS	By matching	By MS/MS	By MS/MS	By MS/MS	By MS/MS	0.5	0.5	0.5	0.5	0.5	0.5
H7C561;H7C0N4	H7C561	3;1	1;1	1;1		SF1		2	3	1	1	3	3	2	2	3	2	1	1	0	0	1	0	1	1	0	0	1	0	13	4.5	4.5	30.216	292	292;180	0	4.3161	By MS/MS	By matching	By matching	By matching	By matching	By matching	13	13	8.6	8.6	13	8.6
H7C5G6;Q0VF49-2;Q0VF49	H7C5G6;Q0VF49-2;Q0VF49	1;1;1	1;1;1	1;1;1	Uncharacterized protein KIAA2012	KIAA2012	;;	3	1	1	1	0	0	0	1	0	1	0	0	0	1	0	1	0	0	0	1	0	1	1.4	1.4	1.4	73.93	642	642;553;1180	0	2.9544				By MS/MS		By MS/MS	0	0	0	1.4	0	1.4
Q9UFC0;H7C5S6	Q9UFC0;H7C5S6	1;1	1;1	1;1	Leucine-rich repeat and WD repeat-containing protein 1	LRWD1	;	2	1	1	1	1	1	0	0	1	1	1	1	0	0	1	1	1	1	0	0	1	1	4.2	4.2	4.2	70.86	647	647;179	0.0061483	1.7189	By matching	By matching			By MS/MS	By MS/MS	4.2	4.2	0	0	4.2	4.2
P05155;H9KV48;P05155-2;P05155-3	P05155;H9KV48;P05155-2;P05155-3	1;1;1;1	1;1;1;1	1;1;1;1	Plasma protease C1 inhibitor	SERPING1	;;;	4	1	1	1	0	1	0	0	0	0	0	1	0	0	0	0	0	1	0	0	0	0	2.4	2.4	2.4	55.154	500	500;463;448;505	0.085689	0.53197		By MS/MS					0	2.4	0	0	0	0
Q9NZV5;Q9NZV5-2;H9KV50	Q9NZV5;Q9NZV5-2;H9KV50	1;1;1	1;1;1	1;1;1	Selenoprotein N	SEPN1	;;	3	1	1	1	1	0	1	1	1	1	1	0	1	1	1	1	1	0	1	1	1	1	1.2	1.2	1.2	65.812	590	590;556;556	0.077895	0.56586	By MS/MS		By matching	By matching	By matching	By matching	1.2	0	1.2	1.2	1.2	1.2
Q13404;I3L0A0;Q13404-7;Q13404-2;Q13404-1;Q15819;E5RIF1;D6RG00;A0A0A0MSL3;G3V2F7;H0YBX6;Q13404-6;Q13404-8	Q13404;I3L0A0;Q13404-7;Q13404-2;Q13404-1;Q15819;E5RIF1;D6RG00;A0A0A0MSL3;G3V2F7;H0YBX6;Q13404-6;Q13404-8	2;2;2;2;2;1;1;1;1;1;1;1;1	2;2;2;2;2;1;1;1;1;1;1;1;1	2;2;2;2;2;1;1;1;1;1;1;1;1	Ubiquitin-conjugating enzyme E2 variant 1;Ubiquitin-conjugating enzyme E2 variant 2	UBE2V1;TMEM189-UBE2V1;UBE2V2	;;;;;;;;;;;;	13	2	2	2	0	0	2	0	0	0	0	0	2	0	0	0	0	0	2	0	0	0	12.9	12.9	12.9	16.495	147	147;370;170;170;221;145;52;89;103;105;154;103;105	0	5.0433			By MS/MS				0	0	12.9	0	0	0
Q9NUU7;I3L0H8;F6QDS0;Q9UMR2;I3L352;H3BQK0;Q9NUU7-2;Q9UMR2-2;Q9UMR2-4;Q9UMR2-3;H3BTB3;H3BN59;H3BMQ5;Q9UHL0;H3BP36;H3BP50;J3QRH0;H3BSL8;H0YD26;E9PR46;J3QL17;Q9UHL0-2	Q9NUU7;I3L0H8;F6QDS0;Q9UMR2;I3L352;H3BQK0;Q9NUU7-2;Q9UMR2-2;Q9UMR2-4	11;11;9;7;7;7;7;7;7;5;4;4;3;1;1;1;1;1;1;1;1;1	11;11;9;7;7;7;7;7;7;5;4;4;3;1;1;1;1;1;1;1;1;1	11;11;9;7;7;7;7;7;7;5;4;4;3;1;1;1;1;1;1;1;1;1	ATP-dependent RNA helicase DDX19A;ATP-dependent RNA helicase DDX19B	DDX19A;DDX19B	;;;;;;;;	22	11	11	11	6	7	11	9	8	7	6	7	11	9	8	7	6	7	11	9	8	7	34.5	34.5	34.5	53.974	478	478;447;479;479;396;484;388;448;453;370;129;261;233;483;47;51;64;78;191;407;468;369	0	46.621	By MS/MS	By MS/MS	By MS/MS	By MS/MS	By MS/MS	By MS/MS	16.5	21.8	34.5	26.6	24.1	20.1
Q9H6Y7;I3L0L6;I3L462;I3L2Y3;I3L1K4;K7EN24;I3L0V7;I3L2D4	Q9H6Y7;I3L0L6	6;6;2;2;1;1;1;1	6;6;2;2;1;1;1;1	6;6;2;2;1;1;1;1	E3 ubiquitin-protein ligase RNF167	RNF167	;	8	6	6	6	1	6	0	5	2	5	1	6	0	5	2	5	1	6	0	5	2	5	23.1	23.1	23.1	38.298	350	350;315;133;208;72;74;97;122	0	8.8562	By matching	By MS/MS		By MS/MS	By matching	By MS/MS	3.1	23.1	0	13.1	5.7	13.1
P46459;I3L0N3;P46459-2	P46459;I3L0N3;P46459-2	2;2;2	2;2;2	2;2;2	Vesicle-fusing ATPase	NSF	;;	3	2	2	2	2	1	2	2	2	1	2	1	2	2	2	1	2	1	2	2	2	1	3.2	3.2	3.2	82.593	744	744;739;644	0.0033784	2.1073	By matching	By matching	By MS/MS	By matching	By matching	By MS/MS	3.2	1.5	3.2	3.2	3.2	1.7
Q6ZQX7;I3L0T0;Q6ZQX7-4;Q6ZQX7-2;Q6ZQX7-3	Q6ZQX7;I3L0T0;Q6ZQX7-4;Q6ZQX7-2;Q6ZQX7-3	1;1;1;1;1	1;1;1;1;1	1;1;1;1;1	Protein LIAT1	LIAT1;C17orf97	;;;;	5	1	1	1	1	1	1	0	1	0	1	1	1	0	1	0	1	1	1	0	1	0	1.5	1.5	1.5	49.655	453	453;153;423;423;433	0.069102	0.61417	By matching	By matching	By MS/MS		By matching		1.5	1.5	1.5	0	1.5	0
Q9HA64;I3L2G3;I3L139	Q9HA64;I3L2G3;I3L139	1;1;1	1;1;1	1;1;1	Ketosamine-3-kinase	FN3KRP	;;	3	1	1	1	1	1	1	1	1	1	1	1	1	1	1	1	1	1	1	1	1	1	4.2	4.2	4.2	34.412	309	309;127;145	0	3.8406	By matching	By MS/MS	By matching	By MS/MS	By matching	By MS/MS	4.2	4.2	4.2	4.2	4.2	4.2
Q02978;I3L1P8;Q02978-2	Q02978;I3L1P8;Q02978-2	8;8;6	8;8;6	8;8;6	Mitochondrial 2-oxoglutarate/malate carrier protein	SLC25A11	;;	3	8	8	8	8	6	7	6	7	7	8	6	7	6	7	7	8	6	7	6	7	7	30.9	30.9	30.9	34.061	314	314;296;263	0	40.749	By MS/MS	By MS/MS	By MS/MS	By MS/MS	By MS/MS	By MS/MS	30.9	23.2	25.8	23.6	28.3	28.3
Q2NL82;I3L1Q5	Q2NL82;I3L1Q5	1;1	1;1	1;1	Pre-rRNA-processing protein TSR1 homolog	TSR1	;	2	1	1	1	1	1	0	0	1	1	1	1	0	0	1	1	1	1	0	0	1	1	1.9	1.9	1.9	91.809	804	804;368	0.0037272	2.0294	By MS/MS	By matching			By MS/MS	By matching	1.9	1.9	0	0	1.9	1.9
O75153;I3L318;I3L2B0;K7EIG1	O75153;I3L318;I3L2B0;K7EIG1	1;1;1;1	1;1;1;1	1;1;1;1	Clustered mitochondria protein homolog	CLUH	;;;	4	1	1	1	0	1	0	1	0	1	0	1	0	1	0	1	0	1	0	1	0	1	0.9	0.9	0.9	146.67	1309	1309;165;1236;1251	0.055295	0.71122		By matching		By matching		By MS/MS	0	0.9	0	0.9	0	0.9
Q9NXR1;Q9NXR1-2;I3L2R9;I3L522;X5DR54;Q9GZM8;I3L2R3;I3L2T8;I3L533;J3QRZ1;A6NIZ0;Q9GZM8-3;Q9GZM8-2	Q9NXR1;Q9NXR1-2;I3L2R9;I3L522;X5DR54;Q9GZM8;I3L2R3;I3L2T8;I3L533;J3QRZ1;A6NIZ0;Q9GZM8-3;Q9GZM8-2	2;2;2;2;2;1;1;1;1;1;1;1;1	2;2;2;2;2;1;1;1;1;1;1;1;1	2;2;2;2;2;1;1;1;1;1;1;1;1	Nuclear distribution protein nudE homolog 1;Nuclear distribution protein nudE-like 1	NDE1;NDEL1	;;;;;;;;;;;;	13	2	2	2	0	2	0	2	1	2	0	2	0	2	1	2	0	2	0	2	1	2	7.8	7.8	7.8	38.808	346	346;335;173;192;335;345;137;139;153;196;269;328;367	0	7.1674		By matching		By matching	By matching	By MS/MS	0	7.8	0	7.8	4.6	7.8
Q14894;I3NI53;I3L2W5;I3L325	Q14894;I3NI53;I3L2W5;I3L325	1;1;1;1	1;1;1;1	1;1;1;1	Ketimine reductase mu-crystallin	CRYM	;;;	4	1	1	1	1	1	0	1	1	1	1	1	0	1	1	1	1	1	0	1	1	1	3.5	3.5	3.5	33.775	314	314;140;165;241	0	2.9762	By matching	By matching		By matching	By MS/MS	By matching	3.5	3.5	0	3.5	3.5	3.5
Q9UQB8;Q9UQB8-5;Q9UQB8-4;I3L4C2;Q9UQB8-3;Q9UQB8-6;Q9UQB8-2;I3L2M4;B4DWA1;I3L1C8;I3L4A3;I3L125;I3L327;I3L526;I3L0Y9;I3L3C6	Q9UQB8;Q9UQB8-5;Q9UQB8-4;I3L4C2;Q9UQB8-3;Q9UQB8-6;Q9UQB8-2;I3L2M4;B4DWA1;I3L1C8	5;5;5;5;5;5;5;4;4;3;2;2;2;1;1;1	5;5;5;5;5;5;5;4;4;3;2;2;2;1;1;1	5;5;5;5;5;5;5;4;4;3;2;2;2;1;1;1	Brain-specific angiogenesis inhibitor 1-associated protein 2	BAIAP2	;;;;;;;;;	16	5	5	5	1	4	1	2	2	2	1	4	1	2	2	2	1	4	1	2	2	2	9.8	9.8	9.8	60.867	552	552;520;521;553;512;522;534;234;375;180;97;135;175;114;130;216	0	14.559	By matching	By MS/MS	By matching	By matching	By matching	By MS/MS	2.4	9.8	3.1	4.3	5.4	4.7
I3L4N9	I3L4N9	1	1	1		SPNS2		1	1	1	1	1	0	1	1	0	0	1	0	1	1	0	0	1	0	1	1	0	0	2.5	2.5	2.5	30.299	282	282	0.031551	0.99354	By MS/MS		By MS/MS	By MS/MS			2.5	0	2.5	2.5	0	0
Q9P225;I3L520;Q9P225-2	Q9P225;I3L520;Q9P225-2	1;1;1	1;1;1	1;1;1	Dynein heavy chain 2, axonemal	DNAH2	;;	3	1	1	1	1	0	1	1	0	1	1	0	1	1	0	1	1	0	1	1	0	1	0.2	0.2	0.2	507.69	4427	4427;1159;4196	0.061515	0.66941	By matching		By matching	By MS/MS		By matching	0.2	0	0.2	0.2	0	0.2
P53384;I3L531;P53384-2	P53384;I3L531;P53384-2	1;1;1	1;1;1	1;1;1	Cytosolic Fe-S cluster assembly factor NUBP1	NUBP1	;;	3	1	1	1	1	1	1	1	1	1	1	1	1	1	1	1	1	1	1	1	1	1	5.6	5.6	5.6	34.534	320	320;168;309	0	4.6171	By MS/MS	By matching	By matching	By matching	By matching	By MS/MS	5.6	5.6	5.6	5.6	5.6	5.6
Q9Y2K7;I3VM54;Q9Y2K7-4;Q9Y2K7-5;Q9Y2K7-2;Q9Y2K7-3	Q9Y2K7;I3VM54;Q9Y2K7-4;Q9Y2K7-5;Q9Y2K7-2;Q9Y2K7-3	6;6;5;5;5;3	6;6;5;5;5;3	6;6;5;5;5;3	Lysine-specific demethylase 2A	KDM2A	;;;;;	6	6	6	6	3	1	5	5	5	3	3	1	5	5	5	3	3	1	5	5	5	3	6.6	6.6	6.6	132.79	1162	1162;1145;620;723;856;782	0	13.914	By MS/MS	By MS/MS	By MS/MS	By MS/MS	By MS/MS	By MS/MS	2.8	1.5	5.1	5.7	5.7	4
P01130;J3KMZ9;P01130-4;P01130-5;H0YMD1;P01130-6;P01130-3;P01130-2;H0YM92;H0YMQ3	P01130;J3KMZ9;P01130-4;P01130-5;H0YMD1;P01130-6;P01130-3;P01130-2	32;32;31;30;29;29;28;26;12;4	32;32;31;30;29;29;28;26;12;4	31;31;30;29;28;28;27;25;12;4	Low-density lipoprotein receptor	LDLR	;;;;;;;	10	32	32	31	18	30	14	29	21	31	18	30	14	29	21	31	17	29	13	28	20	30	50	50	49.2	95.375	860	860;945;819;858;948;739;692;682;309;170	0	257.1	By MS/MS	By MS/MS	By MS/MS	By MS/MS	By MS/MS	By MS/MS	26.2	47.2	23.6	46.5	31	48.5
P55196;P55196-3;P55196-2;Q5TIG5;J3KN01;P55196-6;P55196-1;P55196-5;A8MQ02;F8W9I4;E9PFY5	P55196;P55196-3;P55196-2;Q5TIG5;J3KN01;P55196-6;P55196-1;P55196-5;A8MQ02	4;4;4;4;4;4;4;4;3;1;1	4;4;4;4;4;4;4;4;3;1;1	4;4;4;4;4;4;4;4;3;1;1	Afadin	MLLT4	;;;;;;;;	11	4	4	4	1	3	1	2	1	3	1	3	1	2	1	3	1	3	1	2	1	3	4.5	4.5	4.5	206.8	1824	1824;1743;1612;1665;1831;1651;1816;1834;1781;247;250	0	4.4606	By matching	By MS/MS	By matching	By MS/MS	By matching	By MS/MS	0.7	2.1	0.7	3.1	0.7	3.8
Q5VYK3;J3KN16;R4GMY1	Q5VYK3;J3KN16;R4GMY1	5;5;4	5;5;4	5;5;4	Proteasome-associated protein ECM29 homolog	ECM29;KIAA0368	;;	3	5	5	5	4	3	4	4	4	4	4	3	4	4	4	4	4	3	4	4	4	4	4.1	4.1	4.1	204.29	1845	1845;2017;890	0	10.452	By MS/MS	By matching	By MS/MS	By MS/MS	By MS/MS	By MS/MS	3	2.2	3.4	3.4	3	3
J3KN66;Q5JTV8-3;Q5JTV8-2	J3KN66;Q5JTV8-3;Q5JTV8-2	12;12;7	12;12;7	1;1;1	Torsin-1A-interacting protein 1	TOR1AIP1	;;	3	12	12	1	8	11	9	11	9	10	8	11	9	11	9	10	1	1	1	1	1	1	27.9	27.9	2.5	67.821	599	599;584;379	0	71.054	By MS/MS	By MS/MS	By MS/MS	By MS/MS	By MS/MS	By MS/MS	16.5	25.7	20	23.7	18	20.2
O14757;J3KN87;O14757-3;E7EPP6;O14757-2;A0A087WT52;E9PQW7;E9PJI4;E9PPA5;E9PKQ3	O14757;J3KN87;O14757-3;E7EPP6;O14757-2	4;4;4;3;3;1;1;1;1;1	4;4;4;3;3;1;1;1;1;1	4;4;4;3;3;1;1;1;1;1	Serine/threonine-protein kinase Chk1	CHEK1	;;;;	10	4	4	4	2	3	4	3	4	3	2	3	4	3	4	3	2	3	4	3	4	3	12.4	12.4	12.4	54.433	476	476;432;442;492;382;111;127;170;192;204	0	14.002	By MS/MS	By matching	By MS/MS	By MS/MS	By matching	By MS/MS	7.6	9.9	12.4	8	12.4	8
O15078;J3KNF5;O15078-2	O15078;J3KNF5;O15078-2	1;1;1	1;1;1	1;1;1	Centrosomal protein of 290 kDa	CEP290	;;	3	1	1	1	0	0	0	1	0	0	0	0	0	1	0	0	0	0	0	1	0	0	0.4	0.4	0.4	290.38	2479	2479;2481;1539	0.064596	0.64716				By MS/MS			0	0	0	0.4	0	0
P04920;J3KNG9;P04920-2;P04920-3	P04920;J3KNG9;P04920-2;P04920-3	5;5;5;5	5;5;5;5	5;5;5;5	Anion exchange protein 2;Anion exchange protein	SLC4A2	;;;	4	5	5	5	0	3	0	3	1	2	0	3	0	3	1	2	0	3	0	3	1	2	4.8	4.8	4.8	137.01	1241	1241;1159;1227;1232	0	7.9531		By MS/MS		By MS/MS	By matching	By MS/MS	0	2.7	0	3	0.8	2.2
J3KNP4;Q9NPR2;Q9NPR2-2;H0YMZ3;H0YN49;H0YMR1;H0YLN3;H0YNM2;H0YMD6	J3KNP4;Q9NPR2;Q9NPR2-2;H0YMZ3	7;7;6;4;3;1;1;1;1	7;7;6;4;3;1;1;1;1	7;7;6;4;3;1;1;1;1	Semaphorin-4B	SEMA4B	;;;	9	7	7	7	0	6	0	7	0	6	0	6	0	7	0	6	0	6	0	7	0	6	11.5	11.5	11.5	92.765	837	837;832;737;461;253;91;114;120;121	0	53.608		By MS/MS		By MS/MS		By MS/MS	0	10.3	0	11.5	0	10.3
Q01130;J3QL05;J3KP15;Q01130-2;Q9BRL6;Q9BRL6-2	Q01130;J3QL05;J3KP15;Q01130-2	4;4;4;4;1;1	4;4;4;4;1;1	4;4;4;4;1;1	Serine/arginine-rich splicing factor 2	SRSF2	;;;	6	4	4	4	4	4	4	4	4	4	4	4	4	4	4	4	4	4	4	4	4	4	19.5	19.5	19.5	25.476	221	221;130;134;209;282;275	0	13.513	By MS/MS	By MS/MS	By MS/MS	By MS/MS	By MS/MS	By MS/MS	19.5	19.5	19.5	19.5	19.5	19.5
O95232;J3KPP4;D6RDI2;C9JL41;O95232-2;E7EN55;H7C5U7;H0YBV7;H0YAR4;H0YA81	O95232;J3KPP4;D6RDI2	8;8;4;3;3;2;1;1;1;1	8;8;4;3;3;2;1;1;1;1	8;8;4;3;3;2;1;1;1;1	Luc7-like protein 3	LUC7L3	;;	10	8	8	8	5	3	3	4	4	4	5	3	3	4	4	4	5	3	3	4	4	4	20.8	20.8	20.8	51.466	432	432;489;184;79;79;54;39;118;123;207	0	40.341	By MS/MS	By MS/MS	By MS/MS	By MS/MS	By MS/MS	By MS/MS	15.3	7.4	9.3	10.2	12	7.9
P58335-4;J3KPY9;P58335;P58335-2;A0A0C4DG84;P58335-3	P58335-4;J3KPY9;P58335;P58335-2;A0A0C4DG84;P58335-3	13;13;12;11;8;8	13;13;12;11;8;8	11;11;10;9;8;8	Anthrax toxin receptor 2	ANTXR2	;;;;;	6	13	13	11	2	13	3	13	4	13	2	13	3	13	4	13	2	11	1	11	3	11	25	25	22.3	53.492	488	488;411;489;386;245;322	0	57.179	By MS/MS	By MS/MS	By matching	By MS/MS	By MS/MS	By MS/MS	4.7	25	4.9	25	10.7	25
J3KQ26	J3KQ26	1	1	1		ARMC5		1	1	1	1	0	0	0	0	1	1	0	0	0	0	1	1	0	0	0	0	1	1	0.7	0.7	0.7	108.07	1030	1030	0.067155	0.61872					By matching	By MS/MS	0	0	0	0	0.7	0.7
Q9NTK5;J3KQ32;C9JTK6;Q9NTK5-2;Q9NTK5-3	Q9NTK5;J3KQ32;C9JTK6;Q9NTK5-2;Q9NTK5-3	4;4;2;2;2	4;4;2;2;2	4;4;2;2;2	Obg-like ATPase 1	OLA1	;;;;	5	4	4	4	1	1	4	2	3	1	1	1	4	2	3	1	1	1	4	2	3	1	11.9	11.9	11.9	44.743	396	396;416;116;238;278	0	11.47	By MS/MS	By matching	By MS/MS	By matching	By MS/MS	By matching	2.8	2.8	11.9	6.6	9.8	2.8
Q9Y3E5;J3KQ48	Q9Y3E5;J3KQ48	3;3	3;3	3;3	Peptidyl-tRNA hydrolase 2, mitochondrial	PTRH2	;	2	3	3	3	2	1	3	3	2	1	2	1	3	3	2	1	2	1	3	3	2	1	29.1	29.1	29.1	19.193	179	179;180	0	7.1216	By matching	By matching	By MS/MS	By MS/MS	By MS/MS	By MS/MS	20.7	7.8	29.1	29.1	16.2	12.8
J3KQG3	J3KQG3	1	1	1		EPHA10		1	1	1	1	1	1	1	1	1	1	1	1	1	1	1	1	1	1	1	1	1	1	1.4	1.4	1.4	110.39	1014	1014	0.087266	0.52192	By MS/MS	By matching	By matching	By matching	By matching	By matching	1.4	1.4	1.4	1.4	1.4	1.4
Q96JB5;J3QL95;J3KRI2;J3KRK4;J3KS63;J3QS62;J3QQY1;Q96JB5-4	Q96JB5;J3QL95;J3KRI2;J3KRK4;J3KS63;J3QS62;J3QQY1;Q96JB5-4	1;1;1;1;1;1;1;1	1;1;1;1;1;1;1;1	1;1;1;1;1;1;1;1	CDK5 regulatory subunit-associated protein 3	CDK5RAP3	;;;;;;;	8	1	1	1	0	1	0	1	0	1	0	1	0	1	0	1	0	1	0	1	0	1	1.8	1.8	1.8	56.92	506	506;103;105;118;124;196;281;531	0.040519	0.85589		By matching		By matching		By MS/MS	0	1.8	0	1.8	0	1.8
P46734;J3KRV4;P46734-2;P46734-3	P46734;J3KRV4;P46734-2;P46734-3	1;1;1;1	1;1;1;1	1;1;1;1	Dual specificity mitogen-activated protein kinase kinase 3	MAP2K3	;;;	4	1	1	1	1	0	1	1	1	0	1	0	1	1	1	0	1	0	1	1	1	0	4	4	4	39.318	347	347;136;318;352	0	2.9557	By matching		By MS/MS	By matching	By matching		4	0	4	4	4	0
Q7Z4W1;J3QS45;J3KRZ4;J3KSZ5;J3QL34;J3KS22;J3QS36	Q7Z4W1;J3QS45;J3KRZ4;J3KSZ5;J3QL34;J3KS22;J3QS36	1;1;1;1;1;1;1	1;1;1;1;1;1;1	1;1;1;1;1;1;1	L-xylulose reductase	DCXR	;;;;;;	7	1	1	1	1	1	1	1	1	1	1	1	1	1	1	1	1	1	1	1	1	1	4.5	4.5	4.5	25.913	244	244;100;141;143;176;224;225	0	4.0047	By matching	By matching	By MS/MS	By matching	By MS/MS	By matching	4.5	4.5	4.5	4.5	4.5	4.5
J3KSD6	J3KSD6	1	1	1		GPRC5C		1	1	1	1	0	0	0	1	0	1	0	0	0	1	0	1	0	0	0	1	0	1	9.2	9.2	9.2	16.205	153	153	0.094903	0.47584				By matching		By MS/MS	0	0	0	9.2	0	9.2
Q9Y2R9;J3KSI8;J3QQS1;J3QLS3;J3QKW2	Q9Y2R9;J3KSI8;J3QQS1;J3QLS3	3;3;3;3;1	3;3;3;3;1	3;3;3;3;1	28S ribosomal protein S7, mitochondrial	MRPS7	;;;	5	3	3	3	2	2	3	2	2	2	2	2	3	2	2	2	2	2	3	2	2	2	14.9	14.9	14.9	28.134	242	242;156;172;271;183	0	5.0481	By matching	By matching	By MS/MS	By matching	By MS/MS	By MS/MS	9.9	9.9	14.9	9.9	9.9	9.9
J3KST3;Q5TA50	J3KST3;Q5TA50	1;1	1;1	1;1	Ceramide-1-phosphate transfer protein	CPTP	;	2	1	1	1	0	0	1	0	1	0	0	0	1	0	1	0	0	0	1	0	1	0	11	11	11	13.689	118	118;214	0.007171	1.6381			By matching		By MS/MS		0	0	11	0	11	0
P17844;J3KTA4;P17844-2;J3QRQ7;J3QSF1;J3KRZ1;J3KRX8;J3QR02;X6RLV5;J3QRN5;J3QKN9;J3QLG9;J3QR62	P17844;J3KTA4;P17844-2	43;43;40;16;13;12;11;10;7;2;1;1;1	42;42;39;16;12;11;11;10;7;2;1;1;1	33;33;30;14;8;4;11;10;7;2;1;1;1	Probable ATP-dependent RNA helicase DDX5	DDX5	;;	13	43	42	33	41	34	41	38	40	38	40	33	40	37	39	37	31	27	31	29	31	29	62.5	60.7	47.9	69.147	614	614;614;535;212;153;166;120;99;96;65;44;46;52	0	197.52	By MS/MS	By MS/MS	By MS/MS	By MS/MS	By MS/MS	By MS/MS	59.3	52.9	52.9	50.5	56.5	58.3
Q86VV8;J3KTD2;Q86VV8-2;Q86VV8-4;Q86VV8-3	Q86VV8;J3KTD2;Q86VV8-2;Q86VV8-4;Q86VV8-3	1;1;1;1;1	1;1;1;1;1	1;1;1;1;1	Rotatin	RTTN	;;;;	5	1	1	1	1	1	1	1	1	1	1	1	1	1	1	1	1	1	1	1	1	1	0.3	0.3	0.3	248.63	2226	2226;500;601;879;2200	0.016615	1.2969	By MS/MS	By MS/MS	By MS/MS	By matching	By MS/MS	By MS/MS	0.3	0.3	0.3	0.3	0.3	0.3
P84098;J3QR09;J3KTE4;J3QL15	P84098;J3QR09;J3KTE4	18;18;18;8	18;18;18;8	18;18;18;8	60S ribosomal protein L19;Ribosomal protein L19	RPL19	;;	4	18	18	18	17	18	18	15	17	16	17	18	18	15	17	16	17	18	18	15	17	16	46.9	46.9	46.9	23.466	196	196;193;194;128	0	97.493	By MS/MS	By MS/MS	By MS/MS	By MS/MS	By MS/MS	By MS/MS	44.9	46.9	46.9	43.9	45.9	44.9
P52565;J3QQX2;J3KTF8;J3KRE2;J3KRY1;P52565-2;J3KS60	P52565;J3QQX2;J3KTF8;J3KRE2;J3KRY1;P52565-2;J3KS60	6;6;6;4;4;4;3	6;6;6;4;4;4;3	6;6;6;4;4;4;3	Rho GDP-dissociation inhibitor 1	ARHGDIA	;;;;;;	7	6	6	6	4	6	6	6	6	6	4	6	6	6	6	6	4	6	6	6	6	6	41.7	41.7	41.7	23.207	204	204;235;194;129;249;160;92	0	18.25	By MS/MS	By MS/MS	By MS/MS	By MS/MS	By MS/MS	By MS/MS	34.8	41.7	41.7	41.7	41.7	41.7
Q07955;J3KTL2;Q07955-3;Q07955-2;J3KSR8;J3QQV5;J3KSW7	Q07955;J3KTL2;Q07955-3;Q07955-2;J3KSR8	16;16;14;14;8;4;4	16;16;14;14;8;4;4	15;15;13;13;8;4;4	Serine/arginine-rich splicing factor 1	SRSF1	;;;;	7	16	16	15	12	12	15	13	15	13	12	12	15	13	15	13	11	11	14	12	14	13	54.4	54.4	51.6	27.744	248	248;253;201;292;143;65;73	0	54.644	By MS/MS	By MS/MS	By MS/MS	By MS/MS	By MS/MS	By MS/MS	50.8	53.6	54.4	50.8	54.4	51.6
Q8IWX8;J3QK89	Q8IWX8;J3QK89	2;2	2;2	2;2	Calcium homeostasis endoplasmic reticulum protein	CHERP	;	2	2	2	2	2	1	1	1	2	2	2	1	1	1	2	2	2	1	1	1	2	2	2.8	2.8	2.8	103.7	916	916;927	0	5.1328	By MS/MS	By matching	By matching	By matching	By MS/MS	By matching	2.8	1.6	1.6	1.6	2.8	2.8
Q7RTN6;J3QR78;J3QKU4;Q7RTN6-4;Q7RTN6-6	Q7RTN6;J3QR78;J3QKU4;Q7RTN6-4;Q7RTN6-6	1;1;1;1;1	1;1;1;1;1	1;1;1;1;1	STE20-related kinase adapter protein alpha	STRADA	;;;;	5	1	1	1	1	1	0	1	1	1	1	1	0	1	1	1	1	1	0	1	1	1	2.1	2.1	2.1	48.368	431	431;40;45;299;314	0.082487	0.54646	By MS/MS	By matching		By MS/MS	By MS/MS	By MS/MS	2.1	2.1	0	2.1	2.1	2.1
O75880;J3QL56	O75880;J3QL56	1;1	1;1	1;1	Protein SCO1 homolog, mitochondrial	SCO1	;	2	1	1	1	0	1	0	0	0	0	0	1	0	0	0	0	0	1	0	0	0	0	6.6	6.6	6.6	33.814	301	301;270	0.02805	1.0819		By MS/MS					0	6.6	0	0	0	0
J3QQT0	J3QQT0	1	1	1		MICAL3		1	1	1	1	1	1	1	1	1	1	1	1	1	1	1	1	1	1	1	1	1	1	4.8	4.8	4.8	31.094	270	270	0.036697	0.91026	By matching	By matching	By MS/MS	By MS/MS	By MS/MS	By matching	4.8	4.8	4.8	4.8	4.8	4.8
Q96MU7;Q96MU7-2;J3QR07	Q96MU7;Q96MU7-2;J3QR07	1;1;1	1;1;1	1;1;1	YTH domain-containing protein 1	YTHDC1	;;	3	1	1	1	1	1	1	1	1	1	1	1	1	1	1	1	1	1	1	1	1	1	1.7	1.7	1.7	84.699	727	727;709;735	0.016955	1.2925	By matching	By matching	By matching	By matching	By MS/MS	By matching	1.7	1.7	1.7	1.7	1.7	1.7
Q9UL26;Q13636;J3QR51	Q9UL26;Q13636;J3QR51	1;1;1	1;1;1	1;1;1	Ras-related protein Rab-22A;Ras-related protein Rab-31	RAB22A;RAB31	;;	3	1	1	1	0	0	1	1	0	0	0	0	1	1	0	0	0	0	1	1	0	0	5.7	5.7	5.7	21.855	194	194;194;74	0.001161	2.4365			By MS/MS	By matching			0	0	5.7	5.7	0	0
P51648;P51648-2;J3QRD1;J3QS00;I3L1M4;P43353;P30838;P48448;J3KTD9;I3L2W1;E9PJV0;C9JKT2;C9JMC5;I3L3I9;A8MYB8;E9PNN6;P43353-2	P51648;P51648-2;J3QRD1;J3QS00;I3L1M4	5;5;5;3;3;1;1;1;1;1;1;1;1;1;1;1;1	5;5;5;3;3;1;1;1;1;1;1;1;1;1;1;1;1	5;5;5;3;3;1;1;1;1;1;1;1;1;1;1;1;1	Fatty aldehyde dehydrogenase	ALDH3A2	;;;;	17	5	5	5	3	4	1	3	3	3	3	4	1	3	3	3	3	4	1	3	3	3	12.2	12.2	12.2	54.847	485	485;508;393;134;162;468;453;385;62;97;148;259;372;380;389;396;431	0	13.319	By matching	By MS/MS	By matching	By MS/MS	By MS/MS	By MS/MS	7.6	9.7	2.7	7.6	7.6	7.6
P42771;J3QRG6;P42771-4;K7ES20;K7ENC6;P42771-2;P42772;P42771-3;G3XAG3	P42771;J3QRG6;P42771-4;K7ES20;K7ENC6;P42771-2;P42772	3;3;3;2;2;2;2;1;1	3;3;3;2;2;2;2;1;1	2;2;2;1;1;1;1;1;1	Cyclin-dependent kinase inhibitor 2A;Cyclin-dependent kinase 4 inhibitor B	CDKN2A;CDKN2B	;;;;;;	9	3	3	2	2	2	3	2	1	3	2	2	3	2	1	3	2	2	2	2	1	2	37.2	37.2	29.5	16.532	156	156;138;167;104;121;105;138;116;116	0	27.713	By matching	By MS/MS	By matching	By MS/MS	By matching	By MS/MS	29.5	29.5	37.2	29.5	10.9	37.2
J3QRK0	J3QRK0	11	1	1		ITGB4		1	11	1	1	5	10	10	9	11	8	0	0	0	0	1	0	0	0	0	0	1	0	67.2	8	8	21.702	201	201	0.046556	0.78702	By matching	By matching	By matching	By matching	By MS/MS	By matching	44.8	59.2	59.2	58.2	67.2	58.2
O14950;P19105;J3QRS3;P24844;J3KTJ1;P24844-2	O14950;P19105;J3QRS3;P24844;J3KTJ1	8;8;8;4;4;2	8;8;8;4;4;2	8;8;8;4;4;2	Myosin regulatory light chain 12B;Myosin regulatory light chain 12A;Myosin regulatory light polypeptide 9	MYL12B;MYL12A;MYL9	;;;;	6	8	8	8	4	8	6	7	5	6	4	8	6	7	5	6	4	8	6	7	5	6	54.7	54.7	54.7	19.779	172	172;171;177;172;114;118	0	45.297	By MS/MS	By MS/MS	By MS/MS	By MS/MS	By MS/MS	By MS/MS	18.6	54.7	44.2	44.2	29.1	44.2
P07947;J3QRU1;P06241;P06241-2;E5RFS5;P06241-3	P07947;J3QRU1	4;4;1;1;1;1	4;4;1;1;1;1	4;4;1;1;1;1	Tyrosine-protein kinase Yes;Non-specific protein-tyrosine kinase	YES1	;	6	4	4	4	1	4	1	3	1	4	1	4	1	3	1	4	1	4	1	3	1	4	9	9	9	60.801	543	543;548;537;534;232;482	0	7.6707	By matching	By MS/MS	By matching	By matching	By MS/MS	By MS/MS	2.2	9	2.2	5.9	2.2	9
P42694;J3QS41;P42694-2;A0A075B6R3;J3KS59;J3KT20	P42694;J3QS41;P42694-2	15;15;10;4;1;1	15;15;10;4;1;1	15;15;10;4;1;1	Probable helicase with zinc finger domain	HELZ	;;	6	15	15	15	12	9	7	8	9	7	12	9	7	8	9	7	12	9	7	8	9	7	10.8	10.8	10.8	218.97	1942	1942;1943;1163;567;66;104	0	40.739	By MS/MS	By matching	By MS/MS	By MS/MS	By MS/MS	By MS/MS	8.2	6.3	4.6	5.9	5.4	4.3
O43684;J3QT28;O43684-2;J3QSX4	O43684;J3QT28;O43684-2;J3QSX4	6;6;6;3	6;6;6;3	6;6;6;3	Mitotic checkpoint protein BUB3	BUB3	;;;	4	6	6	6	2	2	4	4	4	0	2	2	4	4	4	0	2	2	4	4	4	0	21.6	21.6	21.6	37.154	328	328;278;326;145	0	17.801	By MS/MS	By MS/MS	By MS/MS	By MS/MS	By MS/MS		7.3	7.9	14.3	14.3	13.7	0
Q9NX55;J3QT56;Q9NX55-3	Q9NX55;J3QT56;Q9NX55-3	1;1;1	1;1;1	1;1;1	Huntingtin-interacting protein K	HYPK	;;	3	1	1	1	0	1	0	1	0	1	0	1	0	1	0	1	0	1	0	1	0	1	8.5	8.5	8.5	14.665	129	129;82;85	0.093824	0.48644		By matching		By MS/MS		By matching	0	8.5	0	8.5	0	8.5
Q03252;J9JID7	Q03252;J9JID7	14;14	13;13	13;13	Lamin-B2	LMNB2	;	2	14	13	13	12	9	12	12	11	11	11	8	12	11	10	10	11	8	12	11	10	10	23.1	21.8	21.8	69.948	620	620;620	0	36.818	By MS/MS	By MS/MS	By MS/MS	By MS/MS	By MS/MS	By MS/MS	21.3	15.8	19.8	19.5	17.9	19.5
Q9UM00;J9JIE6;Q9UM00-2;J3QQY2;J3KS45;J3KTQ7	Q9UM00;J9JIE6;Q9UM00-2;J3QQY2;J3KS45;J3KTQ7	2;2;2;1;1;1	2;2;2;1;1;1	2;2;2;1;1;1	Transmembrane and coiled-coil domain-containing protein 1	TMCO1	;;;;;	6	2	2	2	1	2	1	2	1	2	1	2	1	2	1	2	1	2	1	2	1	2	10.1	10.1	10.1	21.175	188	188;239;169;104;143;152	0	2.7818	By MS/MS	By MS/MS	By MS/MS	By MS/MS	By matching	By MS/MS	4.3	10.1	4.3	10.1	4.3	10.1
Q13620-1;Q13620;K4DI93;Q13620-3;Q13619;A0A0A0MR50;Q13619-2;A6NE76	Q13620-1;Q13620;K4DI93;Q13620-3;Q13619;A0A0A0MR50;Q13619-2	6;6;6;6;4;4;4;1	6;6;6;6;4;4;4;1	6;6;6;6;4;4;4;1	Cullin-4B;Cullin-4A	CUL4B;CUL4A	;;;;;;	8	6	6	6	2	3	5	1	4	3	2	3	5	1	4	3	2	3	5	1	4	3	6.3	6.3	6.3	102.3	895	895;913;900;717;759;667;659;234	0	11.044	By MS/MS	By matching	By MS/MS	By matching	By MS/MS	By MS/MS	2.2	3.9	5.3	1.5	3.9	3.6
O94832;K7EIG7;J3QRN6;J3QRR2	O94832;K7EIG7;J3QRN6	7;7;6;1	6;6;5;1	6;6;5;1	Unconventional myosin-Id	MYO1D	;;	4	7	6	6	6	5	6	6	7	6	5	4	5	5	6	5	5	4	5	5	6	5	8.4	7.7	7.7	116.2	1006	1006;918;961;44	0	11.703	By MS/MS	By MS/MS	By MS/MS	By MS/MS	By MS/MS	By MS/MS	7.5	4.7	7.6	5.7	8.4	5.7
Q8IYT4;K7EM02;K7EIJ8;Q8IYT4-2	Q8IYT4;K7EM02;K7EIJ8;Q8IYT4-2	1;1;1;1	1;1;1;1	1;1;1;1	Katanin p60 ATPase-containing subunit A-like 2	KATNAL2	;;;	4	1	1	1	0	1	1	1	1	1	0	1	1	1	1	1	0	1	1	1	1	1	2.2	2.2	2.2	61.252	538	538;128;341;466	0.0068395	1.6808		By MS/MS	By MS/MS	By MS/MS	By MS/MS	By MS/MS	0	2.2	2.2	2.2	2.2	2.2
O96008;K7EJ57;O96008-2	O96008;K7EJ57;O96008-2	2;2;2	2;2;2	2;2;2	Mitochondrial import receptor subunit TOM40 homolog	TOMM40	;;	3	2	2	2	1	1	2	2	2	1	1	1	2	2	2	1	1	1	2	2	2	1	12.2	12.2	12.2	37.893	361	361;215;329	0	18.841	By MS/MS	By MS/MS	By MS/MS	By MS/MS	By MS/MS	By MS/MS	9.1	9.1	12.2	12.2	12.2	9.1
P48556;K7EJC1;K7EJR3;R4GMR5;K7ERW6	P48556;K7EJC1;K7EJR3;R4GMR5;K7ERW6	4;4;4;4;2	4;4;4;4;2	4;4;4;4;2	26S proteasome non-ATPase regulatory subunit 8	PSMD8	;;;;	5	4	4	4	4	4	3	4	3	3	4	4	3	4	3	3	4	4	3	4	3	3	11.1	11.1	11.1	39.611	350	350;172;251;287;67	0	6.2741	By MS/MS	By MS/MS	By matching	By MS/MS	By MS/MS	By MS/MS	11.1	11.1	8.9	11.1	8.9	7.1
P36776;K7EJE8;K7EKE6;P36776-3;P36776-2;K7ER27;K7ERR6;K7ER56	P36776;K7EJE8;K7EKE6;P36776-3;P36776-2	7;7;7;7;7;3;2;1	7;7;7;7;7;3;2;1	7;7;7;7;7;3;2;1	Lon protease homolog, mitochondrial	LONP1	;;;;	8	7	7	7	5	4	5	5	4	7	5	4	5	5	4	7	5	4	5	5	4	7	10.8	10.8	10.8	106.49	959	959;829;845;763;895;242;264;210	0	23.94	By MS/MS	By MS/MS	By MS/MS	By MS/MS	By MS/MS	By MS/MS	8.3	5.4	8.2	8.2	5.2	10.8
P84243;K7EK07	P84243;K7EK07	11;11	1;1	1;1	Histone H3.3;Histone H3	H3F3A;H3F3B	;	2	11	1	1	10	9	10	10	11	10	0	0	1	1	1	1	0	0	1	1	1	1	58.8	23.5	23.5	15.328	136	136;132	0	61.851	By matching	By matching	By MS/MS	By MS/MS	By MS/MS	By MS/MS	35.3	30.1	53.7	56.6	58.8	56.6
Q86X55;K7EK20;K7EPK1;Q86X55-2;Q86X55-1	Q86X55;K7EK20;K7EPK1;Q86X55-2;Q86X55-1	2;2;2;2;2	2;2;2;2;2	2;2;2;2;2	Histone-arginine methyltransferase CARM1	CARM1	;;;;	5	2	2	2	2	2	1	1	2	2	2	2	1	1	2	2	2	2	1	1	2	2	7.9	7.9	7.9	65.853	608	608;120;161;384;585	0	9.6152	By MS/MS	By MS/MS	By matching	By MS/MS	By matching	By MS/MS	7.9	7.9	2.1	2.1	7.9	7.9
Q96EP5;K7EQ02;K7EQ55;K7EK33;Q96EP5-2	Q96EP5;K7EQ02;K7EQ55;K7EK33;Q96EP5-2	5;5;5;5;5	5;5;5;5;5	5;5;5;5;5	DAZ-associated protein 1	DAZAP1	;;;;	5	5	5	5	3	5	1	4	4	5	3	5	1	4	4	5	3	5	1	4	4	5	17.7	17.7	17.7	43.383	407	407;327;406;406;378	0	28.444	By MS/MS	By MS/MS	By matching	By MS/MS	By MS/MS	By MS/MS	12.8	17.7	3.9	13.8	13.8	17.7
P36954;K7EKS1	P36954;K7EKS1	1;1	1;1	1;1	DNA-directed RNA polymerase II subunit RPB9	POLR2I	;	2	1	1	1	0	0	1	0	1	1	0	0	1	0	1	1	0	0	1	0	1	1	5.6	5.6	5.6	14.523	125	125;88	0.019527	1.2141			By MS/MS		By matching	By matching	0	0	5.6	0	5.6	5.6
Q9BRG1;K7EKV4	Q9BRG1;K7EKV4	1;1	1;1	1;1	Vacuolar protein-sorting-associated protein 25	VPS25	;	2	1	1	1	0	0	0	1	0	0	0	0	0	1	0	0	0	0	0	1	0	0	5.7	5.7	5.7	20.747	176	176;111	0.02953	1.0383				By MS/MS			0	0	0	5.7	0	0
K7EKZ6	K7EKZ6	1	1	1		CXXC1		1	1	1	1	1	1	1	1	1	1	1	1	1	1	1	1	1	1	1	1	1	1	4	4	4	28.852	250	250	0.096463	0.46852	By MS/MS	By MS/MS	By matching	By MS/MS	By matching	By matching	4	4	4	4	4	4
Q15555;M0QX52;K7EL66;K7ERD8;Q15555-2;Q15555-4;Q15555-5;Q15555-3	Q15555;M0QX52;K7EL66;K7ERD8;Q15555-2;Q15555-4;Q15555-5;Q15555-3	1;1;1;1;1;1;1;1	1;1;1;1;1;1;1;1	1;1;1;1;1;1;1;1	Microtubule-associated protein RP/EB family member 2	MAPRE2	;;;;;;;	8	1	1	1	1	1	1	1	1	1	1	1	1	1	1	1	1	1	1	1	1	1	2.1	2.1	2.1	37.031	327	327;127;134;194;259;274;284;315	0.049496	0.74787	By matching	By matching	By matching	By matching	By MS/MS	By matching	2.1	2.1	2.1	2.1	2.1	2.1
Q9UK23;K7EL75;K7EPH3;Q9UK23-3;Q9UK23-2;K7ERI4	Q9UK23;K7EL75;K7EPH3;Q9UK23-3;Q9UK23-2;K7ERI4	2;2;2;2;2;1	2;2;2;2;2;1	2;2;2;2;2;1	N-acetylglucosamine-1-phosphodiester alpha-N-acetylglucosaminidase	NAGPA	;;;;;	6	2	2	2	0	1	1	2	1	1	0	1	1	2	1	1	0	1	1	2	1	1	4.5	4.5	4.5	56.072	515	515;172;315;309;481;190	0	16.133		By MS/MS	By matching	By MS/MS	By matching	By MS/MS	0	2.9	1.6	4.5	1.6	2.9
Q6P597;K7ENJ3;K7EL76;Q6P597-2;Q6P597-3	Q6P597;K7ENJ3;K7EL76;Q6P597-2;Q6P597-3	1;1;1;1;1	1;1;1;1;1	1;1;1;1;1	Kinesin light chain 3	KLC3	;;;;	5	1	1	1	0	1	0	1	1	0	0	1	0	1	1	0	0	1	0	1	1	0	1.8	1.8	1.8	55.364	504	504;297;397;503;518	0.041074	0.84313		By MS/MS		By MS/MS	By matching		0	1.8	0	1.8	1.8	0
P62841;K7ELC2;K7EM56;A0A0B4J2B4;S4R417;K7EQJ5;K7EJ78;S4R456	P62841;K7ELC2;K7EM56;A0A0B4J2B4;S4R417;K7EQJ5;K7EJ78;S4R456	6;6;5;5;5;5;4;3	6;6;5;5;5;5;4;3	6;6;5;5;5;5;4;3	40S ribosomal protein S15	RPS15	;;;;;;;	8	6	6	6	2	6	4	4	4	4	2	6	4	4	4	4	2	6	4	4	4	4	64.8	64.8	64.8	17.04	145	145;152;112;118;135;141;129;68	0	82.329	By MS/MS	By MS/MS	By MS/MS	By MS/MS	By MS/MS	By MS/MS	17.2	64.8	49	51	36.6	51
O43760;K7ELD9;K7ENG9;K7ELS8;O43760-2	O43760;K7ELD9;K7ENG9;K7ELS8;O43760-2	1;1;1;1;1	1;1;1;1;1	1;1;1;1;1	Synaptogyrin-2	SYNGR2	;;;;	5	1	1	1	1	0	1	0	1	0	1	0	1	0	1	0	1	0	1	0	1	0	4.5	4.5	4.5	24.81	224	224;65;113;135;275	0.01595	1.3128	By MS/MS		By matching		By matching		4.5	0	4.5	0	4.5	0
P14314;K7ELL7;P14314-2;K7EPW7;K7EKX1;K7EJ70;A0A0C4DGP4	P14314;K7ELL7;P14314-2	13;13;13;6;3;3;3	13;13;13;6;3;3;3	13;13;13;6;3;3;3	Glucosidase 2 subunit beta	PRKCSH	;;	7	13	13	13	9	13	8	12	6	13	9	13	8	12	6	13	9	13	8	12	6	13	28.2	28.2	28.2	59.425	528	528;535;525;168;140;144;200	0	59.45	By MS/MS	By MS/MS	By MS/MS	By MS/MS	By MS/MS	By MS/MS	23.3	28.2	19.9	28.2	10.8	28.2
P54725;K7ENJ0;K7ELW1;P54725-2;P54725-3	P54725;K7ENJ0;K7ELW1;P54725-2;P54725-3	2;2;2;2;2	1;1;1;1;1	1;1;1;1;1	UV excision repair protein RAD23 homolog A	RAD23A	;;;;	5	2	1	1	1	1	1	2	0	2	1	0	1	1	0	1	1	0	1	1	0	1	5.8	3.3	3.3	39.609	363	363;139;142;308;362	0.0074866	1.5943	By matching	By matching	By matching	By MS/MS		By matching	3.3	2.5	3.3	5.8	0	5.8
[truncated: 2,672 more rows]
[truncated: 39 more columns]
